# Supplementary material for: Neurons and astrocytes have distinct organelle signatures and responses to stress
Source: Cell Rep. Author manuscript; Available in PMC 2025 Nov 20. (PMC12631801; doi:10.1016/j.celrep.2025.116280)
Supplement: 2 [file NIHMS2113415-supplement-2.xlsx]

## Sheet: Sheet1
Organelle Signature Metrics (234)	Metric description		Neuron (control) summary stats							Astrocyte (control) summary stats							Astrocyte-naïve Neuron summary stats							Neuron (control) vs Astrocyte (control) - Mann-Whitney Results (10% FDR)			Neuron (control) vs Astrocyte-naïve Neurons - Mann-Whitney Results (10% FDR)
	Description	Type	N	Mean	Median	Min.	Max.	SD	%CV	N	Mean	Median	Min.	Max.	SD	%CV	N	Mean	Median	Min.	Max.	SD	%CV	q-value	Significant	Mean rank difference	q-value	Significant	Mean rank difference
ER_count	The count of uniquely labeled endoplasmic reticulum objects within the cell (NOTE: there is only one intracellular ER object per cell, so this value will always be 1).	Morphology	31	1	1	1	1	0	0	30	1	1	1	1	0	0	14	1	1	1	1	0	0	0.477632	No	0	>0.999999	No	0
LD_count	The count of uniquely labeled lipid droplet objects within the cell.	Morphology	31	12.2903	6	67	1	16.3833	133.303	30	18.5333	9.5	73	1	22.1324	119.419	14	10.0714	5	55	2	13.8756	137.772	0.125694	No	-6.231	>0.999999	No	2.074
golgi_count	The count of uniquely labeled Golgi objects within the cell.	Morphology	31	30.7419	19	118	1	30.3875	98.8469	30	45.5333	27	177	4	42.3253	92.9545	14	32.2143	11.5	87	1	32.0581	99.5151	0.07542	Yes	-7.674	>0.999999	No	1.348
lyso_count	The count of uniquely labeled lysosome objects within the cell.	Morphology	31	243.968	252	459	26	104.201	42.7111	30	240.8	215	521	56	109.775	45.5877	14	194.643	194	405	48	100.787	51.7803	0.384045	No	1.64	0.800397	No	6.377
mito_count	The count of uniquely labeled mitochondrion objects within the cell.	Morphology	31	481.742	456	1117	135	198.72	41.2503	30	240.767	220	628	99	117.135	48.6509	14	481.786	475.5	809	282	158.149	32.8256	<0.000001	Yes	22.56	>0.999999	No	0.3629
perox_count	The count of uniquely labeled peroxisome objects within the cell.	Morphology	31	531.387	508	989	84	204.558	38.4952	30	365.333	339.5	782	118	137.954	37.7612	14	537.429	456.5	934	261	230.811	42.9472	0.000388	Yes	16.07	>0.999999	No	2.385
ER_total_volume	The total volume of the endoplasmic reticulum object within the cell.	Morphology	31	2027.36	2041.64	3013.05	573.317	685.871	33.8307	30	1555.07	1531.36	3276.6	696.655	580.154	37.3072	14	1879.23	1688.6	3236.04	1019.64	665.391	35.4076	0.002923	Yes	13.51	0.922362	No	4.251
LD_total_volume	The total volume of lipid droplet objects present within the cell.	Morphology	31	0.975147	0.278178	5.86011	0.005249	1.48981	152.779	30	1.08733	0.511389	7.23538	0.022785	1.55953	143.427	14	0.635648	0.354283	3.71341	0.065608	0.934769	147.058	0.250699	No	-3.804	>0.999999	No	-0.2592
golgi_total_volume	The total volume of Golgi objects present within the cell.	Morphology	31	68.2543	66.1066	111.835	17.1263	26.1517	38.3151	30	51.3484	51.0198	103.536	13.1948	17.6128	34.3005	14	74.6696	66.1841	128.783	23.0678	35.0157	46.8941	0.001326	Yes	14.63	>0.999999	No	-1.244
lyso_total_volume	The total volume of lysosome objects present within the cell.	Morphology	31	209.168	204.644	401.175	41.8343	87.6879	41.9222	30	700.335	684.703	1283.02	92.2245	310.26	44.3016	14	214.681	202.565	351.284	102.162	79.2532	36.9167	<0.000001	Yes	-27.02	>0.999999	No	0.2074
mito_total_volume	The total volume of mitochondrion objects present within the cell.	Morphology	31	344.229	348.809	646.032	121.674	129.069	37.4952	30	205.565	196.748	357.843	103.91	63.6912	30.9834	14	412.969	364.563	733.807	229.426	146.196	35.4013	1.1e-05	Yes	19.68	0.903502	No	-5.184
perox_total_volume	The total volume of peroxisome objects present within the cell.	Morphology	31	85.3668	74.2027	225.61	14.5282	43.8935	51.4175	30	105.658	100.175	287.947	22.0606	50.6279	47.917	14	88.5781	78.1615	190.633	40.8476	47.5564	53.6887	0.038423	Yes	-9.117	>0.999999	No	0.2074
LD_median_volume	The median volume of intracellular lipid droplet objects.	Morphology	31	0.040296	0.028868	0.191575	0.005249	0.0398504	98.8942	30	0.0473414	0.025316	0.55316	0.002532	0.0974574	205.861	14	0.0544547	0.0380527	0.253247	0.00787296	0.0608788	111.797	0.376298	No	1.771	0.903502	No	-5.132
golgi_median_volume	The median volume of intracellular Golgi objects.	Morphology	31	1.35072	0.204697	17.1263	0.028868	3.24983	240.6	30	0.271432	0.181011	1.1367	0.030379	0.266445	98.1624	14	4.62227	0.688884	51.8645	0.0761053	13.6321	294.923	0.283693	No	3.214	0.800397	No	-7.051
lyso_median_volume	The median volume of intracellular lysosome objects.	Morphology	31	0.190094	0.170581	0.404145	0.06692	0.0754682	39.7005	30	0.128142	0.110758	0.322782	0.075949	0.047997	37.456	14	0.281646	0.24931	0.597033	0.170581	0.113281	40.2211	7.2e-05	Yes	17.84	0.088844	Yes	-12.91
mito_median_volume	The median volume of intracellular mitochondrion objects.	Morphology	31	0.229247	0.223067	0.322791	0.104973	0.0536257	23.3921	30	0.28215	0.257593	0.681007	0.103797	0.133181	47.2024	14	0.230659	0.221755	0.312294	0.166644	0.0421251	18.2629	0.181703	No	-5.051	>0.999999	No	-0.4147
perox_median_volume	The median volume of intracellular peroxisome objects.	Morphology	31	0.101798	0.091851	0.186327	0.062984	0.0302742	29.7394	30	0.157847	0.151897	0.38987	0.075949	0.0586303	37.1438	14	0.110503	0.101036	0.18239	0.0761053	0.0292421	26.4628	5e-06	Yes	-20.33	0.903502	No	-4.51
ER_fraction_volume	The fraction of total cellular volume occupied by the endoplasmic reticulum object.	Morphology	31	0.357177	0.359313	0.435216	0.22904	0.0468849	13.1265	30	0.347557	0.34326	0.594578	0.170759	0.0800907	23.0439	14	0.38059	0.377505	0.429813	0.339879	0.0297369	7.81337	0.187912	No	4.919	0.800397	No	-7.362
LD_fraction_volume	The fraction of total cellular volume occupied by the lipid droplet objects.	Morphology	31	0.00017829	5.56424293837954e-005	0.001108	1.06801835069128e-006	0.000270537	1.51740075902524e+002	30	0.000242247	1.14e-004	0.00185	4.13454735894301e-006	0.000357883	1.47734601133152e+002	14	1.38480576250961e-004	7.77283009539461e-005	0.000907111	1.48996878515395e-005	2.27326989545582e-004	1.64158032628063e+002	0.094515	Yes	-7.084	>0.999999	No	-1.348
golgi_fraction_volume	The fraction of total cellular volume occupied by the Golgi objects.	Morphology	31	0.0124655	0.012579	0.018797	0.002282	0.00390929	31.361	30	0.0118947	0.010797	0.021822	0.002743	0.00395442	33.2451	14	0.0146064	0.0143837	0.0203162	0.0077448	0.00376575	25.7814	0.287262	No	3.148	0.800397	No	-6.636
lyso_fraction_volume	The fraction of total cellular volume occupied by the lysosome objects.	Morphology	31	0.0372753	0.03512	0.066027	0.014279	0.0117801	31.6031	30	0.159213	0.150076	0.291718	0.019171	0.0623855	39.1836	14	0.043887	0.0436545	0.0606121	0.0313717	0.00918695	20.9332	<0.000001	Yes	-28.53	0.395059	No	-9.124
mito_fraction_volume	The fraction of total cellular volume occupied by the mitochondrion objects.	Morphology	31	0.0628647	0.06125	0.097803	0.028629	0.0187974	29.9013	30	0.0467997	0.046056	0.07923	0.026259	0.0108179	23.1154	14	0.0855153	0.08087	0.125851	0.0540111	0.0197442	23.0885	0.000491	Yes	15.81	0.089281	Yes	-12.65
perox_fraction_volume	The fraction of total cellular volume occupied by the peroxisome objects.	Morphology	31	0.0151235	0.014163	0.030074	0.005804	0.00578221	38.2332	30	0.0233041	0.023115	0.040446	0.009114	0.0076204	32.6998	14	0.0174564	0.0156042	0.0365622	0.00997822	0.00650565	37.2681	2.4e-05	Yes	-18.96	0.875697	No	-5.806
nuc_fraction_volume	The fraction of total cellular volume occupied by the nucleus object.	Morphology	31	0.0773821	0.077898	0.113079	0.041143	0.0176062	22.7522	30	0.042483	0.0389085	0.071928	0.015757	0.0145358	34.2157	14	0.184665	0.0726414	0.899442	0.0319412	0.301028	163.013	0.400688	No	-1.377	>0.999999	No	3.007
LD_std_volume	The standard deviation of intracellular lipid droplet object volumes.	Morphology	31	0.102245	0.044639	0.961903	0	0.179138	175.204	30	0.086857	0.046394	0.667718	0	0.126038	145.11	14	0.0758212	0.047393	0.302475	0.00556702	0.080708	106.445	0.102269	No	6.822	>0.999999	No	-1.037
golgi_std_volume	The standard deviation of intracellular Golgi object volumes.	Morphology	31	12.9247	7.404	44.7003	0	12.4241	96.1269	30	6.47707	6.027	15.0511	0.749821	3.44515	53.19	14	14.6823	6.07363	61.7871	0	18.3307	124.849	<0.000001	Yes	-28.07	>0.999999	No	1.089
lyso_std_volume	The standard deviation of intracellular lysosome object volumes.	Morphology	31	5.90122	4.14123	14.0801	0.803584	4.16943	70.6538	30	39.8671	41.1632	95.9157	0.45313	21.5088	53.9513	14	6.96756	6.84307	16.2716	1.80807	4.34145	62.3095	0.088495	Yes	7.281	>0.999999	No	-3.422
mito_std_volume	The standard deviation of intracellular mitochondrion object volumes.	Morphology	31	5.32869	3.63337	16.1381	0.484243	4.31372	80.9527	30	3.28689	2.95102	9.5114	0.480541	2.2088	67.2002	14	6.32242	6.05258	11.6877	0.926264	3.45152	54.5917	2e-06	Yes	-20.99	0.957946	No	-3.836
perox_std_volume	The standard deviation of intracellular peroxisome object volumes.	Morphology	31	0.288691	0.161262	1.79575	0.066326	0.389286	134.845	30	0.895561	0.390234	5.5999	0.114867	1.1296	126.133	14	0.186172	0.160523	0.374431	0.0946768	0.0880626	47.3017	0.225882	No	4.263	>0.999999	No	1.037
ER_median_SA_to_volume_ratio	The surface area to volume ratio (SA:V) of the intracellular endoplasmic reticulum object.	Morphology	31	5.05119	5.13683	7.30185	3.18718	0.877426	17.3707	30	4.83278	4.56258	7.26261	2.61961	1.07167	22.1751	14	4.60086	4.43252	6.59442	3.52319	0.814847	17.7107	0.477632	No	0.06559	0.667555	No	7.984
LD_median_SA_to_volume_ratio	The median SA:V ratio of intracellular lipid droplet objects.	Morphology	31	34.7489	33.229	61.1989	14.9376	11.7908	33.9313	30	34.1612	32.7478	71.4746	15.0601	10.3434	30.2782	14	31.0311	30.3652	53.5153	21.716	7.99288	25.7576	0.250699	No	-3.804	0.903502	No	4.925
golgi_median_SA_to_volume_ratio	The median SA:V ratio of intracellular Golgi objects.	Morphology	31	17.8348	16.5195	32.0123	6.29103	8.65947	48.5537	30	18.738	17.9163	32.1322	9.70763	6.43979	34.3675	14	13.5439	12.2789	22.8215	6.51777	5.60675	41.3968	3.3e-05	Yes	-18.63	0.800397	No	6.74
lyso_median_SA_to_volume_ratio	The median SA:V ratio of intracellular lysosome objects.	Morphology	31	16.3306	16.6082	23.3179	11.3118	2.64175	16.1767	30	19.094	19.6348	22.2033	13.3228	2.14425	11.2299	14	13.7459	13.9418	16.5949	9.95918	1.73701	12.6366	0.13486	No	6.034	0.088844	Yes	13.38
mito_median_SA_to_volume_ratio	The median SA:V ratio of intracellular mitochondrion objects.	Morphology	31	18.9761	18.4703	26.5173	16.0105	2.08902	11.0087	30	18.3086	17.4999	23.6065	13.524	2.7962	15.2725	14	17.4821	17.4979	18.7916	15.9	0.786035	4.49623	2.5e-05	Yes	18.89	0.192532	No	11.09
perox_median_SA_to_volume_ratio	The median SA:V ratio of intracellular peroxisome objects.	Morphology	31	19.71	20.0238	23.1006	14.5747	2.18421	11.0817	30	16.9344	16.74	21.6023	11.4795	2.26988	13.4039	14	18.907	19.3666	21.438	15.0321	1.87032	9.89221	0.002923	Yes	13.51	0.903502	No	4.562
ER_median_equivalent_diameter	The equivalent diameter of the intracellular endoplasmic reticulum object.	Morphology	31	15.461	15.7396	17.9199	10.307	2.02552	13.1008	30	14.1721	14.3007	18.4278	10.9987	1.7218	12.1492	14	15.1215	14.7674	18.3515	12.4877	1.75424	11.601	0.372464	No	1.837	0.922362	No	4.251
LD_median_equivalent_diameter	The median equivalent diameter of the intracellular lipid droplet objects.	Morphology	31	0.392608	0.3687	0.715232	0.215617	0.11358	28.9296	30	0.385909	0.364306	0.893964	0.169096	0.123198	31.924	14	0.424045	0.415545	0.692365	0.24682	0.108682	25.6298	0.278024	No	3.345	0.903502	No	-4.873
golgi_median_equivalent_diameter	The median equivalent diameter of the intracellular Golgi objects.	Morphology	31	0.963826	0.731202	3.19807	0.380601	0.646472	67.0735	30	0.721577	0.700728	1.21606	0.387133	0.242949	33.6692	14	1.31322	1.03625	4.6269	0.525782	1.05768	80.541	7.2e-05	Yes	17.84	0.800397	No	-7.051
lyso_median_equivalent_diameter	The median equivalent diameter of the intracellular lysosome objects.	Morphology	31	0.702145	0.688088	0.917303	0.503695	0.0902964	12.8601	30	0.618161	0.595812	0.851009	0.525421	0.0672361	10.8768	14	0.802169	0.780864	1.04471	0.68807	0.0964404	12.0225	0.181703	No	-5.051	0.088844	Yes	-12.86
mito_median_equivalent_diameter	The median equivalent diameter of the intracellular mitochondrion objects.	Morphology	31	0.754497	0.752452	0.851088	0.585274	0.0621014	8.23084	30	0.795891	0.78942	1.09157	0.58308	0.121323	15.2437	14	0.758362	0.750901	0.84176	0.682749	0.0453692	5.98253	5e-06	Yes	-20.33	>0.999999	No	-0.4147
perox_median_equivalent_diameter	The median equivalent diameter of the intracellular peroxisome objects.	Morphology	31	0.574294	0.559795	0.70864	0.493639	0.054238	9.4443	30	0.662048	0.661907	0.906369	0.525421	0.075631	11.4238	14	0.591406	0.577767	0.70361	0.525782	0.0500046	8.45521	<0.000001	Yes	-28.99	0.903502	No	-4.51
ER_median_extent	The extent of the intracellular endoplasmic reticulum object.	Morphology	31	0.0081579	0.008466	0.011518	0.003576	0.00173195	21.2303	30	0.0207106	0.017575	0.043291	0.008611	0.00963524	46.5232	14	0.00839147	0.0078184	0.0138223	0.00477489	0.00274842	32.7526	0.382551	No	-1.673	>0.999999	No	0.7258
LD_median_extent	The median extent of the intracellular lipid droplet objects.	Morphology	31	0.742596	0.763889	1	0.425	0.1575	21.2093	30	0.760169	0.75	1	0.450091	0.114353	15.0431	14	0.751288	0.757716	1	0.480952	0.128798	17.1436	0.176063	No	-5.247	>0.999999	No	-0.7776
golgi_median_extent	The median extent of the intracellular Golgi objects.	Morphology	31	0.422591	0.392857	0.777778	0.101047	0.195334	46.223	30	0.468269	0.428704	0.7	0.237981	0.144645	30.8893	14	0.336701	0.3701	0.571429	0.0763062	0.163937	48.6891	0.371458	No	1.869	0.903502	No	5.184
lyso_median_extent	The median extent of the intracellular lysosome objects.	Morphology	31	0.447909	0.444444	0.506944	0.400893	0.0218592	4.88029	30	0.444737	0.448776	0.511806	0.38244	0.0297835	6.69688	14	0.440907	0.444444	0.475514	0.403125	0.0219543	4.97935	0.002289	Yes	13.91	>0.999999	No	2.488
mito_median_extent	The median extent of the intracellular mitochondrion objects.	Morphology	31	0.267071	0.268487	0.35	0.1893	0.0409624	15.3376	30	0.236418	0.231727	0.343304	0.166855	0.0369124	15.6132	14	0.299551	0.302175	0.348214	0.25	0.0296614	9.90196	<0.000001	Yes	28.6	0.3161	No	-10.26
perox_median_extent	The median extent of the intracellular peroxisome objects.	Morphology	31	0.570805	0.569444	0.694444	0.5	0.040413	7.08001	30	0.471006	0.465402	0.55	0.391667	0.0372399	7.90644	14	0.572415	0.561988	0.65	0.488889	0.0434741	7.59485	<0.000001	Yes	28.01	>0.999999	No	-1.089
ER_median_euler_number	The Euler number of the intracellular endoplasmic reticulum object.	Morphology	31	-2.77419	-15	485	-343	185.137	-6673.56	30	-385.067	-375.5	-90	-807	157.455	-40.8904	14	-93.7857	-26.5	143	-399	190.97	-203.624	0.477632	No	0	0.903502	No	4.562
LD_median_euler_number	The median Euler number of the intracellular lipid droplet objects.	Morphology	31	1	1	1	1	0	0	30	1	1	1	1	0	0	14	0.892857	1	1	-0.5	0.400892	44.8999	0.477632	No	-0.9839	0.922362	No	1.607
golgi_median_euler_number	The median Euler number of the intracellular Golgi objects.	Morphology	31	0.83871	1	1	-4	0.898027	107.072	30	1	1	1	1	0	0	14	-0.214286	1	1	-16	4.54344	-2120.27	0.477632	No	0	>0.999999	No	0.9332
lyso_median_euler_number	The median Euler number of the intracellular lysosome objects.	Morphology	31	1	1	1	1	0	0	30	1	1	1	1	0	0	14	1	1	1	1	0	0	0.477632	No	0	>0.999999	No	0
mito_median_euler_number	The median Euler number of the intracellular mitochondrion objects.	Morphology	31	1	1	1	1	0	0	30	1	1	1	1	0	0	14	1	1	1	1	0	0	0.477632	No	0	>0.999999	No	0
perox_median_euler_number	The median Euler number of the intracellular peroxisome objects.	Morphology	31	1	1	1	1	0	0	30	1	1	1	1	0	0	14	1	1	1	1	0	0	<0.000001	Yes	-30.5	>0.999999	No	0
ER_median_solidity	The solidity of the intracellular endoplasmic reticulum object.	Morphology	31	0.0210455	0.020662	0.036088	0.010279	0.00554665	26.3556	30	0.10078	0.0948375	0.214257	0.041247	0.0353786	35.1047	14	0.0221343	0.0203858	0.0371687	0.01369	0.00610683	27.5899				>0.999999	No	-1.866
LD_median_solidity	The median solidity of the intracellular lipid droplet objects.	Morphology	5	0.900683	0.964286	1	0.73913	0.122484	13.599	1	0.761123	0.761123	0.761123	0.761123	0	0	3	0.986065	0.981818	1	0.976378	0.0123705	1.25453	0.092037	Yes	-6.104	>0.999999	No	-1.333
golgi_median_solidity	The median solidity of the intracellular Golgi objects.	Morphology	23	0.688281	0.680401	1	0.274837	0.189266	27.4983	21	0.772467	0.735513	0.943738	0.670854	0.0894165	11.5755	14	0.661186	0.724647	0.931818	0.196492	0.212131	32.0835	0.333156	No	2.46	>0.999999	No	0.3447
lyso_median_solidity	The median solidity of the intracellular lysosome objects.	Morphology	31	0.822718	0.815934	0.878788	0.785	0.020299	2.46731	30	0.818733	0.820768	0.881176	0.764467	0.0246503	3.01079	14	0.81168	0.811663	0.839355	0.781769	0.0177075	2.18158	0.003203	Yes	13.35	0.800397	No	6.429
mito_median_solidity	The median solidity of the intracellular mitochondrion objects.	Morphology	31	0.68932	0.684211	0.771634	0.622519	0.0392132	5.68868	30	0.652594	0.656537	0.77346	0.542169	0.0469517	7.19463	14	0.702261	0.705856	0.75	0.657895	0.0260281	3.70632	<0.000001	Yes	27.83	0.903502	No	-4.562
perox_median_solidity	The median solidity of the intracellular peroxisome objects.	Morphology	30	0.909245	0.912586	0.973291	0.84535	0.0326993	3.59631	30	0.828724	0.826105	0.903226	0.780303	0.02814	3.39558	14	0.911952	0.912274	0.972973	0.833333	0.0365597	4.00895	0.019759	Yes	-10.36	>0.999999	No	-0.5238
ER_median_axis_major_length	The major axis length of the intracellular endoplasmic reticulum object.	Morphology	31	105.211	106.083	126.351	83.5063	12.0865	11.4878	30	118.008	120.984	220.412	43.8765	33.7673	28.6143	14	96.1325	95.3776	121.345	79.5606	12.7768	13.2908	0.297146	No	2.952	0.362512	No	9.435
LD_median_axis_major_length	The median major axis length of the intracellular lipid droplet objects.	Morphology	31	0.46244	0.383162	0.92555	0.178767	0.204684	44.2618	30	0.429355	0.379778	1.4791	0	0.246317	57.369	14	0.514046	0.472806	0.947649	0.206422	0.212164	41.2734	0.132274	No	6.1	0.957946	No	-3.681
golgi_median_axis_major_length	The median major axis length of the intracellular Golgi objects.	Morphology	31	2.01919	1.16607	8.05449	0.403353	1.92278	95.2253	30	1.17615	1.21101	2.24737	0.50543	0.499949	42.5073	14	3.30298	1.53247	14.9271	0.902271	3.84339	116.362	6.9e-05	Yes	17.91	0.800397	No	-6.636
lyso_median_axis_major_length	The median major axis length of the intracellular lysosome objects.	Morphology	31	1.17747	1.19136	1.35914	0.926089	0.120251	10.2127	30	1.03897	1.02303	1.31276	0.871924	0.12136	11.6808	14	1.2932	1.29068	1.49242	1.21624	0.0713765	5.51937	0.097994	Yes	-6.953	0.091816	Yes	-12.44
mito_median_axis_major_length	The median major axis length of the intracellular mitochondrion objects.	Morphology	31	1.58746	1.58622	1.94614	1.24518	0.178065	11.217	30	1.72727	1.64953	2.66521	1.1855	0.339489	19.6546	14	1.53108	1.5217	1.74052	1.42791	0.0845105	5.51966	<0.000001	Yes	-23.61	0.948253	No	4.044
perox_median_axis_major_length	The median major axis length of the intracellular peroxisome objects.	Morphology	31	0.85644	0.872413	0.971562	0.616311	0.0711355	8.30595	30	1.03216	0.995572	1.55699	0.841071	0.154609	14.9792	14	0.868393	0.882319	1.02788	0.684951	0.0864778	9.95837	<0.000001	Yes	26.43	>0.999999	No	-3.007
ERXgolgi_count	The number of interaction sites involving the intracellular endoplasmic reticulum and Golgi objects.	Interaction	31	115.129	119	241	16	52.6895	45.7656	30	92.5333	85.5	259	10	56.1032	60.6302	14	130.143	128	222	62	46.3081	35.5825	0.054477	Yes	8.396	>0.999999	No	-2.592
ERXlyso_count	The number of interaction sites involving the intracellular endoplasmic reticulum and lysosome objects.	Interaction	31	278.129	286	534	34	115.449	41.509	30	372.833	347	908	104	161.37	43.282	14	220	230.5	449	48	114.941	52.2458	0.012174	Yes	-11.25	0.864988	No	5.91
ERXmito_count	The number of interaction sites involving the intracellular endoplasmic reticulum and mitochondrion objects.	Interaction	31	750.29	782	1423	298	278.968	37.1814	30	471.767	449	1096	176	202.33	42.8878	14	836.571	813	1225	383	273.057	32.64	0.000101	Yes	17.48	0.935209	No	-4.147
ERXperox_count	The number of interaction sites involving the intracellular endoplasmic reticulum and peroxisome objects.	Interaction	31	572.742	557	1007	84	211.232	36.8809	30	380.833	356	782	128	138.912	36.4757	14	598.643	498.5	1134	269	268.984	44.9323	9.2e-05	Yes	17.58	>0.999999	No	1.659
LDXER_count	The number of interaction sites involving the intracellular lipid droplet and the endoplasmic reticulum objects.	Interaction	31	6.12903	4	41	0	9.33717	152.343	30	15.0333	5	73	0	20.4509	136.037	14	5.85714	3.5	28	0	7.60422	129.828	0.016642	Yes	-10.63	>0.999999	No	-1.866
LDXgolgi_count	The number of interaction sites involving the intracellular lipid droplet and Golgi objects.	Interaction	31	0.0322581	0	1	0	0.179605	556.776	30	0.766667	0	7	0	1.71572	223.789	14	0	0	0	0	0	0	0.004071	Yes	-8.297	>0.999999	No	0.7258
LDXlyso_count	The number of interaction sites involving the intracellular lipid droplet and lysosome objects.	Interaction	31	0.903226	0	6	0	1.66042	183.832	30	14.2	5	75	0	20.7155	145.884	14	1.57143	1	7	0	2.06488	131.402	<0.000001	Yes	-23.09	0.864988	No	-5.236
LDXmito_count	The number of interaction sites involving the intracellular lipid droplet and mitochondrion objects.	Interaction	31	1.58065	0	17	0	3.48113	220.235	30	2.2	1	13	0	3.59502	163.41	14	1.21429	1	6	0	1.67233	137.722	0.187912	No	-4.493	>0.999999	No	-2.8
LDXperox_count	The number of interaction sites involving the intracellular lipid droplet and peroxisome objects.	Interaction	31	1.70968	0	21	0	4.18086	244.541	30	2.43333	0	21	0	5.30246	217.909	14	0.928571	0	6	0	2.01778	217.299	0.430371	No	-0.8855	0.903502	No	4.199
golgiXlyso_count	The number of interaction sites involving the intracellular Golgi and lysosome objects.	Interaction	31	82.6129	75	172	2	37.4937	45.3848	30	81.6333	72.5	201	22	44.3143	54.2846	14	82.7857	76.5	188	19	50.8	61.3633	0.296226	No	2.984	>0.999999	No	1.089
golgiXmito_count	The number of interaction sites involving the intracellular Golgi and mitochondrion objects.	Interaction	31	129.613	125	266	31	60.2642	46.4956	30	89.5667	84.5	187	15	37.8524	42.2617	14	158.929	144.5	317	59	82.7642	52.0764	0.007076	Yes	12.1	0.922362	No	-4.303
golgiXperox_count	The number of interaction sites involving the intracellular Golgi and peroxsiome objects.	Interaction	31	30.5484	29	98	3	20.5148	67.155	30	36.1667	32.5	118	4	22.6443	62.611	14	29.2143	28.5	76	1	20.7111	70.8938	0.182599	No	-5.018	>0.999999	No	0.5703
lysoXmito_count	The number of interaction sites involving the intracellular lysosome and mitochondrion objects.	Interaction	31	445.484	410	919	97	218.218	48.9844	30	417	424.5	747	183	141.511	33.9355	14	480.786	445.5	883	169	230.241	47.8884	0.477632	No	0.1968	>0.999999	No	-1.607
lysoXperox_count	The number of interaction sites involving the intracellular lysosome and peroxisome objects.	Interaction	31	140.419	123	353	10	73.8886	52.6199	30	285.2	286.5	554	50	114.971	40.3124	14	150.929	133.5	293	52	79.2945	52.5377	<0.000001	Yes	-21.91	>0.999999	No	-0.9332
mitoXperox_count	The number of interaction sites involving the intracellular mitochondrion and peroxisome objects.	Interaction	31	302.387	305	748	73	141.777	46.8858	30	224.233	198.5	532	95	102.42	45.6755	14	369.571	366	648	166	156.164	42.2554	0.016968	Yes	10.63	0.800397	No	-6.429
ERXgolgi_total_volume	The total volume of interaction sites between the intracellular endoplasmic reticulum and Golgi objects.	Interaction	31	29.8935	30.7177	63.7159	6.52931	12.8681	43.0466	30	27.3529	25.958	63.8324	6.10375	13.4251	49.0812	14	32.7279	27.2536	98.4881	8.8807	24.5327	74.9596	0.189934	No	4.854	>0.999999	No	-0.4147
ERXlyso_total_volume	The total volume of interaction sites between the intracellular endoplasmic reticulum and lysosome objects.	Interaction	31	153.123	145.826	331.336	25.6134	71.9181	46.9675	30	387.59	360.653	755.019	34.0782	184.218	47.5291	14	169.429	152.897	269.103	83.0939	59.3352	35.0206	<0.000001	Yes	-24.47	0.957946	No	-3.733
ERXmito_total_volume	The total volume of interaction sites between the intracellular endoplasmic reticulum and mitochondrion objects.	Interaction	31	244.281	251.617	498.398	86.453	104.761	42.8857	30	125.411	116.288	235.198	61.1742	50.492	40.2612	14	278.873	230.161	548.591	138.635	124.518	44.6504	3e-06	Yes	20.92	>0.999999	No	-2.903
ERXperox_total_volume	The total volume of interaction sites between the intracellular endoplasmic reticulum and peroxisome objects.	Interaction	31	61.7879	56.045	192.47	12.6151	33.8146	54.7269	30	90.142	82.4348	257.436	20.1973	45.4995	50.4753	14	62.3662	51.3199	166.991	30.3057	39.416	63.2009	0.002289	Yes	-13.91	>0.999999	No	1.452
LDXER_total_volume	The total volume of interaction sites between the intracellular lipid droplet and the endoplasmic reticulum objects.	Interaction	31	0.302051	0.099724	2.6217	0	0.534191	176.855	30	0.74261	0.175948	7.10627	0	1.47875	199.129	14	0.217256	0.0787296	0.763677	0	0.274621	126.404	0.054484	Yes	-8.363	>0.999999	No	-1.037
LDXgolgi_total_volume	The total volume of interaction sites between the intracellular lipid droplet and Golgi objects.	Interaction	31	0.00042329	0	0.013122	0	0.00235678	556.776	30	0.0100421	0	0.164556	0	0.031272	311.408	14	0	0	0	0	0	0	0.003576	Yes	-8.199	>0.999999	No	0.7258
LDXlyso_total_volume	The total volume of interaction sites between the intracellular lipid droplet and lysosome objects.	Interaction	31	0.0233649	0	0.42514	0	0.0771728	330.293	30	0.775352	0.218985	7.02779	0	1.44146	185.911	14	0.0399272	0.00524864	0.244062	0	0.0684895	171.536	<0.000001	Yes	-25.97	0.800397	No	-5.806
LDXmito_total_volume	The total volume of interaction sites between the intracellular lipid droplet and mitochondrion objects.	Interaction	31	0.0266665	0	0.401521	0	0.0759153	284.685	30	0.0257382	0.002532	0.20253	0	0.0468041	181.847	14	0.00956003	0.00393648	0.0393648	0	0.0124209	129.925	0.23437	No	-3.739	>0.999999	No	-2.074
LDXperox_total_volume	The total volume of interaction sites between the intracellular lipid droplet and peroxisome objects.	Interaction	31	0.0437669	0	0.684948	0	0.135157	308.811	30	0.0800837	0	1.39492	0	0.262221	327.434	14	0.0155585	0	0.128592	0	0.0368192	236.65	0.460304	No	-0.4919	0.903502	No	4.303
golgiXlyso_total_volume	The total volume of interaction sites between the intracellular Golgi and lysosome objects.	Interaction	31	8.38487	5.19878	28.8308	0.506494	7.53816	89.9019	30	23.4852	20.7467	57.5261	2.0177	15.2186	64.8006	14	7.25494	5.29326	25.3956	0.879148	6.99631	96.4352	4e-06	Yes	-20.66	>0.999999	No	3.214
golgiXmito_total_volume	The total volume of interaction sites between the intracellular Golgi and mitochondrion objects.	Interaction	31	3.67464	3.51659	9.52891	0.404145	2.36317	64.3103	30	3.12799	2.73795	8.99993	0.468351	1.7478	55.8761	14	3.93461	2.97992	11.8751	0.936883	3.00189	76.2945	0.229343	No	4.198	>0.999999	No	-0.1555
golgiXperox_total_volume	The total volume of interaction sites between the intracellular Golgi and peroxisome objects.	Interaction	31	0.711953	0.669202	2.95236	0.065608	0.637288	89.5127	30	1.23788	1.13037	4.7468	0.167087	0.933478	75.4094	14	0.680824	0.642959	1.51161	0.00262432	0.498094	73.1606	0.00481	Yes	-12.72	>0.999999	No	-0.2592
lysoXmito_total_volume	The total volume of interaction sites between the intracellular lysosome and mitochondrion objects.	Interaction	31	23.4525	21.9603	60.5221	4.88124	14.3839	61.3321	30	52.2601	45.6933	126.323	8.48601	25.7291	49.2328	14	34.8973	33.9561	70.1087	14.1976	16.1776	46.3576	<0.000001	Yes	-22.17	0.336403	No	-9.954
lysoXperox_total_volume	The total volume of interaction sites between the intracellular lysosome and peroxisome objects.	Interaction	31	5.09804	4.55844	19.2546	0.293924	3.55635	69.7591	30	29.3702	28.6643	87.574	1.92657	18.4796	62.9197	14	5.56881	4.37606	14.3787	1.24393	3.89662	69.9722	<0.000001	Yes	-26.56	>0.999999	No	-1.141
mitoXperox_total_volume	The total volume of interaction sites between the intracellular mitochondrion and peroxisome objects.	Interaction	31	6.22616	5.94409	21.2124	1.53523	3.87787	62.2836	30	6.8661	5.93793	17.7897	1.99492	3.5354	51.4907	14	7.07836	7.77193	12.3606	2.43537	3.56313	50.3384	0.271691	No	-3.476	0.903502	No	-4.977
ERXgolgi_median_volume	The median volume of ER-golgi interaction sites per cell.	Interaction	31	0.0284444	0.026243	0.056423	0.010497	0.0118453	41.6438	30	0.0595776	0.027848	0.669615	0.007595	0.122129	204.992	14	0.0321479	0.0223067	0.0970999	0.0104973	0.0246761	76.7579	0.387772	No	-1.574	>0.999999	No	2.177
ERXlyso_median_volume	The median volume of ER-lysosome interaction sites per cell	Interaction	31	0.101544	0.089227	0.293924	0.039365	0.0497211	48.9649	30	0.0349363	0.031645	0.101265	0.01519	0.0171979	49.2265	14	0.192606	0.138433	0.573414	0.0682323	0.132627	68.859	<0.000001	Yes	28.66	0.025814	Yes	-15.55
ERXmito_median_volume	The median volume of ER-mitochondrion interaction sites per cell.	Interaction	31	0.081227	0.07873	0.141713	0.03674	0.0235565	29.0009	30	0.056877	0.0499995	0.194935	0.020253	0.0337187	59.2835	14	0.0762928	0.0800418	0.104973	0.0367405	0.0203205	26.6348	8e-06	Yes	19.94	>0.999999	No	1.192
ERXperox_median_volume	The median volume of ER-peroxisome interaction sites per cell.	Interaction	31	0.0659467	0.062984	0.107597	0.031492	0.0184544	27.9838	30	0.123586	0.120252	0.291137	0.072151	0.0439164	35.5352	14	0.0695445	0.0603594	0.152211	0.0262432	0.0330353	47.5025	<0.000001	Yes	-27.02	>0.999999	No	0.5703
LDXER_median_volume	The median volume of LD-ER interaction sites per cell.	Interaction	31	0.0215025	0.013122	0.125967	0	0.0281624	130.972	30	0.0216032	0.01519	0.06962	0	0.0182798	84.6164	14	0.0267118	0.0190263	0.104973	0	0.0300085	112.342	0.268497	No	-3.509	>0.999999	No	-2.8
LDXgolgi_median_volume	The median volume of LD-golgi interaction sites per cell.	Interaction	31	0.00042329	0	0.013122	0	0.00235678	556.776	30	0.00282697	0	0.025316	0	0.00603572	213.505	14	0	0	0	0	0	0	0.005709	Yes	-8.068	>0.999999	No	0.7258
LDXlyso_median_volume	The median volume of LD-lysosome interaction sites per cell.	Interaction	31	0.00507932	0	0.031492	0	0.00913345	179.816	30	0.0388182	0.0240505	0.186074	0	0.0430495	110.9	14	0.011622	0.00393648	0.0629837	0	0.0179092	154.098	<0.000001	Yes	-23.48	0.864988	No	-5.34
LDXmito_median_volume	The median volume of LD-mitchondrion interaction sites per cell.	Interaction	31	0.00393652	0	0.020995	0	0.00591693	150.309	30	0.0049788	0.002532	0.030379	0	0.00806013	161.889	14	0.00506119	0.00262432	0.0209946	0	0.0071474	141.22	0.340775	No	-2.099	>0.999999	No	-2.955
LDXperox_median_volume	The median volume of LD-peroxisome interaction sites per cell.	Interaction	31	0.00647616	0	0.034116	0	0.00994094	153.5	30	0.00898723	0	0.139239	0	0.0254866	283.587	14	0.00187451	0	0.0144338	0	0.00426632	227.596	0.392419	No	1.345	0.800397	No	5.858
golgiXlyso_median_volume	The median volume of golgi-lysosome interaction sites per cell.	Interaction	31	0.202919	0.026243	5.37198	0.010497	0.95957	472.883	30	0.0407169	0.0367085	0.07848	0.020253	0.0155496	38.1895	14	0.0321479	0.0262432	0.0774175	0.0104973	0.0195016	60.662	0.002985	Yes	-13.45	>0.999999	No	-0.4666
golgiXmito_median_volume	The median volume of golgi-mitochondrion interaction sites per cell.	Interaction	31	0.0146454	0.013122	0.028868	0.007873	0.00513933	35.0917	30	0.0164132	0.01519	0.035443	0.007595	0.00631159	38.4543	14	0.0118094	0.0104973	0.0209946	0.00524864	0.00367549	31.1233	0.283693	No	-3.214	0.800397	No	7.154
golgiXperox_median_volume	The median volume of golgi-peroxisome interaction sites per cell.	Interaction	31	0.0145185	0.013122	0.026243	0.005249	0.00591619	40.7493	30	0.0201687	0.017721	0.055696	0.007595	0.00949542	47.08	14	0.0122781	0.0104973	0.0236189	0.00262432	0.00576816	46.9794	0.006645	Yes	-12.2	0.903502	No	4.873
lysoXmito_median_volume	The median volume of lysosome-mitochondrion interaction sites per cell.	Interaction	31	0.0236613	0.023619	0.044613	0.013122	0.00714274	30.1874	30	0.0378478	0.039873	0.063291	0.021519	0.0104029	27.486	14	0.0334601	0.0275554	0.0761053	0.0157459	0.0161015	48.1215	<0.000001	Yes	-21.71	0.362512	No	-9.332
lysoXperox_median_volume	The median volume of lysosome-peroxisome interaction sites per cell.	Interaction	31	0.0195978	0.01837	0.028868	0.010497	0.00433799	22.1351	30	0.0484383	0.045569	0.086075	0.018987	0.0181585	37.4879	14	0.0194012	0.0170581	0.0419891	0.0104973	0.00899099	46.3423	<0.000001	Yes	-28.4	0.903502	No	4.51
mitoXperox_median_volume	The median volume of mitchondrion-peroxisome interaction sites per cell.	Interaction	31	0.0116401	0.010497	0.015746	0.007873	0.00199714	17.1574	30	0.0173416	0.01519	0.027848	0.012658	0.00471466	27.187	14	0.0108722	0.0104973	0.0131216	0.00787296	0.00202159	18.5941	<0.000001	Yes	-22.04	0.947384	No	3.785
ERXgolgi_std_volume	The standard deviation of volumes across the unique ER-golgi interaction sites per cell.	Interaction	31	1.13867	0.822533	4.97347	0.175472	1.09742	96.3779	30	1.59956	1.22235	4.54026	0.098161	1.25975	78.7562	14	1.13968	0.612516	7.0472	0.137914	1.77267	155.54	0.124705	No	-6.297	>0.999999	No	3.318
ERXlyso_std_volume	The standard deviation of volumes across the unique ER-lysosome interaction sites per cell.	Interaction	31	3.94423	2.58308	10.6516	0.606024	3.13837	79.5685	30	17.3461	15.3715	37.9757	0.194507	9.64911	55.6269	14	5.31411	3.93359	15.3055	1.20737	3.97221	74.7483	<0.000001	Yes	-25.84	0.903502	No	-5.392
ERXmito_std_volume	The standard deviation of volumes across the unique ER-mitochondrion interaction sites per cell.	Interaction	31	2.90253	1.75567	10.2851	0.211792	2.74959	94.7309	30	1.22329	0.851881	4.66415	0.149799	1.0907	89.1612	14	2.66233	2.46585	6.61958	0.29992	2.0269	76.1323	0.016081	Yes	10.76	>0.999999	No	-0.5184
ERXperox_std_volume	The standard deviation of volumes across the unique ER-peroxisome interaction sites per cell.	Interaction	31	0.155373	0.120083	0.497435	0.056883	0.0970083	62.4357	30	0.762426	0.349635	5.04356	0.11254	1.02282	134.153	14	0.128676	0.105864	0.342285	0.0725459	0.0728878	56.6446	<0.000001	Yes	-24.79	0.903502	No	4.873
LDXER_std_volume	The standard deviation of volumes across the unique LD-ER interaction sites per cell.	Interaction	18	0.0895437	0.0499765	0.643972	0.014589	0.145732	162.75	27	0.0481399	0.031245	0.246265	0.004385	0.0558641	116.045	9	0.0326242	0.0194093	0.0819644	0.00889951	0.026143	80.1339	0.094908	Yes	6.204	0.800397	No	5.5
LDXgolgi_std_volume	The standard deviation of volumes across the unique LD-golgi interaction sites per cell.	Interaction	0							4	0.009178	0.0048065	0.024567	0.002532	0.0103255	112.502											>0.999999	No	-1.029
LDXlyso_std_volume	The standard deviation of volumes across the unique LD-lysosome interaction sites per cell.	Interaction	7	0.0175909	0.007423	0.083104	0	0.0292699	166.393	24	0.0733677	0.0371005	0.468538	0.009099	0.0965982	131.663	5	0.0274509	0.0121212	0.0867615	0	0.0353523	128.784	0.002902	Yes	-11.26	0.657778	No	4.313
LDXmito_std_volume	The standard deviation of volumes across the unique LD-mitchondrion interaction sites per cell.	Interaction	8	0.013521	0.0118235	0.027602	0.003711	0.00862122	63.7617	11	0.00811155	0.007595	0.01926	0.00179	0.00544597	67.1385	4	0.00411157	0.00400513	0.00843601	0	0.00386733	94.0598	0.09553	Yes	4.102	>0.999999	No	0.4762
LDXperox_std_volume	The standard deviation of volumes across the unique LD-peroxisome interaction sites per cell.	Interaction	7	0.0224119	0.025979	0.046034	0	0.015726	70.1681	9	0.0252112	0.011964	0.117471	0.00179	0.0359853	142.735	3	0.0178055	0.0105952	0.0335428	0.00927838	0.0136448	76.6327	0.278024	No	1.905	>0.999999	No	1.141
golgiXlyso_std_volume	The standard deviation of volumes across the unique golgi-lysosome interaction sites per cell.	Interaction	31	0.417203	0.100008	7.59342	0.02846	1.35568	324.945	30	1.32501	1.27233	4.3704	0.106765	1.08355	81.7767	14	0.127592	0.138744	0.255113	0.0496801	0.0728764	57.1166	<0.000001	Yes	-24.73	>0.999999	No	1.97
golgiXmito_std_volume	The standard deviation of volumes across the unique golgi-mitochondrion interaction sites per cell.	Interaction	31	0.0395276	0.031923	0.208197	0.013828	0.0359886	91.0467	30	0.0563774	0.047271	0.260144	0.019584	0.045431	80.5837	14	0.0313544	0.0295075	0.0603943	0.0153058	0.0130848	41.7319	0.002616	Yes	-13.71	0.903502	No	-4.749
golgiXperox_std_volume	The standard deviation of volumes across the unique golgi-peroxisome interaction sites per cell.	Interaction	31	0.0215938	0.020879	0.040954	0.00904	0.00740365	34.286	30	0.0398795	0.0404715	0.0733	0.017947	0.0155267	38.934	13	0.0243569	0.0265936	0.0406035	0.00151515	0.0115233	47.3103	<0.000001	Yes	-21.78	0.3161	No	-10.16
lysoXmito_std_volume	The standard deviation of volumes across the unique lysosome-mitochondrion interaction sites per cell.	Interaction	31	0.0854871	0.073239	0.276446	0.030304	0.048615	56.8682	30	0.446723	0.286389	3.07553	0.052117	0.606567	135.782	14	0.156687	0.10494	0.393845	0.0638701	0.115859	73.9434	<0.000001	Yes	-26.56	>0.999999	No	1.141
lysoXperox_std_volume	The standard deviation of volumes across the unique lysosome-peroxisome interaction sites per cell.	Interaction	31	0.0452779	0.041194	0.092331	0.022764	0.0163492	36.1085	30	0.140757	0.139337	0.274909	0.035818	0.0639569	45.4378	14	0.0450205	0.0412906	0.104548	0.0201815	0.019984	44.3887	<0.000001	Yes	-27.42	0.935209	No	4.147
mitoXperox_std_volume	The standard deviation of volumes across the unique mitchondrion-peroxisome interaction sites per cell.	Interaction	31	0.0233201	0.021833	0.051786	0.014175	0.00784132	33.6247	30	0.0391337	0.0370265	0.061704	0.020882	0.0101525	25.9431	14	0.0211643	0.0200678	0.0320819	0.0115344	0.00602539	28.4696	<0.000001	Yes	-24.79	0.138435	No	9.124
ER_XY_bins_hist_mode	The XY region containing the highest normalized volume value endoplasmic reticulum object volume.	Distribution	31	2.90323	3	4	2	0.396219	13.6475	30	2.6	3	4	2	0.621455	23.9021	14	2.35714	2.5	3	1	0.744946	31.6038	0.014927	Yes	9.052	>0.999999	No	-1.192
ERXgolgi_XY_bins_hist_mode	The XY region containing the highest normalized volume value volume of the interaction sites between intracellular endoplasmic reticulum and Golgi objects.	Distribution	31	2.64516	3	4	2	0.709384	26.8182	30	2.93333	3	4	2	0.639684	21.8074	14	2.64286	3	4	1	1.21574	46.0009	0.07336	Yes	-7.248	0.903502	No	-4.666
ERXlyso_XY_bins_hist_mode	The XY region containing the highest normalized volume value volume of the interaction sites between intracellular endoplasmic reticulum and lysosome objects.	Distribution	31	2.93548	3	4	2	0.727346	24.7777	30	2.76667	3	4	2	0.568321	20.5417	14	3.14286	4	4	1	1.16732	37.142	0.257837	No	3.673	>0.999999	No	-0.1555
ERXmito_XY_bins_hist_mode	The XY region containing the highest normalized volume value volume of the interaction sites between intracellular endoplasmic reticulum and mitochondrion objects.	Distribution	31	3.16129	3	4	2	0.582911	18.439	30	3.03333	3	4	2	0.556053	18.3314	14	3.07143	3	5	1	1.14114	37.1534	0.268497	No	3.345	0.864988	No	5.34
ERXperox_XY_bins_hist_mode	The XY region containing the highest normalized volume value volume of the interaction sites between intracellular endoplasmic reticulum and peroxisome objects.	Distribution	31	3.54839	4	4	2	0.675214	19.0288	30	3.63333	4	5	2	0.718395	19.7724	14	3	3.5	4	1	1.1767	39.2232	0.388505	No	-1.312	>0.999999	No	2.955
LD_XY_bins_hist_mode	The XY region containing the highest normalized volume value volume belonging to the intracellular lipid droplet objects.	Distribution	31	4.22581	5	5	1	1.20304	28.469	30	3.5	3	5	2	1.00858	28.8167	14	3.92857	4.5	5	1	1.43925	36.6353	0.004766	Yes	12.1	>0.999999	No	0.5795
LDXER_XY_bins_hist_mode	The XY region containing the highest normalized volume value volume of the interaction sites between intracellular lipid droplet and endoplasmic reticulum objects.	Distribution	22	3.59091	3.5	5	1	1.36832	38.1051	29	3.37931	3	5	2	0.941647	27.8651	12	3.5	4	5	1	1.50756	43.073	0.296226	No	2.678
LDXgolgi_XY_bins_hist_mode	The XY region containing the highest normalized volume value volume of the interaction sites between intracellular lipid droplet and Golgi objects.	Distribution	1	1	1	1	1	0	0	9	3.55556	4	4	2	0.726483	20.4323											>0.999999	No	-0.5398
LDXlyso_XY_bins_hist_mode	The XY region containing the highest normalized volume value volume of the interaction sites between intracellular lipid droplet and lysosome objects.	Distribution	11	3.27273	3	5	1	1.61808	49.4413	28	3.39286	3	5	2	0.99403	29.2977	8	3.5	4	5	1	1.41421	40.4061	0.445219	No	-0.6331	>0.999999	No	-1.146
LDXmito_XY_bins_hist_mode	The XY region containing the highest normalized volume value volume of the interaction sites between intracellular lipid droplet and mitochondrion objects.	Distribution	12	3.5	3.5	5	1	1.3817	39.4771	16	3.625	3.5	5	2	1.0247	28.2675	8	3.75	4	5	1	1.38873	37.0328	0.460604	No	-0.4375	>0.999999	No	0.4048
LDXperox_XY_bins_hist_mode	The XY region containing the highest normalized volume value volume of the interaction sites between intracellular lipid droplet and peroxisome objects.	Distribution	14	3.35714	3.5	5	1	1.39268	41.4841	13	3.38462	3	5	2	1.04391	30.8427	3	3.33333	4	4	2	1.1547	34.641	0.477632	No	0	>0.999999	No	2.177
golgi_XY_bins_hist_mode	The XY region containing the highest normalized volume value volume belonging to the intracellular Golgi objects.	Distribution	31	2.64516	3	4	2	0.550659	20.8176	30	2.83333	3	4	2	0.592093	20.8974	14	2.5	2.5	4	1	0.94054	37.6216	0.176063	No	-4.821	>0.999999	No	-2.955
golgiXlyso_XY_bins_hist_mode	The XY region containing the highest normalized volume value volume of the interaction sites between intracellular Golgi and lysosome objects.	Distribution	31	2.74194	3	4	1	0.773207	28.1993	30	2.83333	3	4	2	0.592093	20.8974	14	2.85714	3	4	1	1.16732	40.8562	0.336626	No	-2.197	0.957946	No	3.577
golgiXmito_XY_bins_hist_mode	The XY region containing the highest normalized volume value volume of the interaction sites between intracellular Golgi and mitochondrion objects.	Distribution	31	3	3	4	2	0.68313	22.771	30	3	3	5	2	0.694808	23.1603	14	2.64286	3	4	1	1.15073	43.5411	0.477632	No	0.5575	>0.999999	No	2.333
golgiXperox_XY_bins_hist_mode	The XY region containing the highest normalized volume value volume of the interaction sites between intracellular Golgi and peroxisome objects.	Distribution	31	2.87097	3	4	2	0.763411	26.5907	30	3	3	5	2	0.870988	29.0329	14	2.64286	2.5	4	1	1.21574	46.0009	0.339727	No	-2.197	0.903502	No	-4.251
lyso_XY_bins_hist_mode	The XY region containing the highest normalized volume value volume belonging to the intracellular lysosome objects.	Distribution	31	3	3	4	2	0.68313	22.771	30	2.9	3	4	2	0.607425	20.9457	14	3.14286	4	4	1	1.16732	37.142	0.347169	No	2.361	0.922362	No	-4.096
lysoXmito_XY_bins_hist_mode	The XY region containing the highest normalized volume value volume of the interaction sites between intracellular lysosome and mitochondrion objects.	Distribution	31	3.06452	3	4	2	0.771815	25.1856	30	2.93333	3	4	2	0.52083	17.7556	14	3.21429	4	4	1	1.18831	36.9697	0.316872	No	3.148	>0.999999	No	-0.2074
lysoXperox_XY_bins_hist_mode	The XY region containing the highest normalized volume value volume of the interaction sites between intracellular lysosome and peroxisome objects.	Distribution	31	3.29032	3	4	2	0.739078	22.4622	30	3.06667	3	4	2	0.73968	24.12	14	3.14286	4	4	1	1.16732	37.142	0.177506	No	5.083	>0.999999	No	-0.7258
mito_XY_bins_hist_mode	The XY region containing the highest normalized volume value volume belonging to the intracellular mitochondrion objects.	Distribution	31	3.06452	3	5	2	0.629046	20.5268	30	3.13333	3	4	2	0.62881	20.0684	14	3.07143	3	5	1	1.20667	39.2868	0.316872	No	-2.427	>0.999999	No	-1.607
mitoXperox_XY_bins_hist_mode	The XY region containing the highest normalized volume value volume of the interaction sites between intracellular mitochondrion and peroxisome objects.	Distribution	31	3.45161	4	4	2	0.722897	20.9438	30	3.36667	3	5	2	0.850287	25.2561	14	3.42857	4	5	1	1.15787	33.7712	0.33605	No	2.328	>0.999999	No	0
nuc_XY_bins_hist_mode	The XY region containing the highest normalized volume value volume belonging to the intracellular peroxisome objects.	Distribution	31	1	1	1	1	0	0	30	1	1	1	1	0	0	14	1	1	1	1	0	0	0.477632	No	0	0.800397	No	5.599
perox_XY_bins_hist_mode	The standard deviation of the normalized intracellular endoplasmic reticulum object across the five XY regions.	Distribution	31	3.64516	4	4	2	0.608188	16.6848	30	3.63333	4	5	2	0.718395	19.7724	14	3.14286	3.5	4	1	1.09945	34.9825	0.445219	No	0.7543	0.990371	No	-3.525
ER_XY_bins_hist_stdev	The standard deviation of the normalized overlap of the intracellular endoplasmic reticulum and Golgi objects across the five XY regions.	Distribution	31	1.20712	1.20811	1.27803	1.15674	0.0305104	2.52754	30	1.22874	1.23642	1.31222	1.11543	0.0453831	3.69348	14	1.05837	1.21154	1.32381	0	0.450328	42.5491	0.017695	Yes	-10.56	0.957946	No	-3.94
ERXgolgi_XY_bins_hist_stdev	The standard deviation of the normalized overlap of the intracellular endoplasmic reticulum and lysosome objects across the five XY regions.	Distribution	31	0.957708	0.935238	1.23838	0.799731	0.106363	11.106	30	0.793994	0.798676	1.00995	0.571717	0.11502	14.4863	14	0.882213	0.991901	1.19615	0	0.385698	43.7194	2e-06	Yes	21.25	>0.999999	No	2.177
ERXlyso_XY_bins_hist_stdev	The standard deviation of the normalized overlap of the intracellular endoplasmic reticulum and mitochondrion objects across the five XY regions.	Distribution	31	1.06632	1.0799	1.25384	0.755739	0.0951948	8.92739	30	0.98441	0.981882	1.2312	0.827477	0.0716896	7.28249	14	0.933364	1.02656	1.25086	0	0.411011	44.0354	3.3e-05	Yes	18.63	>0.999999	No	-1.348
ERXmito_XY_bins_hist_stdev	The standard deviation of the normalized overlap of the intracellular endoplasmic reticulum and peroxisome objects across the five XY regions.	Distribution	31	1.20808	1.20504	1.31927	1.05748	0.0531764	4.40172	30	1.07225	1.10144	1.21375	0.824557	0.0860502	8.02519	14	1.07307	1.20944	1.42878	0	0.461898	43.0444	<0.000001	Yes	27.35	0.800397	No	-7.051
ERXperox_XY_bins_hist_stdev	The standard deviation of the normalized intracellular lipid droplet objects across the five XY regions.	Distribution	31	1.10787	1.10494	1.27937	0.967296	0.0613156	5.53457	30	1.03769	1.04023	1.25765	0.787228	0.106341	10.2479	14	1.00547	1.15171	1.29587	0	0.430582	42.8239	0.006566	Yes	12.27	>0.999999	No	2.903
LD_XY_bins_hist_stdev	The standard deviation of the normalized overlap of the intracellular lipid droplet and the endoplasmic reticulum objects across the five XY regions.	Distribution	31	0.522898	0.445642	1.47876	0	0.514824	98.456	30	0.736466	0.775956	1.48127	0	0.39113	53.1091	14	0.395748	0.100973	1.21543	0	0.477003	120.532	0.080654	Yes	-7.477	0.957946	No	3.091
LDXER_XY_bins_hist_stdev	The standard deviation of the normalized overlap of the intracellular lipid droplet and Golgi objects across the five XY regions.	Distribution	22	0.565895	0.593453	1.41115	0	0.511789	90.439	29	0.609315	0.660811	1.30744	0	0.382165	62.7205	12	0.456361	0.363516	1.06397	0	0.482352	105.695	0.440296	No	-0.7994
LDXgolgi_XY_bins_hist_stdev	The standard deviation of the normalized overlap of the intracellular lipid droplet and lysosome objects across the five XY regions.	Distribution	1	0	0	0	0	0	0	9	0.317335	0	0.896205	0	0.392874	123.804											>0.999999	No	0.108
LDXlyso_XY_bins_hist_stdev	The standard deviation of the normalized overlap of the intracellular lipid droplet and mitochondrion objects across the five XY regions.	Distribution	11	0.515126	0.309651	1.47109	0	0.583107	113.197	28	0.635867	0.731711	1.35111	0	0.387302	60.9093	8	0.476291	0.542017	0.993795	0	0.425621	89.3617	0.244743	No	-3.545	0.903502	No	2.917
LDXmito_XY_bins_hist_stdev	The standard deviation of the normalized overlap of the intracellular lipid droplet and peroxisome objects across the five XY regions.	Distribution	12	0.57331	0.329865	1.45933	0	0.633323	110.468	16	0.292741	0.150008	1.0486	0	0.359475	122.796	8	0.196086	0	0.682962	0	0.280588	143.094	0.210942	No	2.917	>0.999999	No	-2.429
LDXperox_XY_bins_hist_stdev	The standard deviation of the normalized intracellular Golgi objects across the five XY regions.	Distribution	14	0.19599	0	1.14585	0	0.38272	195.275	13	0.428858	0.610157	0.877055	0	0.37155	86.6371	3	0.274301	0.395314	0.427589	0	0.238099	86.8021	0.098269	Yes	-4.302	0.903502	No	-5.599
golgi_XY_bins_hist_stdev	The standard deviation of the normalized overlap of the intracellular Golgi and lysosome objects across the five XY regions.	Distribution	31	0.902285	0.897944	1.04751	0.772394	0.0749033	8.30151	30	0.77409	0.792705	0.94625	0.539723	0.108614	14.0312	14	0.835189	0.931528	1.16188	0	0.364551	43.6489	1.1e-05	Yes	19.68	>0.999999	No	0
golgiXlyso_XY_bins_hist_stdev	The standard deviation of the normalized overlap of the intracellular Golgi and mitochondrion objects across the five XY regions.	Distribution	31	0.913854	0.918603	1.1084	0.737307	0.0942809	10.3168	30	0.737405	0.759733	0.998421	0.499742	0.114249	15.4935	14	0.817285	0.916514	1.19574	0	0.367923	45.0177	<0.000001	Yes	23.15	>0.999999	No	1.348
golgiXmito_XY_bins_hist_stdev	The standard deviation of the normalized overlap of the intracellular Golgi and peroxisome objects across the five XY regions.	Distribution	31	0.980939	0.980772	1.31059	0.653036	0.158481	16.1561	30	0.787247	0.789959	1.22788	0.55802	0.14943	18.9813	14	0.866584	0.956601	1.31155	0	0.393322	45.3876	1.4e-05	Yes	19.48	>0.999999	No	-0.4147
golgiXperox_XY_bins_hist_stdev	The standard deviation of the normalized intracellular lysosome objects across the five XY regions across the five XY regions.	Distribution	31	0.944674	0.944295	1.31983	0.487436	0.146683	15.5273	30	0.775131	0.757691	1.23825	0.343212	0.166048	21.422	14	0.852285	0.95443	1.31212	0	0.384899	45.1609	2e-05	Yes	19.15	>0.999999	No	1.866
lyso_XY_bins_hist_stdev	The standard deviation of the normalized overlap of the intracellular lysosome and mitochondrion objects across the five XY regions.	Distribution	31	1.06316	1.06219	1.24114	0.743583	0.0953119	8.96495	30	1.00598	1.00103	1.24721	0.857845	0.0674512	6.70501	14	0.932239	1.02095	1.25553	0	0.409625	43.9399	0.00078	Yes	15.28	>0.999999	No	2.903
lysoXmito_XY_bins_hist_stdev	The standard deviation of the normalized overlap of the intracellular lysosome and peroxisome objects across the five XY regions.	Distribution	31	1.09932	1.08559	1.33452	0.758026	0.113383	10.3139	30	0.939971	0.94223	1.1387	0.812684	0.062815	6.68265	14	0.961676	1.04795	1.30883	0	0.424837	44.1767	<0.000001	Yes	24.86	0.922362	No	4.355
lysoXperox_XY_bins_hist_stdev	The standard deviation of the normalized intracellular mitochondrion objects across the five XY regions.	Distribution	31	1.0542	1.06261	1.2338	0.647015	0.131801	12.5025	30	0.927108	0.92786	1.07846	0.812614	0.0679534	7.3296	14	0.90441	0.995803	1.35118	0	0.413788	45.7523	5e-06	Yes	20.4	0.957946	No	-3.836
mito_XY_bins_hist_stdev	The standard deviation of the normalized overlap of the intracellular mitochondrion and peroxisome objects across the five XY regions.	Distribution	31	1.21974	1.21905	1.34223	1.10341	0.0574525	4.71021	30	1.1166	1.13305	1.2288	0.945114	0.070385	6.3035	14	1.09373	1.23513	1.42879	0	0.46992	42.965	<0.000001	Yes	23.94	>0.999999	No	-0.2074
mitoXperox_XY_bins_hist_stdev	The standard deviation of the normalized nucleus object across the five XY regions.	Distribution	31	1.15468	1.14763	1.41468	0.870733	0.102768	8.90012	30	0.986518	1.00534	1.17501	0.691452	0.123794	12.5486	14	1.02	1.15264	1.35117	0	0.440652	43.2012	<0.000001	Yes	22.56	>0.999999	No	0
nuc_XY_bins_hist_stdev	The standard deviation of the normalized intracellular peroxisome objects across the five XY regions.	Distribution	31	0	0	0	0	0	0	30	0	0	0	0	0	0	14	0	0	0	0	0	0	0.477632	No	0	0.903502	No	-5.495
perox_XY_bins_hist_stdev	The median coefficient of variation (CV) of normalized intracellular endoplasmic reticulum object volumes within each XY region per cell.	Distribution	31	1.10544	1.10627	1.2847	0.972054	0.0602124	5.44694	30	1.04867	1.04997	1.25702	0.84382	0.101313	9.66112	14	0.993152	1.14253	1.28467	0	0.425303	42.8235	0.021017	Yes	10.23	0.957946	No	-3.94
ER_XY_bin_CV_median	The median CV of normalized intracellular endoplasmic reticulum and Golgi interaction object volumes within each XY region per cell.	Distribution	31	0.267475	0.267749	0.464801	0.093232	0.0849363	31.7549	30	0.336894	0.318684	0.513991	0.13214	0.105418	31.2913	14	0.331979	0.287174	0.780459	0.167117	0.170018	51.2135	0.010246	Yes	-11.54	>0.999999	No	-1.555
ERXgolgi_XY_bin_CV_median	The median CV of normalized intracellular endoplasmic reticulum and lysosome interaction object volumes within each XY region per cell.	Distribution	31	1.32651	1.40032	1.98124	0.698217	0.30815	23.2301	30	1.45254	1.39473	2.06856	1.10309	0.244417	16.8269	14	1.37033	1.34095	1.93599	0.629914	0.339926	24.8061	0.176063	No	-5.247	0.362512	No	-9.539
ERXlyso_XY_bin_CV_median	The median CV of normalized intracellular endoplasmic reticulum and mitochondrion interaction object volumes within each XY region per cell.	Distribution	31	0.939635	0.908605	1.34753	0.579733	0.20646	21.9723	30	0.823572	0.814066	1.3003	0.468175	0.20365	24.7277	14	1.09389	1.12516	1.45054	0.690078	0.233816	21.3748	0.028002	Yes	9.708	0.903502	No	-4.977
ERXmito_XY_bin_CV_median	The median CV of normalized intracellular endoplasmic reticulum and peroxisome interaction objects volumes within each XY region per cell.	Distribution	31	0.411283	0.369401	0.83994	0.205294	0.142629	34.6791	30	0.790746	0.793451	1.07831	0.487916	0.146047	18.4695	14	0.457857	0.46297	0.70711	0.274846	0.137343	29.9969	<0.000001	Yes	-27.94	>0.999999	No	-1.348
ERXperox_XY_bin_CV_median	The median CV of normalized intracellular lipid droplet interaction objects volumes within each XY region per cell.	Distribution	31	0.548544	0.554772	1.10077	0.278317	0.174077	31.7344	30	0.819008	0.784107	1.20257	0.518996	0.177166	21.6318	14	0.573737	0.567715	1.06377	0.345613	0.170564	29.7286	<0.000001	Yes	-22.89	>0.999999	No	-2.177
LD_XY_bin_CV_median	The median CV of normalized intracellular lipid droplet and the endoplasmic reticulum interaction objects volumes within each XY region per cell.	Distribution	31	0.711795	0	2.64575	0	0.969333	136.182	30	1.42977	1.55054	2.64575	0	0.990221	69.2575	14	0.884484	0.541292	2.64575	0	0.978836	110.667	0.00696	Yes	-11.68	0.864988	No	-5.081
LDXER_XY_bin_CV_median	The median CV of normalized intracellular lipid droplet and Golgi interaction objects volumes within each XY region per cell.	Distribution	31	0.551418	0	2.63199	0	0.903934	163.929	30	1.1868	1.36794	2.64575	0	1.05599	88.9784	14	0.971566	0.559125	2.64575	0	1.0566	108.752	0.013845	Yes	-10.04	>0.999999	No	0
LDXgolgi_XY_bin_CV_median	The median CV of normalized intracellular lipid droplet and lysosome interaction objects volumes within each XY region per cell.	Distribution	31	0	0	0	0	0	0	30	0.174393	0	2.64575	0	0.663721	380.589	14	0	0	0	0	0	0	0.168091	No	-2.033	0.800397	No	-4.303
LDXlyso_XY_bin_CV_median	The median CV of normalized intracellular lipid droplet and mitochondrion interaction objects volumes within each XY region per cell.	Distribution	31	0.206946	0	2.64575	0	0.658607	318.25	30	1.04912	1.33917	2.64575	0	1.00407	95.7057	14	0.653157	0	2.64575	0	1.09056	166.968	0.000276	Yes	-13.71	0.903502	No	-3.37
LDXmito_XY_bin_CV_median	The median CV of normalized intracellular lipid droplet and peroxisome interaction objects volumes within each XY region per cell.	Distribution	31	0.153699	0	2.64575	0	0.598817	389.604	30	0.232903	0	2.64575	0	0.715448	307.187	14	0.488942	0	2.64575	0	1.00258	205.05	0.349493	No	-1.049	>0.999999	No	-0.2592
LDXperox_XY_bin_CV_median	The median CV of normalized intracellular Golgi objects volumes within each XY region per cell.	Distribution	31	0.113751	0	1.82718	0	0.44062	387.356	30	0.592862	0	2.64575	0	1.0965	184.95	14	0.188982	0	2.64575	0	0.707107	374.166	0.023866	Yes	-5.608	>0.999999	No	-1.555
golgi_XY_bin_CV_median	The median CV of normalized intracellular Golgi and lysosome interaction objects volumes within each XY region per cell.	Distribution	31	1.31707	1.36689	1.93095	0.739501	0.314324	23.8653	30	1.44721	1.38188	2.13719	1.07127	0.264576	18.2818	14	1.3816	1.33602	1.80761	0.945463	0.277951	20.1181	0.122246	No	-6.362	>0.999999	No	-2.177
golgiXlyso_XY_bin_CV_median	The median CV of normalized intracellular Golgi and mitochondrion interaction objects volumes within each XY region per cell.	Distribution	31	1.54796	1.48219	2.30801	1.08408	0.356191	23.0104	30	1.60312	1.62414	2.10768	1.08428	0.286171	17.8509	14	1.61202	1.51885	2.49839	1.1858	0.394372	24.4644	0.232827	No	-4.132	>0.999999	No	-2.8
golgiXmito_XY_bin_CV_median	The median CV of normalized intracellular Golgi and peroxisome interaction objects volumes within each XY region per cell.	Distribution	31	1.39484	1.45915	1.99721	0.859579	0.295944	21.217	30	1.56124	1.60577	2.64575	0.958269	0.336357	21.5443	14	1.46909	1.42941	1.98012	1.02788	0.315922	21.5046	0.039482	Yes	-9.052	>0.999999	No	-1.763
golgiXperox_XY_bin_CV_median	The median CV of normalized intracellular lysosome objects volumes within each XY region per cell.	Distribution	31	1.71072	1.61225	2.64575	0	0.528345	30.8844	30	1.72266	1.7135	2.43083	1.09475	0.289627	16.8128	14	1.78489	1.75757	2.64575	1.31983	0.346265	19.3998	0.414422	No	-1.181	0.58062	No	-8.399
lyso_XY_bin_CV_median	The median CV of normalized intracellular lysosome and mitochondrion interaction objects volumes within each XY region per cell.	Distribution	31	0.924913	0.902583	1.36499	0.597238	0.200808	21.711	30	0.753455	0.728274	1.21711	0.391531	0.207917	27.5951	14	1.06979	1.0684	1.42177	0.686413	0.234866	21.9544	0.004511	Yes	12.86	0.903502	No	-4.77
lysoXmito_XY_bin_CV_median	The median CV of normalized intracellular lysosome and peroxisome interaction objects volumes within each XY region per cell.	Distribution	31	0.976809	1.01392	1.54486	0.616892	0.195923	20.0574	30	1.00176	1.03667	1.36906	0.67346	0.163412	16.3125	14	1.05389	1.05525	1.55995	0.548283	0.266109	25.2501	0.278024	No	-3.345	>0.999999	No	-2.281
lysoXperox_XY_bin_CV_median	The median CV of normalized intracellular mitochondrion objects volumes within each XY region per cell.	Distribution	31	1.28783	1.3062	2.24062	0.788005	0.305959	23.7577	30	1.0224	1.00369	1.37999	0.725193	0.174297	17.0479	14	1.32884	1.28994	1.73841	0.938726	0.298376	22.4538	0.000293	Yes	16.4	>0.999999	No	-1.348
mito_XY_bin_CV_median	The median CV of normalized intracellular mitochondrion and peroxisome interaction objects volumes within each XY region per cell.	Distribution	31	0.389275	0.356853	0.802042	0.180935	0.138971	35.6999	30	0.714142	0.703269	1.01915	0.471006	0.147103	20.5986	14	0.386783	0.394585	0.552906	0.218236	0.102317	26.4533	<0.000001	Yes	-27.02	>0.999999	No	-0.3111
mitoXperox_XY_bin_CV_median	The median CV of normalized intracellular nucleus object volumes within each XY region per cell.	Distribution	31	0.793158	0.733873	1.44854	0.499242	0.225403	28.4184	30	1.18506	1.13294	1.88901	0.792737	0.253127	21.3598	14	0.799514	0.789914	1.25807	0.473374	0.242272	30.3025	<0.000001	Yes	-24.07
perox_XY_bin_CV_median	The median CV of normalized intracellular peroxisome objects volumes within each XY region per cell.	Distribution	31	0.555123	0.538374	1.08945	0.302302	0.181777	32.7454	30	0.803034	0.755201	1.18714	0.473648	0.179698	22.3774	14	0.561255	0.549214	1.05597	0.341257	0.17115	30.4942	1e-06	Yes	-21.38	>0.999999	No	-0.7258
ER_Z_slices_hist_mode	The Z region containing the highest normalized endoplasmic reticulum object volume.	Distribution	31	4.09677	4	6	2	0.978258	23.8787	30	4.6	4	8	3	1.35443	29.4441	14	4.64286	4	9	3	1.39268	29.9962	0.177506	No	-4.919	0.903502	No	-4.303
ERXgolgi_Z_slices_hist_mode	The Z region containing the highest normalized volume of the interaction sites between intracellular endoplasmic reticulum and Golgi objects.	Distribution	31	3.90323	4	6	2	0.978258	25.0628	30	5.1	5	7	3	0.994814	19.5062	14	4.21429	4	6	3	0.801784	19.0254	4.3e-05	Yes	-17.71	0.957946	No	-3.785
ERXlyso_Z_slices_hist_mode	The Z region containing the highest normalized volume of the interaction sites between intracellular endoplasmic reticulum and lysosome objects.	Distribution	31	4.19355	4	6	2	0.945845	22.5548	30	5.33333	5	9	3	1.47001	27.5626	14	4.28571	4	6	3	0.913874	21.3237	0.001672	Yes	-13.81	>0.999999	No	0.4147
ERXmito_Z_slices_hist_mode	The Z region containing the highest normalized volume of the interaction sites between intracellular endoplasmic reticulum and mitochondrion objects.	Distribution	31	3.70968	4	5	2	0.972747	26.2219	30	4.5	4	8	3	1.30648	29.0329	14	3.78571	4	5	3	0.801784	21.1792	0.020044	Yes	-9.708	>0.999999	No	-0.7776
ERXperox_Z_slices_hist_mode	The Z region containing the highest normalized volume of the interaction sites between intracellular endoplasmic reticulum and peroxisome objects.	Distribution	31	4.32258	4	7	2	1.22167	28.2625	30	5.4	5	8	4	1.22051	22.6021	14	4.07143	4	5	2	0.997249	24.4938	0.002767	Yes	-13.18	>0.999999	No	2.177
LD_Z_slices_hist_mode	The Z region containing the highest normalized volume belonging to the intracellular lipid droplet objects.	Distribution	31	3.67742	4	7	1	1.5575	42.3531	30	6.03333	6	10	3	2.00832	33.287	14	3.28571	3	6	1	1.48989	45.3446	1.6e-05	Yes	-19.09	0.990371	No	3.474
LDXER_Z_slices_hist_mode	The Z region containing the highest normalized volume of the interaction sites between intracellular lipid droplet and the endoplasmic reticulum objects.	Distribution	22	3.13636	3	7	1	1.52114	48.5	29	5.62069	5	9	3	1.78113	31.6888	12	3.25	3	6	2	1.28806	39.6325	7e-06	Yes	-18.11	>0.999999	No	-1.223
LDXgolgi_Z_slices_hist_mode	The Z region containing the highest normalized volume of the interaction sites between intracellular lipid droplet and Golgi objects.	Distribution	1	4	4	4	4	0	0	9	4.66667	5	5	4	0.5	10.7143
LDXlyso_Z_slices_hist_mode	The Z region containing the highest normalized volume of the interaction sites between intracellular lipid droplet and lysosome objects.	Distribution	11	3.45455	4	5	1	1.21356	35.1294	28	5.42857	5.5	8	3	1.81411	33.4179	8	3.75	4	5	2	1.38873	37.0328	0.004082	Yes	-11.27	>0.999999	No	-1.295
LDXmito_Z_slices_hist_mode	The Z region containing the highest normalized volume of the interaction sites between intracellular lipid droplet and mitochondrion objects.	Distribution	12	3.58333	3.5	5	2	0.900337	25.1257	16	5.1875	5	9	3	1.7595	33.918	8	3.375	3	5	2	1.18773	35.1921	0.008665	Yes	-7.948	>0.999999	No	1.354
LDXperox_Z_slices_hist_mode	The Z region containing the highest normalized volume of the interaction sites between intracellular lipid droplet and peroxisome objects.	Distribution	14	3.57143	3.5	5	2	1.28388	35.9487	13	5.76923	6	8	4	1.42325	24.6697	3	7.33333	7	9	6	1.52753	20.8299	0.000795	Yes	-9.717	0.088844	Yes	-8.5
golgi_Z_slices_hist_mode	The Z region containing the highest normalized volume belonging to the intracellular Golgi objects.	Distribution	31	4.6129	4	6	4	0.715422	15.5091	30	5.76667	6	9	4	1.13512	19.6842	14	4.71429	5	6	4	0.726273	15.4058	2e-05	Yes	-18.3	>0.999999	No	-1.866
golgiXlyso_Z_slices_hist_mode	The Z region containing the highest normalized volume of the interaction sites between intracellular Golgi and lysosome objects.	Distribution	31	4.22581	4	6	2	0.920495	21.7827	30	5.2	5	8	3	1.21485	23.3625	14	4.14286	4	6	3	1.02711	24.7922	0.001499	Yes	-13.81	>0.999999	No	2.177
golgiXmito_Z_slices_hist_mode	The Z region containing the highest normalized volume of the interaction sites between intracellular Golgi and mitochondrion objects.	Distribution	31	3.83871	4	7	2	1.09839	28.6134	30	5.33333	5	8	3	1.39786	26.2099	14	4.28571	4	6	3	0.99449	23.2048	1.8e-05	Yes	-18.46	0.830403	No	-5.91
golgiXperox_Z_slices_hist_mode	The Z region containing the highest normalized volume of the interaction sites between intracellular Golgi and peroxisome objects.	Distribution	31	3.83871	4	6	2	0.969425	25.2539	30	5.6	5.5	8	3	1.24845	22.2937	14	4.14286	4	6	3	1.09945	26.5385	<0.000001	Yes	-22.27	>0.999999	No	-2.955
lyso_Z_slices_hist_mode	The Z region containing the highest normalized volume belonging to the intracellular lysosome objects.	Distribution	31	4.25806	4	6	2	0.998924	23.4596	30	5.43333	5	9	2	1.52414	28.0516	14	4.42857	4	6	3	0.937614	21.1719	0.00111	Yes	-14.36	>0.999999	No	-1.244
lysoXmito_Z_slices_hist_mode	The Z region containing the highest normalized volume of the interaction sites between intracellular lysosome and mitochondrion objects.	Distribution	31	3.87097	4	6	2	0.991361	25.6101	30	4.76667	4.5	9	3	1.45468	30.5177	14	4.14286	4	6	3	0.770329	18.5941	0.014927	Yes	-10.46	>0.999999	No	-2.903
lysoXperox_Z_slices_hist_mode	The Z region containing the highest normalized volume of the interaction sites between intracellular lysosome and peroxisome objects.	Distribution	31	4.03226	4	8	2	1.30343	32.325	30	5.3	5	7	3	1.20773	22.7874	14	4.28571	4	6	3	1.06904	24.9444	0.000225	Yes	-16.3	>0.999999	No	-3.214
mito_Z_slices_hist_mode	The Z region containing the highest normalized volume belonging to the intracellular mitochondrion objects.	Distribution	31	3.87097	4	5	2	0.884757	22.8562	30	4.46667	4	8	2	1.38298	30.9623	14	3.35714	3	5	2	1.08182	32.2244	0.086811	Yes	-6.985	0.800397	No	6.532
mitoXperox_Z_slices_hist_mode	The Z region containing the highest normalized volume of the interaction sites between intracellular mitochondrion and peroxisome objects.	Distribution	31	3.41935	3	5	2	1.11876	32.7183	30	5.23333	5	8	3	1.16511	22.2632	14	3.42857	3.5	5	2	0.851631	24.8392	<0.000001	Yes	-21.71	>0.999999	No	-0.4147
nuc_Z_slices_hist_mode	The Z region containing the highest normalized volume belonging to the nucleus object.	Distribution	31	6.67742	7	8	5	0.652538	9.77232	30	6.1	6	8	3	1.02889	16.8671	14	6.07143	7	8	1	2.20015	36.2378	0.013845	Yes	10.17	>0.999999	No	-0.5184
perox_Z_slices_hist_mode	The Z region containing the highest normalized volume belonging to the intracellular peroxisome objects.	Distribution	31	4.58065	5	8	2	1.43235	31.2695	30	5.6	5	8	4	1.22051	21.7949	14	4.28571	4	6	2	0.99449	23.2048	0.005234	Yes	-12.27	>0.999999	No	2.281
ER_Z_slices_hist_stdev	The standard deviation of the normalized intracellular endoplasmic reticulum object volume.	Distribution	31	2.3127	2.35556	2.69784	1.90283	0.170952	7.39186	30	2.25614	2.26842	2.54334	1.88154	0.168519	7.46936	14	2.25724	2.31742	2.46187	1.87887	0.165239	7.32041	0.132274	No	6.1	0.903502	No	4.873
ERXgolgi_Z_slices_hist_stdev	The standard deviation of the normalized intracellular endoplasmic reticulum and Golgi interaction objects volume.	Distribution	31	1.06926	1.09842	1.61278	0.651593	0.222804	20.8373	30	1.43998	1.49671	2.04281	0.586738	0.258596	17.9584	14	1.04528	0.947217	1.71911	0.607651	0.340232	32.5494	<0.000001	Yes	-23.02	>0.999999	No	3.422
ERXlyso_Z_slices_hist_stdev	The standard deviation of the normalized intracellular endoplasmic reticulum and lysosome objects volume.	Distribution	31	1.59328	1.55952	2.23943	0.884774	0.296186	18.5897	30	1.91836	1.97039	2.29709	1.35871	0.239391	12.479	14	1.51403	1.53232	1.7398	1.301	0.165154	10.9082	3.3e-05	Yes	-18.63	0.903502	No	4.977
ERXmito_Z_slices_hist_stdev	The standard deviation of the normalized intracellular endoplasmic reticulum and mitochondrion objects volume.	Distribution	31	1.9482	1.95094	2.27825	1.49501	0.192664	9.88935	30	1.88457	1.89179	2.45423	1.46193	0.23114	12.2649	14	2.0053	1.9857	2.3697	1.53489	0.209055	10.4252	0.119818	No	6.428	0.957946	No	-3.733
ERXperox_Z_slices_hist_stdev	The standard deviation of the normalized intracellular endoplasmic reticulum and peroxisome objects volume.	Distribution	31	1.76004	1.7833	2.1281	1.39667	0.207917	11.8132	30	1.82653	1.79906	2.25446	1.43481	0.233116	12.7628	14	1.90855	1.91984	2.17835	1.37144	0.212375	11.1275	0.196321	No	-4.723	0.390743	No	-9.228
LD_Z_slices_hist_stdev	The standard deviation of the normalized intracellular lipid droplet objects volume.	Distribution	31	0.732685	0.650336	1.99794	0	0.610174	83.2792	30	1.30765	1.2021	2.5799	0	0.642256	49.1154	14	0.682929	0.482435	1.8232	0	0.496955	72.7682	0.000445	Yes	-15.91	>0.999999	No	0.674
LDXER_Z_slices_hist_stdev	The standard deviation of the normalized intracellular lipid droplet and the endoplasmic reticulum interaction objects volume.	Distribution	22	0.743392	0.543976	2.12418	0	0.693726	93.319	29	1.08542	1.03057	2.69212	0	0.787711	72.5722	12	0.662285	0.493489	1.82287	0	0.589775	89.0516	0.092037	Yes	-6.595	>0.999999	No	0.9659
LDXgolgi_Z_slices_hist_stdev	The standard deviation of the normalized intracellular lipid droplet and Golgi interaction objects volume.	Distribution	1	0	0	0	0	0	0	9	0.393454	0	1.24097	0	0.508452	129.228
LDXlyso_Z_slices_hist_stdev	The standard deviation of the normalized intracellular lipid droplet and lysosome interaction objects volume.	Distribution	11	0.33291	0.279244	1.00596	0	0.365892	109.907	28	1.03846	1.06173	2.11135	0	0.647884	62.3891	8	0.358144	0.471233	0.723134	0	0.311949	87.1015	0.002519	Yes	-12.03	>0.999999	No	-0.108
LDXmito_Z_slices_hist_stdev	The standard deviation of the normalized intracellular lipid droplet and mitochondrion interaction objects volume.	Distribution	12	0.385389	0.442978	1.49778	0	0.444807	115.418	16	0.600497	0.468865	1.80476	0	0.642843	107.052	8	0.0867394	0	0.693915	0	0.245336	282.843	0.287262	No	-2.115	0.800397	No	4.271
LDXperox_Z_slices_hist_stdev	The standard deviation of the normalized intracellular lipid droplet and peroxisome interaction objects volume.	Distribution	14	0.275862	0	1.50202	0	0.527659	191.277	13	0.57603	0.585145	2.14937	0	0.621331	107.864	3	1.49066	1.4653	2.62084	0.38585	1.11771	74.9807	0.084316	Yes	-4.599	0.362512	No	-6.476
golgi_Z_slices_hist_stdev	The standard deviation of the normalized intracellular Golgi objects volume.	Distribution	31	1.08447	1.10885	1.48865	0.687335	0.208727	19.247	30	1.44463	1.43249	2.06806	0.808197	0.22706	15.7175	14	1.08539	1.06343	1.56069	0.686742	0.263702	24.2956	<0.000001	Yes	-24.79	>0.999999	No	0.8295
golgiXlyso_Z_slices_hist_stdev	The standard deviation of the normalized intracellular Golgi and lysosome interaction objects volume.	Distribution	31	1.01847	0.970246	1.75404	0.556885	0.297515	29.212	30	1.36238	1.35234	2.12014	0.594819	0.271225	19.9082	14	0.934363	0.99075	1.51051	0.385346	0.287485	30.7681	4e-05	Yes	-18.43	>0.999999	No	2.696
golgiXmito_Z_slices_hist_stdev	The standard deviation of the normalized intracellular Golgi and mitochondrion interaction objects volume.	Distribution	31	1.116	1.10604	1.61221	0.555425	0.270342	24.2242	30	1.41048	1.37062	2.12706	0.46047	0.2773	19.6599	14	1.06675	0.996398	2.16027	0.60045	0.3777	35.4066	6.5e-05	Yes	-17.97	0.922362	No	4.251
golgiXperox_Z_slices_hist_stdev	The standard deviation of the normalized intracellular Golgi and peroxisome interaction objects volume.	Distribution	31	0.94014	0.930259	1.94372	0.436204	0.298328	31.7323	30	1.35344	1.35554	1.97772	0.272563	0.33963	25.0937	14	0.881903	0.933538	1.50343	0	0.418122	47.4114	1e-06	Yes	-21.45	>0.999999	No	0.9332
lyso_Z_slices_hist_stdev	The standard deviation of the normalized intracellular lysosome objects volume.	Distribution	31	1.69671	1.67207	2.31541	0.8296	0.315519	18.5959	30	2.15225	2.17568	2.48689	1.5035	0.241819	11.2356	14	1.58086	1.60358	1.84997	1.3438	0.178487	11.2906	<0.000001	Yes	-23.22	0.864988	No	5.91
lysoXmito_Z_slices_hist_stdev	The standard deviation of the normalized intracellular lysosome and mitochondrion interaction objects volume.	Distribution	31	1.50713	1.52938	1.95944	0.860001	0.271064	17.9855	30	1.88278	1.93177	2.38604	1.40206	0.279077	14.8226	14	1.52842	1.55175	1.79951	1.07724	0.230864	15.1047	8e-06	Yes	-19.94	>0.999999	No	-1.452
lysoXperox_Z_slices_hist_stdev	The standard deviation of the normalized intracellular lysosome and peroxisome interaction objects volume.	Distribution	31	1.32008	1.33015	1.79334	0.556673	0.270619	20.5002	30	1.80948	1.85393	2.42976	1.27999	0.289194	15.9821	14	1.2903	1.24756	1.8212	0.917346	0.252695	19.5842	<0.000001	Yes	-23.74	>0.999999	No	2.592
mito_Z_slices_hist_stdev	The standard deviation of the normalized intracellular mitochondrion objects volume.	Distribution	31	2.17614	2.16898	2.6371	1.53014	0.21461	9.86198	30	2.11027	2.09955	2.65244	1.64817	0.248707	11.7856	14	2.27347	2.19196	2.75175	1.8105	0.260224	11.4461	0.193114	No	4.788	0.903502	No	-4.873
mitoXperox_Z_slices_hist_stdev	The standard deviation of the normalized intracellular mitochondrion and peroxisome interaction objects volume.	Distribution	31	1.58456	1.51546	2.21181	1.18922	0.269012	16.9771	30	1.65094	1.60201	2.29293	1.02347	0.289963	17.5634	14	1.69291	1.72437	2.05211	1.2411	0.22944	13.553	0.177506	No	-5.182	0.800397	No	-6.429
nuc_Z_slices_hist_stdev	The standard deviation of the normalized intracellular nucleus object volume.	Distribution	31	1.11662	1.12319	1.43848	0.841654	0.119928	10.7403	30	1.07764	1.08038	1.51708	0.616309	0.219272	20.3474	14	1.34729	1.10719	2.97806	0.90148	0.699885	51.9476	0.189934	No	4.854	>0.999999	No	0
perox_Z_slices_hist_stdev	The standard deviation of the normalized intracellular peroxisome objects volume.	Distribution	31	1.81487	1.84664	2.18633	1.40222	0.213114	11.7426	30	1.89073	1.87705	2.33294	1.49044	0.234698	12.4131	14	1.99988	1.98805	2.26	1.45094	0.20584	10.2926	0.163832	No	-5.51	0.192532	No	-11.09
