# Supplementary material for: Neurons and astrocytes have distinct organelle signatures and responses to stress
Source: Cell Rep. Author manuscript; Available in PMC 2025 Nov 20. (PMC12631801; doi:10.1016/j.celrep.2025.116280)
Supplement: 3 [file NIHMS2113415-supplement-3.xlsx]

## Sheet: Sheet1
TABLE DESCRIPTION:
Correlation between all organelle and cell metrics for control neurons and astrocytes.
Control Neuron - Spearman R
	ER_count	LD_count	golgi_count	lyso_count	mito_count	perox_count	ER_total_volume	LD_total_volume	golgi_total_volume	lyso_total_volume	mito_total_volume	perox_total_volume	LD_median_volume	golgi_median_volume	lyso_median_volume	mito_median_volume	perox_median_volume	ER_fraction_volume	LD_fraction_volume	golgi_fraction_volume	lyso_fraction_volume	mito_fraction_volume	perox_fraction_volume	nuc_fraction_volume	LD_std_volume	golgi_std_volume	lyso_std_volume	mito_std_volume	perox_std_volume	ER_median_SA_to_volume_ratio	LD_median_SA_to_volume_ratio	golgi_median_SA_to_volume_ratio	lyso_median_SA_to_volume_ratio	mito_median_SA_to_volume_ratio	perox_median_SA_to_volume_ratio	ER_median_equivalent_diameter	LD_median_equivalent_diameter	golgi_median_equivalent_diameter	lyso_median_equivalent_diameter	mito_median_equivalent_diameter	perox_median_equivalent_diameter	ER_median_extent	LD_median_extent	golgi_median_extent	lyso_median_extent	mito_median_extent	perox_median_extent	ER_median_euler_number	LD_median_euler_number
ER_count
LD_count		1	-0.0364929	0.225691	0.232151	0.108106	0.285428	0.843405	0.00688755	0.11405	0.120127	0.155983	0.15163	0.117523	-0.523462	0.146362	0.0211232	-0.341136	0.799563	-0.490839	-0.344175	-0.228302	-0.248357	-0.153552	0.632064	-0.0650266	0.147272	-0.15659	0.024309	0.0733321	-0.167513	-0.109188	0.543103	0.0480103	-0.0251193	0.285428	0.146943	0.117523	-0.523462	0.145436	0.0211232	-0.0210678	-0.0586507	-0.125394	0.328739	-0.170281	0.0532197	0.450673
golgi_count		-0.0364929	1	0.147109	0.159403	-0.173983	0.0427764	-0.159822	-0.0883778	-0.189266	-0.231638	0.146489	-0.106146	-0.476922	-0.0908357	0.0504796	0.045519	-0.0161421	-0.196126	0.0569007	-0.238095	-0.332123	0.122276	-0.00242131	-0.162593	-0.571429	-0.3636	-0.34544	0.115416	0.331719	0.0995256	0.515739	0.0419693	0.00161421	-0.0157385	0.0427764	-0.103434	-0.476922	-0.0908357	0.0490612	0.045519	0.332526	-0.063675	0.459645	0.0666599	0.0611442	0.0277188	-0.170316
lyso_count		0.225691	0.147109	1	0.423833	0.306979	0.696441	0.0699738	0.38149	0.631919	0.382902	0.659542	0.0122235	-0.270489	-0.380434	-0.0871671	0.296878	0.248815	-0.0487952	-0.0836778	0.235709	-0.165138	0.334106	-0.275229	-0.168635	0.191955	0.210505	-0.0411332	0.474846	-0.36919	-0.03954	0.283093	0.315758	-0.0520214	-0.276238	0.696441	0.0134249	-0.270489	-0.380434	-0.0847372	0.296878	0.407097	0.08989	0.269785	0.445095	0.265981	-0.28882	0.213551
mito_count		0.232151	0.159403	0.423833	1	0.629223	0.681452	0.0838794	0.447984	0.470161	0.334274	0.557258	0.0347475	0.155213	-0.167003	-0.266519	-0.186578	0.147177	-0.0451613	-0.107258	-0.0266129	-0.395161	0.0326613	-0.139516	-0.0482341	0.0951613	0.302016	-0.520968	0.0129032	-0.272984	0.00161372	-0.120968	0.132661	0.335887	0.17621	0.681452	0.0314897	0.155213	-0.167003	-0.267702	-0.186578	0.55121	-0.00969503	-0.209677	0.21758	0.0856941	0.199738	-0.0959774
perox_count		0.108106	-0.173983	0.306979	0.629223	1	0.667541	-0.0506253	0.594131	0.692548	0.550973	0.610669	0.0239467	0.0423986	-0.0131141	-0.273461	-0.315136	0.251084	-0.17586	0.0159322	0.258949	-0.0619139	0.183523	-0.0254109	-0.163016	0.523949	0.610669	0.0659474	-0.063729	-0.550166	0.0478208	-0.0508218	0.0127055	0.427549	0.331754	0.667541	0.0113074	0.0423986	-0.0131141	-0.27414	-0.315136	0.45901	0.160117	-0.0609055	-0.00575409	-0.19998	0.184935	0.214603
ER_total_volume		0.285428	0.0427764	0.696441	0.681452	0.667541	1	0.183285	0.569355	0.760081	0.662097	0.724597	0.207071	0.0651933	-0.296087	-0.299203	-0.053568	0.293548	0.0298387	-0.131048	0.0693548	-0.173387	0.0935484	-0.312903	-0.0621595	0.311694	0.452016	0.0459677	0.21371	-0.508468	-0.182552	-0.0862903	0.265323	0.243952	0.0645161	1	0.204683	0.0651933	-0.296087	-0.29998	-0.053568	0.6625	-0.0234296	-0.0669355	0.27692	0.184091	0.0321441	0.307289
LD_total_volume		0.843405	-0.159822	0.0699738	0.0838794	-0.0506253	0.183285	1	-0.0832745	0.0489969	0.178244	0.0661357	0.521771	0.141502	-0.360464	0.0885795	0.0203175	-0.251033	0.975703	-0.403266	-0.28269	-0.0298417	-0.284706	-0.126424	0.858916	-0.0346809	0.137312	-0.0538361	0.0127029	0.0477871	-0.526326	-0.147797	0.391773	-0.127835	-0.0330678	0.183285	0.513274	0.141502	-0.360464	0.0871583	0.0203175	-0.199415	-0.288961	-0.189132	0.262919	0.0417423	0.092196	0.253882
golgi_total_volume		0.00688755	-0.0883778	0.38149	0.447984	0.594131	0.569355	-0.0832745	1	0.587903	0.628226	0.622177	0.0129293	0.0710466	0.150867	-0.00746495	-0.0980396	0.397581	-0.164516	0.567742	0.331855	0.239516	0.370968	-0.252823	-0.12997	0.663306	0.3875	0.175	0.241129	-0.508871	-0.0425618	-0.0495968	-0.166129	0.0483871	0.124194	0.569355	0.00464272	0.0710466	0.150867	-0.00484164	-0.0980396	0.474194	0.10099	-0.0016129	-0.0950652	-0.0911382	-0.0125342	-0.0407299
lyso_total_volume		0.11405	-0.189266	0.631919	0.470161	0.692548	0.760081	0.0489969	0.587903	1	0.708871	0.726613	0.0957578	-0.00585327	-0.189996	-0.207404	0.132	0.291129	-0.0794355	0.0649194	0.586694	0.105242	0.308065	-0.244758	-0.0890011	0.533065	0.769355	0.27621	0.236694	-0.646371	-0.0820978	0.00362903	0.171371	0.0419355	-0.133468	0.760081	0.0912395	-0.00585327	-0.189996	-0.204761	0.132	0.449597	0.010301	-0.0209677	0.168332	0.195181	-0.114425	0.322008
mito_total_volume		0.120127	-0.231638	0.382902	0.334274	0.550973	0.662097	0.178244	0.628226	0.708871	1	0.522984	0.202829	0.212736	-0.113756	0.108746	-0.0976353	0.418548	0.0850806	0.167339	0.36129	0.540323	0.137097	-0.373387	0.135015	0.565726	0.590323	0.536694	0.102016	-0.61129	-0.214826	-0.205645	0.100806	-0.259274	0.0774194	0.662097	0.197013	0.212736	-0.113756	0.10692	-0.0976353	0.548387	0.0773582	-0.207258	0.102735	0.0572638	0.169616	0.319992
perox_total_volume		0.155983	0.146489	0.659542	0.557258	0.610669	0.724597	0.0661357	0.622177	0.726613	0.522984	1	-0.0135354	-0.22081	-0.12021	-0.120044	0.362039	0.362903	-0.0512097	0.0758065	0.343952	-0.110081	0.674597	-0.209274	-0.00988901	0.321774	0.469758	-0.0205645	0.643952	-0.314919	0.00665658	0.215323	0.0822581	0.0737903	-0.337903	0.724597	-0.0228099	-0.22081	-0.12021	-0.119225	0.362039	0.4875	0.177136	0.258065	0.275507	0.128642	-0.365512	0.0314548
LD_median_volume		0.15163	-0.106146	0.0122235	0.0347475	0.0239467	0.207071	0.521771	0.0129293	0.0957578	0.202829	-0.0135354	1	-0.0478309	-0.0123282	-0.142626	-0.225947	-0.135152	0.470708	-0.0820204	-0.177172	0.0212122	-0.358587	-0.174142	0.398686	0.0680809	0.0921214	0.0751517	-0.120202	-0.0802022	-0.953008	0.0238384	0.0379799	-0.0454546	0.234344	0.207071	0.995955	-0.0478309	-0.0123282	-0.141298	-0.225947	-0.202425	-0.63985	-0.0262627	0.0695723	0.187595	0.212398	0.019497
golgi_median_volume		0.117523	-0.476922	-0.270489	0.155213	0.0423986	0.0651933	0.141502	0.0710466	-0.00585327	0.212736	-0.22081	-0.0478309	1	-0.104796	-0.168047	-0.167965	0.0660006	0.199213	-0.0942578	-0.0282572	0.154405	-0.316682	-0.0444041	0.109102	-0.0153396	0.232516	0.111212	-0.227672	-0.209507	0.0438207	-0.984964	0.134625	0.0534868	0.107377	0.0651933	-0.0439527	1	-0.104796	-0.169848	-0.167965	0.141488	0.131129	-0.947018	-0.211154	0.104966	0.120927	-0.00696407
lyso_median_volume		-0.523462	-0.0908357	-0.380434	-0.167003	-0.0131141	-0.296087	-0.360464	0.150867	-0.189996	-0.113756	-0.12021	-0.0123282	-0.104796	1	-0.199213	-0.264915	0.334006	-0.26664	0.481646	0.141993	0.271077	0.179508	0.455426	-0.172017	0.266236	-0.349738	0.0609117	-0.100444	-0.155708	-0.0145293	0.111335	-0.989512	0.00726099	0.306979	-0.296087	0.00605816	-0.104796	1	-0.195964	-0.264915	-0.217023	-0.0206102	0.124647	-0.599495	0.185779	0.0885835	-0.521029
mito_median_volume		0.146362	0.0504796	-0.0871671	-0.266519	-0.273461	-0.299203	0.0885795	-0.00746495	-0.207404	0.108746	-0.120044	-0.142626	-0.168047	-0.199213	1	0.187722	-0.301422	0.0928074	0.122062	-0.100878	0.41723	0.0710179	-0.287703	0.196001	0.0451932	-0.14022	0.203571	0.0756582	0.315949	0.0247275	0.175527	0.175325	-0.717845	-0.194896	-0.299203	-0.14746	-0.168047	-0.199213	0.999899	0.187722	-0.104711	0.210713	0.259457	0.262169	-0.560129	-0.0173984	0.195319
perox_median_volume		0.0211232	0.045519	0.296878	-0.186578	-0.315136	-0.053568	0.0203175	-0.0980396	0.132	-0.0976353	0.362039	-0.225947	-0.167965	-0.264915	0.187722	1	-0.100465	0.0386094	-0.0800488	0.251871	-0.0190015	0.619974	-0.0962203	0.06465	-0.203356	0.0582173	0.0218315	0.793817	0.301194	0.191324	0.138468	0.245402	-0.292502	-0.992726	-0.053568	-0.219288	-0.167965	-0.264915	0.189826	1	-0.0871238	0.0319968	0.241157	0.384499	0.161023	-0.87291	-0.128879
ER_fraction_volume		-0.341136	-0.0161421	0.248815	0.147177	0.251084	0.293548	-0.251033	0.397581	0.291129	0.418548	0.362903	-0.135152	0.0660006	0.334006	-0.301422	-0.100465	1	-0.246774	0.431452	0.510081	0.319758	0.404435	0.135081	-0.18224	0.364919	0.135484	0.200403	0.192339	-0.546774	0.133535	-0.0532258	-0.346371	0.0225806	0.0943548	0.293548	-0.147759	0.0660006	0.334006	-0.302199	-0.100465	0.379839	0.31832	-0.0479839	-0.246443	0.43331	0.0845045	-0.141748
LD_fraction_volume		0.799563	-0.196126	-0.0487952	-0.0451613	-0.17586	0.0298387	0.975703	-0.164516	-0.0794355	0.0850806	-0.0512097	0.470708	0.199213	-0.26664	0.0928074	0.0386094	-0.246774	1	-0.381855	-0.28629	0.0379032	-0.281048	-0.0145161	0.87326	-0.0967742	0.0471774	-0.0165323	-0.0145161	0.0834677	-0.485325	-0.19879	0.302823	-0.157258	-0.0508065	0.0298387	0.46629	0.199213	-0.26664	0.0915877	0.0386094	-0.302419	-0.247223	-0.240323	0.160057	0.0612965	0.0450825	0.183688
golgi_fraction_volume		-0.490839	0.0569007	-0.0836778	-0.107258	0.0159322	-0.131048	-0.403266	0.567742	0.0649194	0.167339	0.0758065	-0.0820204	-0.0942578	0.481646	0.122062	-0.0800488	0.431452	-0.381855	1	0.506855	0.483065	0.395565	0.0120968	-0.262967	0.459274	-0.0370968	0.230242	0.0919355	-0.275806	0.0431669	0.120161	-0.489919	-0.194355	0.0947581	-0.131048	-0.0910376	-0.0942578	0.481646	0.127295	-0.0800488	0.119355	-0.0658454	0.168952	-0.330205	-0.058272	0.0359852	-0.318177
lyso_fraction_volume		-0.344175	-0.238095	0.235709	-0.0266129	0.258949	0.0693548	-0.28269	0.331855	0.586694	0.36129	0.343952	-0.177172	-0.0282572	0.141993	-0.100878	0.251871	0.510081	-0.28629	0.506855	1	0.415323	0.546371	0.0895161	-0.187487	0.483065	0.523387	0.330645	0.213306	-0.50121	0.185174	0.0407258	-0.132258	-0.158871	-0.266129	0.0693548	-0.189746	-0.0282572	0.141993	-0.0964293	0.251871	0.078629	0.0432237	0.0245968	-0.188112	0.192358	-0.183565	-0.0689586
mito_fraction_volume		-0.228302	-0.332123	-0.165138	-0.395161	-0.0619139	-0.173387	-0.0298417	0.239516	0.105242	0.540323	-0.110081	0.0212122	0.154405	0.271077	0.41723	-0.0190015	0.319758	0.0379032	0.483065	0.415323	1	0.167339	-0.0145161	0.163471	0.424597	0.162903	0.768952	-0.0584677	-0.339919	-0.0641452	-0.138306	-0.272984	-0.607661	0.00927419	-0.173387	0.0179653	0.154405	0.271077	0.417591	-0.0190015	0.0544355	0.120784	-0.119355	-0.2307	-0.0606916	0.059234	0.0719831
perox_fraction_volume		-0.248357	0.122276	0.334106	0.0326613	0.183523	0.0935484	-0.284706	0.370968	0.308065	0.137097	0.674597	-0.358587	-0.316682	0.179508	0.0710179	0.619974	0.404435	-0.281048	0.395565	0.546371	0.167339	1	0.161694	-0.192129	0.230645	0.116532	0.104839	0.724194	-0.0830645	0.327181	0.308468	-0.210081	-0.119355	-0.585081	0.0935484	-0.367582	-0.316682	0.179508	0.0734315	0.619974	0.168145	0.310847	0.4125	0.107579	0.0090735	-0.626506	-0.296602
nuc_fraction_volume		-0.153552	-0.00242131	-0.275229	-0.139516	-0.0254109	-0.312903	-0.126424	-0.252823	-0.244758	-0.373387	-0.209274	-0.174142	-0.0444041	0.455426	-0.287703	-0.0962203	0.135081	-0.0145161	0.0120968	0.0895161	-0.0145161	0.161694	1	-0.0429869	-0.124194	-0.321371	-0.0903226	-0.253226	-0.0653226	0.218255	0.0427419	-0.42379	0.255242	0.135081	-0.312903	-0.172184	-0.0444041	0.455426	-0.288683	-0.0962203	-0.35121	0.00706929	-0.0262097	-0.32415	-0.021978	-0.0590319	-0.414558
LD_std_volume		0.632064	-0.162593	-0.168635	-0.0482341	-0.163016	-0.0621595	0.858916	-0.12997	-0.0890011	0.135015	-0.00988901	0.398686	0.109102	-0.172017	0.196001	0.06465	-0.18224	0.87326	-0.262967	-0.187487	0.163471	-0.192129	-0.0429869	1	-0.0280525	0.142281	-0.0228053	0.00544904	0.143491	-0.383847	-0.101312	0.208275	-0.279516	-0.0827447	-0.0621595	0.381087	0.109102	-0.172017	0.193255	0.06465	-0.30111	-0.244137	-0.173562	0.0886958	0.0234131	0.0749773	0.112221
golgi_std_volume		-0.0650266	-0.571429	0.191955	0.0951613	0.523949	0.311694	-0.0346809	0.663306	0.533065	0.565726	0.321774	0.0680809	-0.0153396	0.266236	0.0451932	-0.203356	0.364919	-0.0967742	0.459274	0.483065	0.424597	0.230645	-0.124194	-0.0280525	1	0.425	0.387097	0.0520161	-0.532661	-0.0621281	-0.0116935	-0.245565	-0.00645161	0.210887	0.311694	0.0488495	-0.0153396	0.266236	0.0480129	-0.203356	0.0612903	0.0373663	0.0697581	-0.0579272	-0.198407	0.158092	0.203045
lyso_std_volume		0.147272	-0.3636	0.210505	0.302016	0.610669	0.452016	0.137312	0.3875	0.769355	0.590323	0.469758	0.0921214	0.232516	-0.349738	-0.14022	0.0582173	0.135484	0.0471774	-0.0370968	0.523387	0.162903	0.116532	-0.321371	0.142281	0.425	1	0.305645	0.058871	-0.42621	-0.0276349	-0.231855	0.367742	0.0625	-0.0931452	0.452016	0.0702463	0.232516	-0.349738	-0.141416	0.0582173	0.307661	0.0630177	-0.269355	0.0508629	0.036294	0.00687357	0.380079
mito_std_volume		-0.15659	-0.34544	-0.0411332	-0.520968	0.0659474	0.0459677	-0.0538361	0.175	0.27621	0.536694	-0.0205645	0.0751517	0.111212	0.0609117	0.203571	0.0218315	0.200403	-0.0165323	0.230242	0.330645	0.768952	0.104839	-0.0903226	-0.0228053	0.387097	0.305645	1	-0.0278226	-0.408468	-0.102874	-0.125806	-0.046371	-0.337903	-0.021371	0.0459677	0.0740816	0.111212	0.0609117	0.204358	0.0218315	0.0669355	0.142194	-0.0665323	-0.132203	-0.0657324	-0.0646924	0.427059
perox_std_volume		0.024309	0.115416	0.474846	0.0129032	-0.063729	0.21371	0.0127029	0.241129	0.236694	0.102016	0.643952	-0.120202	-0.227672	-0.100444	0.0756582	0.793817	0.192339	-0.0145161	0.0919355	0.213306	-0.0584677	0.724194	-0.253226	0.00544904	0.0520161	0.058871	-0.0278226	1	0.179435	0.0964196	0.199597	0.0572581	-0.203629	-0.775806	0.21371	-0.121114	-0.227672	-0.100444	0.0778697	0.793817	0.117339	0.132701	0.36371	0.36815	0.228854	-0.777522	-0.13207
ER_median_SA_to_volume_ratio		0.0733321	0.331719	-0.36919	-0.272984	-0.550166	-0.508468	0.0477871	-0.508871	-0.646371	-0.61129	-0.314919	-0.0802022	-0.209507	-0.155708	0.315949	0.301194	-0.546774	0.0834677	-0.275806	-0.50121	-0.339919	-0.0830645	-0.0653226	0.143491	-0.532661	-0.42621	-0.408468	0.179435	1	0.143419	0.168145	0.179435	-0.083871	-0.297581	-0.508468	-0.09891	-0.209507	-0.155708	0.313093	0.301194	-0.277016	-0.153909	0.284274	0.111414	-0.243775	-0.166179	-0.16292
LD_median_SA_to_volume_ratio		-0.167513	0.0995256	-0.03954	0.00161372	0.0478208	-0.182552	-0.526326	-0.0425618	-0.0820978	-0.214826	0.00665658	-0.953008	0.0438207	-0.0145293	0.0247275	0.191324	0.133535	-0.485325	0.0431669	0.185174	-0.0641452	0.327181	0.218255	-0.383847	-0.0621281	-0.0276349	-0.102874	0.0964196	0.143419	1	-0.0244075	0.000403429	0.180131	-0.199294	-0.182552	-0.966172	0.0438207	-0.0145293	0.0229085	0.191324	0.206152	0.547641	0.00867373	-0.0834007	-0.181965	-0.194175	0.00665725
golgi_median_SA_to_volume_ratio		-0.109188	0.515739	0.283093	-0.120968	-0.0508218	-0.0862903	-0.147797	-0.0495968	0.00362903	-0.205645	0.215323	0.0238384	-0.984964	0.111335	0.175527	0.138468	-0.0532258	-0.19879	0.120161	0.0407258	-0.138306	0.308468	0.0427419	-0.101312	-0.0116935	-0.231855	-0.125806	0.199597	0.168145	-0.0244075	1	-0.15	-0.0725806	-0.0818548	-0.0862903	0.0205894	-0.984964	0.111335	0.17793	0.138468	-0.144355	-0.0906889	0.909677	0.214149	-0.0709749	-0.104519	-0.00221797
lyso_median_SA_to_volume_ratio		0.543103	0.0419693	0.315758	0.132661	0.0127055	0.265323	0.391773	-0.166129	0.171371	0.100806	0.0822581	0.0379799	0.134625	-0.989512	0.175325	0.245402	-0.346371	0.302823	-0.489919	-0.132258	-0.272984	-0.210081	-0.42379	0.208275	-0.245565	0.367742	-0.046371	0.0572581	0.179435	0.000403429	-0.15	1	0.0314516	-0.288306	0.265323	0.0157449	0.134625	-0.989512	0.171878	0.245402	0.167339	-0.0345385	-0.153629	0.541528	-0.212118	-0.0545843	0.522432
mito_median_SA_to_volume_ratio		0.0480103	0.00161421	-0.0520214	0.335887	0.427549	0.243952	-0.127835	0.0483871	0.0419355	-0.259274	0.0737903	-0.0454546	0.0534868	0.00726099	-0.717845	-0.292502	0.0225806	-0.157258	-0.194355	-0.158871	-0.607661	-0.119355	0.255242	-0.279516	-0.00645161	0.0625	-0.337903	-0.203629	-0.083871	0.180131	-0.0725806	0.0314516	1	0.314919	0.243952	-0.0510699	0.0534868	0.00726099	-0.717975	-0.292502	0.0641129	-0.0904869	-0.116935	-0.0894137	-0.0752092	0.103104	-0.000806533
perox_median_SA_to_volume_ratio		-0.0251193	-0.0157385	-0.276238	0.17621	0.331754	0.0645161	-0.0330678	0.124194	-0.133468	0.0774194	-0.337903	0.234344	0.107377	0.306979	-0.194896	-0.992726	0.0943548	-0.0508065	0.0947581	-0.266129	0.00927419	-0.585081	0.135081	-0.0827447	0.210887	-0.0931452	-0.021371	-0.775806	-0.297581	-0.199294	-0.0818548	-0.288306	0.314919	1	0.0645161	0.229915	0.107377	0.306979	-0.196692	-0.992726	0.0854839	-0.0511009	-0.174194	-0.403876	-0.179857	0.845449	0.10122
ER_median_equivalent_diameter		0.285428	0.0427764	0.696441	0.681452	0.667541	1	0.183285	0.569355	0.760081	0.662097	0.724597	0.207071	0.0651933	-0.296087	-0.299203	-0.053568	0.293548	0.0298387	-0.131048	0.0693548	-0.173387	0.0935484	-0.312903	-0.0621595	0.311694	0.452016	0.0459677	0.21371	-0.508468	-0.182552	-0.0862903	0.265323	0.243952	0.0645161	1	0.204683	0.0651933	-0.296087	-0.29998	-0.053568	0.6625	-0.0234296	-0.0669355	0.27692	0.184091	0.0321441	0.307289
LD_median_equivalent_diameter		0.146943	-0.103434	0.0134249	0.0314897	0.0113074	0.204683	0.513274	0.00464272	0.0912395	0.197013	-0.0228099	0.995955	-0.0439527	0.00605816	-0.14746	-0.219288	-0.147759	0.46629	-0.0910376	-0.189746	0.0179653	-0.367582	-0.172184	0.381087	0.0488495	0.0702463	0.0740816	-0.121114	-0.09891	-0.966172	0.0205894	0.0157449	-0.0510699	0.229915	0.204683	1	-0.0439527	0.00605816	-0.146031	-0.219288	-0.202059	-0.643681	-0.0284619	0.0717389	0.202685	0.200992	0.0013122
golgi_median_equivalent_diameter		0.117523	-0.476922	-0.270489	0.155213	0.0423986	0.0651933	0.141502	0.0710466	-0.00585327	0.212736	-0.22081	-0.0478309	1	-0.104796	-0.168047	-0.167965	0.0660006	0.199213	-0.0942578	-0.0282572	0.154405	-0.316682	-0.0444041	0.109102	-0.0153396	0.232516	0.111212	-0.227672	-0.209507	0.0438207	-0.984964	0.134625	0.0534868	0.107377	0.0651933	-0.0439527	1	-0.104796	-0.169848	-0.167965	0.141488	0.131129	-0.947018	-0.211154	0.104966	0.120927	-0.00696407
lyso_median_equivalent_diameter		-0.523462	-0.0908357	-0.380434	-0.167003	-0.0131141	-0.296087	-0.360464	0.150867	-0.189996	-0.113756	-0.12021	-0.0123282	-0.104796	1	-0.199213	-0.264915	0.334006	-0.26664	0.481646	0.141993	0.271077	0.179508	0.455426	-0.172017	0.266236	-0.349738	0.0609117	-0.100444	-0.155708	-0.0145293	0.111335	-0.989512	0.00726099	0.306979	-0.296087	0.00605816	-0.104796	1	-0.195964	-0.264915	-0.217023	-0.0206102	0.124647	-0.599495	0.185779	0.0885835	-0.521029
mito_median_equivalent_diameter		0.145436	0.0490612	-0.0847372	-0.267702	-0.27414	-0.29998	0.0871583	-0.00484164	-0.204761	0.10692	-0.119225	-0.141298	-0.169848	-0.195964	0.999899	0.189826	-0.302199	0.0915877	0.127295	-0.0964293	0.417591	0.0734315	-0.288683	0.193255	0.0480129	-0.141416	0.204358	0.0778697	0.313093	0.0229085	0.17793	0.171878	-0.717975	-0.196692	-0.29998	-0.146031	-0.169848	-0.195964	1	0.189826	-0.108533	0.208266	0.261852	0.262143	-0.558459	-0.0214423	0.196308
perox_median_equivalent_diameter		0.0211232	0.045519	0.296878	-0.186578	-0.315136	-0.053568	0.0203175	-0.0980396	0.132	-0.0976353	0.362039	-0.225947	-0.167965	-0.264915	0.187722	1	-0.100465	0.0386094	-0.0800488	0.251871	-0.0190015	0.619974	-0.0962203	0.06465	-0.203356	0.0582173	0.0218315	0.793817	0.301194	0.191324	0.138468	0.245402	-0.292502	-0.992726	-0.053568	-0.219288	-0.167965	-0.264915	0.189826	1	-0.0871238	0.0319968	0.241157	0.384499	0.161023	-0.87291	-0.128879
ER_median_extent		-0.0210678	0.332526	0.407097	0.55121	0.45901	0.6625	-0.199415	0.474194	0.449597	0.548387	0.4875	-0.202425	0.141488	-0.217023	-0.104711	-0.0871238	0.379839	-0.302419	0.119355	0.078629	0.0544355	0.168145	-0.35121	-0.30111	0.0612903	0.307661	0.0669355	0.117339	-0.277016	0.206152	-0.144355	0.167339	0.0641129	0.0854839	0.6625	-0.202059	0.141488	-0.217023	-0.108533	-0.0871238	1	0.209251	-0.075	0.0664043	0.110697	0.180128	0.150822
LD_median_extent		-0.0586507	-0.063675	0.08989	-0.00969503	0.160117	-0.0234296	-0.288961	0.10099	0.010301	0.0773582	0.177136	-0.63985	0.131129	-0.0206102	0.210713	0.0319968	0.31832	-0.247223	-0.0658454	0.0432237	0.120784	0.310847	0.00706929	-0.244137	0.0373663	0.0630177	0.142194	0.132701	-0.153909	0.547641	-0.0906889	-0.0345385	-0.0904869	-0.0511009	-0.0234296	-0.643681	0.131129	-0.0206102	0.208266	0.0319968	0.209251	1	-0.0771563	-0.00727935	-0.108777	-0.145519	0.169983
golgi_median_extent		-0.125394	0.459645	0.269785	-0.209677	-0.0609055	-0.0669355	-0.189132	-0.0016129	-0.0209677	-0.207258	0.258065	-0.0262627	-0.947018	0.124647	0.259457	0.241157	-0.0479839	-0.240323	0.168952	0.0245968	-0.119355	0.4125	-0.0262097	-0.173562	0.0697581	-0.269355	-0.0665323	0.36371	0.284274	0.00867373	0.909677	-0.153629	-0.116935	-0.174194	-0.0669355	-0.0284619	-0.947018	0.124647	0.261852	0.241157	-0.075	-0.0771563	1	0.206681	-0.169574	-0.195897	0.0243976
lyso_median_extent		0.328739	0.0666599	0.445095	0.21758	-0.00575409	0.27692	0.262919	-0.0950652	0.168332	0.102735	0.275507	0.0695723	-0.211154	-0.599495	0.262169	0.384499	-0.246443	0.160057	-0.330205	-0.188112	-0.2307	0.107579	-0.32415	0.0886958	-0.0579272	0.0508629	-0.132203	0.36815	0.111414	-0.0834007	0.214149	0.541528	-0.0894137	-0.403876	0.27692	0.0717389	-0.211154	-0.599495	0.262143	0.384499	0.0664043	-0.00727935	0.206681	1	-0.0964877	-0.242259	0.325999
mito_median_extent		-0.170281	0.0611442	0.265981	0.0856941	-0.19998	0.184091	0.0417423	-0.0911382	0.195181	0.0572638	0.128642	0.187595	0.104966	0.185779	-0.560129	0.161023	0.43331	0.0612965	-0.058272	0.192358	-0.0606916	0.0090735	-0.021978	0.0234131	-0.198407	0.036294	-0.0657324	0.228854	-0.243775	-0.181965	-0.0709749	-0.212118	-0.0752092	-0.179857	0.184091	0.202685	0.104966	0.185779	-0.558459	0.161023	0.110697	-0.108777	-0.169574	-0.0964877	1	-0.144562	-0.196007
perox_median_extent		0.0532197	0.0277188	-0.28882	0.199738	0.184935	0.0321441	0.092196	-0.0125342	-0.114425	0.169616	-0.365512	0.212398	0.120927	0.0885835	-0.0173984	-0.87291	0.0845045	0.0450825	0.0359852	-0.183565	0.059234	-0.626506	-0.0590319	0.0749773	0.158092	0.00687357	-0.0646924	-0.777522	-0.166179	-0.194175	-0.104519	-0.0545843	0.103104	0.845449	0.0321441	0.200992	0.120927	0.0885835	-0.0214423	-0.87291	0.180128	-0.145519	-0.195897	-0.242259	-0.144562	1	0.17954
ER_median_euler_number		0.450673	-0.170316	0.213551	-0.0959774	0.214603	0.307289	0.253882	-0.0407299	0.322008	0.319992	0.0314548	0.019497	-0.00696407	-0.521029	0.195319	-0.128879	-0.141748	0.183688	-0.318177	-0.0689586	0.0719831	-0.296602	-0.414558	0.112221	0.203045	0.380079	0.427059	-0.13207	-0.16292	0.00665725	-0.00221797	0.522432	-0.000806533	0.10122	0.307289	0.0013122	-0.00696407	-0.521029	0.196308	-0.128879	0.150822	0.169983	0.0243976	0.325999	-0.196007	0.17954	1
LD_median_euler_number
golgi_median_euler_number		-0.164079	0.306433	0.306217	0.224537	0.306279	0.306186	-0.265388	0.306186	0.306186	0.285774	0.306186	-0.16363	-0.306526	0.30631	-0.0612805	-0.184195	0.306186	-0.306186	0.265361	0.285774	0.102062	0.306186	0.285774	-0.286062	0.306186	-0.102062	0.102062	-0.0816497	-0.306186	0.142959	0.306186	-0.306186	0.0408248	0.224537	0.306186	-0.163497	-0.306526	0.30631	-0.0612743	-0.184195	0.306186	-0.0408991	0.306186	-0.183916	-0.102072	0.22515	-0.102072
lyso_median_euler_number
mito_median_euler_number
perox_median_euler_number
ER_median_solidity		-0.401909	0.151735	-0.108882	0.0290323	0.162953	0.0729839	-0.409315	0.180242	0.0334677	0.215726	-0.0447581	-0.261415	0.208699	0.160145	-0.0778776	-0.223975	0.306452	-0.377016	0.372177	0.192339	0.365323	0.124597	0.190726	-0.364481	-0.0403226	0.0362903	0.28871	-0.28629	-0.3125	0.232174	-0.218548	-0.180645	-0.0495968	0.233468	0.0729839	-0.250505	0.208699	0.160145	-0.0821061	-0.223975	0.57379	0.186629	-0.181855	-0.397013	-0.0366972	0.216922	-0.187116
LD_median_solidity		0.410391	-0.307794	0.0512989	-0.102598	0.205196	-0.0512989	0.666886	0.153897	0.718185	0.46169	0.564288	0.46169	0.46169	-0.0512989	0.359092	0.631579	0.615587	0.666886	0.153897	0.666886	0.615587	0.974679	0.666886	0.46169	0.205196	0.718185	0.102598	0.153897	-0.718185	-0.46169	-0.46169	0.0512989	-0.205196	-0.666886	-0.0512989	0.46169	0.46169	-0.0512989	0.359092	0.631579	-0.307794	0.820783	-0.564288	0.657895	-0.0512989	-0.205196	-0.153897
golgi_median_solidity		-0.141759	0.622343	0.230294	-0.12849	0.0528917	0.148258	-0.0474543	0.0513961	0.18384	0.117618	0.34297	0.124939	-0.941671	0.0563938	0.166749	0.172901	0.146775	-0.103781	0.225352	0.258957	0.217445	0.452187	0.212503	-0.0440267	-0.056338	-0.043489	0.214974	0.242649	0.00395355	-0.0935181	0.900914	-0.118112	-0.278725	-0.122066	0.148258	0.110149	-0.941671	0.0563938	0.166749	0.172901	0.134915	-0.156018	0.9617	0.148405	-0.0385566	-0.14803	0.00370737
lyso_median_solidity		0.405799	-0.0161437	0.355314	0.118964	-0.0794675	0.203448	0.332325	-0.20365	0.100817	0.0619014	0.143361	0.0129306	0.0182681	-0.723147	0.204399	0.397454	-0.199617	0.247807	-0.374433	-0.127634	-0.209094	0.0225829	-0.256074	0.182864	-0.105253	0.12965	-0.104648	0.357496	0.203448	0.0336897	-0.0310515	0.69503	-0.0733945	-0.433108	0.203448	-0.00242253	0.0182681	-0.723147	0.202562	0.397454	0.0465773	-0.038481	0.00141143	0.877372	-0.0844928	-0.223211	0.370438
mito_median_solidity		-0.201785	0.0587226	0.295019	0.0860974	-0.130799	0.227846	-0.0364993	-0.0322613	0.19256	-0.0506099	0.118359	0.168704	0.0916432	0.20938	-0.741727	0.121905	0.432503	-0.0237927	0.0012098	0.192358	-0.195786	0.0417381	0.114124	-0.135836	-0.137514	-0.0377054	-0.107067	0.223208	-0.28027	-0.130926	-0.0719831	-0.226434	0.193165	-0.12098	0.227846	0.183204	0.0916432	0.20938	-0.738828	0.121905	0.0842827	-0.19594	-0.144168	-0.0813484	0.920044	-0.182876	-0.246622
perox_median_solidity		0.0417928	-0.0229348	-0.159751	0.27208	0.308	0.165295	-0.0037824	0.114127	0.0353726	0.261846	-0.296997	0.176307	0.207902	0.014467	-0.0765891	-0.904064	0.0464961	-0.0740823	0.00912125	-0.141268	0.0331479	-0.623137	-0.151502	-0.0861916	0.23871	0.110122	-0.00422692	-0.767742	-0.234705	-0.123094	-0.178643	0.0153504	0.205339	0.878087	0.165295	0.162788	0.207902	0.014467	-0.0794746	-0.904064	0.262736	-0.112796	-0.255617	-0.208487	-0.159751	0.971554	0.275195
ER_median_axis_major_length		-0.205411	0.470137	0.191753	-0.136694	-0.222648	0.0875	-0.157476	-0.0399194	-0.0697581	-0.0346774	0.0649194	0.281819	-0.414977	-0.201291	0.224755	0.21973	-0.167339	-0.232258	0.000806452	-0.214516	-0.139516	-0.00846774	-0.443145	-0.212513	-0.237097	-0.207661	0.0108871	0.302016	0.339919	-0.276954	0.389919	0.169758	-0.175	-0.190726	0.0875	0.289463	-0.414977	-0.201291	0.226347	0.21973	0.0870968	-0.294688	0.492742	0.339288	0.0193568	-0.16719	0.0342776
LD_median_axis_major_length		0.114176	-0.103626	-0.0740816	0.00141286	0.0488593	0.1758	0.431268	0.00928449	0.0706429	0.139469	-0.0538904	0.874609	-0.108507	-0.0440182	-0.171481	-0.174138	-0.206681	0.365527	-0.0226057	-0.137047	-0.0629731	-0.354022	-0.195782	0.282352	0.113836	0.0926431	0.0242204	-0.0896156	-0.00302755	-0.796749	0.0605511	0.0803311	0.120698	0.186901	0.1758	0.878347	-0.108507	-0.0440182	-0.170655	-0.174138	-0.21536	-0.766151	0.0476335	0.134573	0.0490513	0.189942	-0.00656036
golgi_median_axis_major_length		0.0559107	-0.457224	-0.31233	0.1625	0.0510235	0.0391129	0.109285	0.0205645	-0.016129	0.183468	-0.300806	0.00303031	0.968009	-0.0754336	-0.182387	-0.26784	0.0737903	0.170161	-0.0641129	-0.00362903	0.180242	-0.389516	0.0564516	0.0940465	-0.0354839	0.228226	0.108468	-0.375403	-0.276613	0.00463944	-0.946371	0.100806	0.0689516	0.209677	0.0391129	0.00645943	0.968009	-0.0754336	-0.184184	-0.26784	0.111694	0.0840236	-0.962903	-0.255525	0.0931546	0.210048	-0.0250025
lyso_median_axis_major_length		-0.483546	-0.0718321	-0.413146	-0.235081	-0.108097	-0.402419	-0.309709	0.0205645	-0.290323	-0.190726	-0.304435	-0.0078788	-0.0859825	0.916902	-0.202159	-0.358805	0.264516	-0.220968	0.425806	0.112903	0.264919	0.021371	0.47621	-0.129566	0.209274	-0.387903	0.0209677	-0.226613	-0.0491935	0.0266263	0.0967742	-0.893548	-0.0141129	0.393145	-0.402419	-0.00363343	-0.0859825	0.916902	-0.200323	-0.358805	-0.268548	-0.0967483	0.0677419	-0.655768	0.176026	0.22885	-0.52465
mito_median_axis_major_length		0.250788	-0.0464084	-0.100413	-0.15121	0.0431582	-0.120565	0.156467	0.137097	-0.0669355	0.197984	-0.0540323	-0.0250506	-0.188919	-0.196047	0.868557	-0.0487166	-0.334274	0.116935	0.114516	-0.148387	0.330242	-0.0197581	-0.283871	0.153784	0.258065	-0.0145161	0.25	-0.0850806	0.116532	-0.081291	0.180645	0.183468	-0.414516	0.0556452	-0.120565	-0.0258377	-0.188919	-0.196047	0.868671	-0.0487166	-0.0794355	0.163604	0.256452	0.28459	-0.763383	0.147984	0.335114
perox_median_axis_major_length		0.0747502	0.082728	0.432907	0.0616935	-0.0264193	0.204032	0.032463	0.124597	0.311694	-0.00524194	0.569758	-0.215556	-0.159451	-0.140783	-0.0201755	0.847789	0.00524194	0.0290323	-0.0556452	0.2875	-0.143145	0.699194	0.131048	0.026438	-0.0350806	0.102823	-0.066129	0.768952	0.111694	0.206152	0.12621	0.120968	-0.0794355	-0.815323	0.204032	-0.210133	-0.159451	-0.140783	-0.0189631	0.847789	-0.0120968	0.00585741	0.230645	0.288627	0.119367	-0.829074	-0.243371
ERXgolgi_count		0.0720372	0.120698	0.197761	0.636079	0.391164	0.560653	0.0676684	0.515478	0.314006	0.355349	0.497731	0.118925	0.178175	0.130939	-0.322805	-0.0749168	0.141575	-0.00504185	0.117778	-0.0344862	-0.217404	0.118988	-0.205707	-0.0493591	0.132903	0.117374	-0.252496	0.160936	-0.254916	-0.172821	-0.184128	-0.140163	0.278713	0.084098	0.560653	0.147198	0.178175	0.130939	-0.324185	-0.0749168	0.458203	-0.184261	-0.182918	-0.0619827	0.116983	0.0707788	-0.342578
ERXlyso_count		0.210699	0.155787	0.982658	0.448029	0.298608	0.718016	0.0897358	0.432503	0.652485	0.418591	0.690594	0.0600062	-0.236778	-0.30358	-0.128531	0.314061	0.277044	-0.0183486	-0.058272	0.242363	-0.144571	0.339752	-0.268172	-0.136644	0.179857	0.214134	-0.0395201	0.500252	-0.391773	-0.0893686	0.256276	0.239742	-0.066539	-0.290755	0.718016	0.0658121	-0.236778	-0.30358	-0.125895	0.314061	0.40125	0.053732	0.22966	0.375858	0.350877	-0.32491	0.135914
ERXmito_count		0.30369	0.146908	0.350877	0.964613	0.656918	0.635548	0.143174	0.444803	0.439157	0.34943	0.528884	0.0176786	0.149172	-0.161977	-0.16586	-0.21581	0.088517	0.0229862	-0.115133	-0.043956	-0.317169	0.0354874	-0.0568606	0.0540923	0.123198	0.308902	-0.467587	-0.0504083	-0.218167	0.0508372	-0.111503	0.138925	0.303256	0.212723	0.635548	0.00262441	0.149172	-0.161977	-0.167255	-0.21581	0.508317	-0.010302	-0.199617	0.190553	-0.0421456	0.231097	-0.0445654
ERXperox_count		0.0871072	-0.0415658	0.373021	0.65	0.93496	0.687903	-0.0141143	0.703629	0.688306	0.616129	0.747581	0.0440405	-0.0542941	0.0423558	-0.17351	-0.195271	0.339516	-0.146371	0.142339	0.281452	0.0241935	0.343145	-0.122581	-0.0750757	0.517742	0.556452	0.0262097	0.141935	-0.489516	0.00887544	0.05	-0.0653226	0.264113	0.220565	0.687903	0.031086	-0.0542941	0.0423558	-0.174097	-0.195271	0.547984	0.166027	0.0560484	0.0217984	-0.127634	0.0982517	0.08025
LDXER_count		0.862284	-0.17532	0.0959893	0.185206	0.122314	0.255809	0.781525	0.0587338	0.106212	0.168425	0.0564827	0.296724	0.280883	-0.35275	0.10813	-0.0431916	-0.384123	0.753512	-0.331324	-0.305948	-0.0791985	-0.289781	-0.0853379	0.56427	0.0100277	0.107235	0.0149393	-0.0839054	-0.0669197	-0.336303	-0.280367	0.390262	0.04932	0.0439992	0.255809	0.303552	0.280883	-0.35275	0.10945	-0.0431916	-0.0851333	-0.245409	-0.284051	0.188997	-0.220223	0.0600229	0.338623
LDXgolgi_count		0.307647	-0.245147	-0.102072	0.122474	0.0204186	-0.0204124	0.306217	-0.142887	0.204124	0.224537	0	-0.0613611	0.143046	-0.224627	0.285976	0.0716314	-0.265361	0.285774	-0.204124	0.163299	0.0816497	-0.122474	-0.244949	0.265629	0.142887	0.285774	0	-0.102062	0.0408248	0.0204227	-0.142887	0.244949	-0.224537	-0.142887	-0.0204124	-0.0613115	0.143046	-0.224627	0.285947	0.0716314	-0.102062	-0.0306743	-0.163299	0.224786	-0.142901	0.163746	0.285803
LDXlyso_count		0.529944	-0.224719	0.0985702	-0.102106	0.110175	0.259046	0.614586	-0.000945422	0.250773	0.294026	0.180812	0.306463	-0.0944106	-0.171663	0.192529	0.099886	-0.111796	0.581435	-0.202557	-0.0300171	0.176558	0.0148904	0.0635796	0.48904	0.216974	0.135668	0.334443	-0.0233992	-0.216502	-0.393967	0.0309626	0.206811	-0.121723	-0.0829608	0.259046	0.312841	-0.0944106	-0.171663	0.19251	0.099886	-0.0853243	-0.156278	0.0723248	0.227627	-0.198677	0.0328247	0.384589
LDXmito_count		0.461465	-0.0967187	0.17328	-0.207547	-0.126016	0.045099	0.596471	-0.0584446	0.0899679	0.128164	0.0796135	0.414781	-0.334817	-0.0939174	0.250177	0.130808	-0.176714	0.581685	-0.0685689	0.00207087	0.18891	0.0306029	-0.00966407	0.464919	0.186148	-0.0462495	0.230327	0.0740912	-0.0832951	-0.500713	0.311781	0.113208	-0.208238	-0.103083	0.045099	0.423546	-0.334817	-0.0939174	0.252799	0.130808	-0.294524	-0.3218	0.276576	0.240373	-0.140833	-0.0106134	0.193531
LDXperox_count		0.664603	-0.00889461	0.247096	0.231518	0.092235	0.274622	0.643515	0.159529	0.11998	0.207966	0.163084	0.310576	-0.0923095	-0.0537907	0.0916052	-0.0565837	-0.186192	0.596347	-0.159529	-0.245293	-0.0591014	-0.139533	0.0639895	0.460834	0.125313	-0.0879856	-0.0866525	0.0279954	-0.137755	-0.376128	0.107982	0.0648783	-0.0586571	0.0844306	0.274622	0.333015	-0.0923095	-0.0537907	0.091596	-0.0565837	-0.0973174	-0.335888	0.0351054	0.273815	-0.0482192	0.106495	0.055552
golgiXlyso_count		0.245242	0.254465	0.435773	0.41234	0.373739	0.551265	0.0520266	0.747858	0.497832	0.577881	0.608529	-0.191333	0.00262414	-0.237015	0.205912	0.126555	0.256679	-0.0459724	0.356689	0.226232	0.117351	0.344793	-0.321403	-0.0314865	0.309104	0.348221	0.0949693	0.339954	-0.237121	0.140408	0.0151225	0.215344	-0.12098	-0.120577	0.551265	-0.198244	0.00262414	-0.237015	0.203975	0.126555	0.6049	0.122513	0.0568606	0.126262	-0.138032	-0.0379096	0.0742085
golgiXmito_count		-0.199962	0.0558975	-0.0596895	0.208892	0.447761	0.229459	-0.21214	0.723057	0.300837	0.564573	0.229055	0.0204061	0.131409	0.30822	0.094431	-0.392804	0.441778	-0.23954	0.730114	0.364755	0.511947	0.137715	-0.128239	-0.100313	0.478677	0.300232	0.341365	-0.123601	-0.457707	-0.00887634	-0.0877105	-0.310112	-0.0891219	0.398427	0.229459	0.00767135	0.131409	0.30822	0.0960355	-0.392804	0.428471	0.023028	-0.0867023	-0.397356	-0.138536	0.309746	-0.00907441
golgiXperox_count		-0.124494	0.389377	0.176085	0.209464	0.311062	0.195742	-0.235621	0.642317	0.291192	0.295228	0.515185	-0.149126	-0.236263	0.166347	0.259592	0.0969147	0.339825	-0.288972	0.668147	0.338008	0.240137	0.560186	-0.140248	-0.145945	0.266573	0.129351	0.109575	0.332358	-0.124912	0.134363	0.267582	-0.192917	-0.145091	-0.071234	0.195742	-0.173553	-0.236263	0.166347	0.26421	0.0969147	0.394713	0.154756	0.32812	-0.106465	-0.17558	-0.121914	-0.0405651
lysoXmito_count		-0.0131687	-0.141863	0.578342	0.366771	0.598628	0.679907	-0.0213753	0.590785	0.885573	0.854925	0.608731	0.152339	0.0520792	-0.153505	-0.104318	0.03457	0.389959	-0.126424	0.157476	0.576469	0.356084	0.234096	-0.361327	-0.0968817	0.481903	0.700474	0.457909	0.163121	-0.712169	-0.152713	-0.0211715	0.124609	-0.110293	-0.042343	0.679907	0.156051	0.0520792	-0.153505	-0.102492	0.03457	0.513358	0.031916	-0.0951709	0.101938	0.218794	-0.0119289	0.295624
lysoXperox_count		0.0640266	-0.091221	0.604618	0.377899	0.720928	0.630369	-0.073611	0.648921	0.867917	0.608792	0.794918	0.0174783	-0.148077	-0.137381	-0.0508526	0.142135	0.282113	-0.189756	0.175237	0.538818	0.107481	0.493648	-0.244807	-0.173193	0.519863	0.681791	0.31095	0.33293	-0.545675	-0.0330879	0.156282	0.118572	0.0149224	-0.130268	0.630369	0.00363416	-0.148077	-0.137381	-0.0472155	0.142135	0.399879	0.205455	0.168179	0.116685	-0.00484017	-0.202811	0.311788
mitoXperox_count		-0.0157011	-0.11684	0.393829	0.326041	0.598729	0.518197	0.0435572	0.694626	0.722452	0.816816	0.636153	0.140722	0.0252321	0.0195663	0.105529	0.025978	0.418591	-0.0389152	0.37907	0.525456	0.524246	0.431092	-0.25184	0.0732668	0.539167	0.584333	0.455086	0.182478	-0.605505	-0.152108	0.00504083	-0.0435528	-0.260913	-0.0227846	0.518197	0.126073	0.0252321	0.0195663	0.107737	0.025978	0.485331	0.135441	-0.0084686	0.0304804	0.0453721	-0.00616662	0.170397
ERXgolgi_total_volume		-0.0617854	0.168281	0.11352	0.119355	0.3614	0.224194	-0.172598	0.717742	0.266935	0.42621	0.314919	-0.101616	-0.087799	0.132311	0.290729	-0.226198	0.349194	-0.233871	0.723387	0.271774	0.375403	0.307258	-0.185484	-0.153986	0.507661	0.165323	0.282661	0.083871	-0.249597	0.0871407	0.104435	-0.143548	-0.161694	0.239516	0.224194	-0.132216	-0.087799	0.132311	0.293323	-0.226198	0.429435	0.153101	0.213306	-0.116864	-0.295594	0.194077	0.156669
ERXlyso_total_volume		0.0964257	-0.200969	0.56296	0.385484	0.720178	0.703226	0.028027	0.564113	0.9625	0.707661	0.710887	0.0765658	-0.01978	-0.214199	-0.168869	0.0988481	0.299597	-0.0987903	0.0887097	0.608871	0.154435	0.330645	-0.247984	-0.065994	0.552823	0.810081	0.372177	0.204032	-0.620968	-0.0429652	0.016129	0.210484	0.0512097	-0.105242	0.703226	0.0573275	-0.01978	-0.214199	-0.166431	0.0988481	0.415726	0.0640276	-0.00927419	0.104551	0.0979937	-0.0903673	0.401452
ERXmito_total_volume		0.0255244	-0.238095	0.390564	0.219355	0.540284	0.627016	0.0776288	0.572984	0.71129	0.966129	0.473387	0.189091	0.154809	-0.0766438	0.0353072	-0.11219	0.461694	-0.0100806	0.190726	0.403629	0.559274	0.138306	-0.350403	0.0260343	0.574194	0.568952	0.645968	0.0790323	-0.691935	-0.203732	-0.145968	0.0620968	-0.206452	0.0951613	0.627016	0.188535	0.154809	-0.0766438	0.0344967	-0.11219	0.512903	0.0959404	-0.158468	0.0938541	0.0943644	0.151016	0.390362
ERXperox_total_volume		0.159224	0.000807103	0.653292	0.606855	0.747605	0.748387	-0.0169372	0.578226	0.804839	0.512903	0.879435	-0.0646466	-0.101726	-0.219847	-0.21729	0.189004	0.259677	-0.13871	0.000806452	0.346371	-0.140323	0.504435	-0.187903	-0.129566	0.36129	0.610887	0.0620968	0.364516	-0.483468	0.0738275	0.112903	0.188306	0.220968	-0.177419	0.748387	-0.0752927	-0.101726	-0.219847	-0.215856	0.189004	0.510081	0.227025	0.102419	0.266626	0.0556508	-0.23451	0.245791
LDXER_total_volume		0.702163	-0.292503	-0.0845046	-0.0387784	-0.0596143	0.0591881	0.826676	-0.0542898	-0.0110212	0.108988	-0.107763	0.515364	0.20841	-0.200504	0.11315	-0.0765331	-0.29839	0.822511	-0.213894	-0.233895	0.0742913	-0.337168	0.00244916	0.711792	0.0787814	0.0677602	0.102048	-0.145725	-0.0559226	-0.534799	-0.211444	0.252672	-0.0493915	0.0730667	0.0591881	0.511065	0.20841	-0.200504	0.114772	-0.0765331	-0.338393	-0.378266	-0.269816	0.13281	-0.129002	0.124021	0.251269
LDXgolgi_total_volume		0.307647	-0.245147	-0.102072	0.122474	0.0204186	-0.0204124	0.306217	-0.142887	0.204124	0.224537	0	-0.0613611	0.143046	-0.224627	0.285976	0.0716314	-0.265361	0.285774	-0.204124	0.163299	0.0816497	-0.122474	-0.244949	0.265629	0.142887	0.285774	0	-0.102062	0.0408248	0.0204227	-0.142887	0.244949	-0.224537	-0.142887	-0.0204124	-0.0613115	0.143046	-0.224627	0.285947	0.0716314	-0.102062	-0.0306743	-0.163299	0.224786	-0.142901	0.163746	0.285803
LDXlyso_total_volume		0.522916	-0.180459	0.0622319	-0.104888	0.0752121	0.23971	0.605111	-0.0377125	0.189977	0.243482	0.126573	0.320496	-0.0870711	-0.178971	0.193531	0.0458468	-0.128694	0.575587	-0.203412	-0.088153	0.138594	-0.0421909	0.0740108	0.473534	0.167821	0.079432	0.305707	-0.0827319	-0.196577	-0.412453	0.0245131	0.21449	-0.0968741	-0.0311128	0.23971	0.326373	-0.0870711	-0.178971	0.193512	0.0458468	-0.0971098	-0.163285	0.0622257	0.212369	-0.220523	0.0784674	0.390246
LDXmito_total_volume		0.448333	-0.09359	0.171882	-0.224021	-0.143877	0.0363029	0.583203	-0.0680105	0.0785797	0.112355	0.0551437	0.404169	-0.325709	-0.0972299	0.235561	0.117834	-0.161984	0.572115	-0.056752	0.00344648	0.191854	0.0190705	4.59530485737489e-004	0.448265	0.181055	-0.0634152	0.243551	0.0539948	-0.10776	-0.49344	0.306277	0.115112	-0.192543	-0.0916763	0.0363029	0.413158	-0.325709	-0.0972299	0.238526	0.117834	-0.305588	-0.311898	0.264919	0.243822	-0.132818	-0.00898533	0.204512
LDXperox_total_volume		0.682932	0.00883425	0.275875	0.211851	0.0662234	0.280261	0.641576	0.127993	0.0794441	0.171687	0.123138	0.301613	-0.10052	-0.0940467	0.0662502	-0.101336	-0.165508	0.596272	-0.148737	-0.266138	-0.0732651	-0.17566	0.0317776	0.428547	0.11078	-0.123138	-0.091802	0	-0.138586	-0.373796	0.105484	0.105484	-0.0295708	0.128876	0.280261	0.324348	-0.10052	-0.0940467	0.0662435	-0.101336	-0.0428115	-0.345105	0.0631139	0.24898	-0.0503197	0.156224	0.106157
golgiXlyso_total_volume		0.115873	0.167877	0.334106	0.0770161	-0.0990219	0.144355	-0.00867023	0.485484	0.221371	0.259274	0.280645	-0.146263	-0.0639823	-0.197257	0.360335	0.34991	0.0717742	-0.0532258	0.465726	0.211694	0.185887	0.256855	-0.493145	-0.0621595	0.116935	0.103629	0.0721774	0.440726	-0.0391129	0.0661624	0.110081	0.159274	-0.37621	-0.357258	0.144355	-0.141502	-0.0639823	-0.197257	0.364939	0.34991	0.287903	-0.00222178	0.146774	0.256333	0.0790402	-0.25129	0.0733945
golgiXmito_total_volume		-0.311965	0.257062	-0.250227	0.0830645	0.312393	-0.0112903	-0.345599	0.425	0.0883065	0.252016	0.025	-0.0674749	-0.0213947	0.323518	0.0599213	-0.371337	0.270161	-0.361694	0.697177	0.320968	0.356452	0.0919355	0.0403226	-0.221594	0.227016	0.128226	0.218145	-0.222984	-0.2375	0.121432	0.0620968	-0.315726	0.0193548	0.383065	-0.0112903	-0.079128	-0.0213947	0.323518	0.0619326	-0.371337	0.290726	-0.123814	0.0395161	-0.397215	-0.202843	0.314163	-0.0977921
golgiXperox_total_volume		-0.188737	0.368517	0.217606	0.299052	0.367726	0.202057	-0.261369	0.576326	0.338576	0.283323	0.597298	-0.125682	-0.2473	0.216462	0.18767	0.143955	0.379109	-0.313168	0.557975	0.379915	0.193386	0.658399	-0.0608994	-0.208014	0.224844	0.149224	0.0342811	0.396653	-0.122202	0.106123	0.277072	-0.252874	-0.143174	-0.121799	0.202057	-0.146174	-0.2473	0.216462	0.19209	0.143955	0.392418	0.217374	0.339585	-0.0387605	-0.0689725	-0.179659	-0.1566
lysoXmito_total_volume		-0.0761682	-0.157789	0.245388	0.150403	0.440456	0.344355	-0.0084686	0.433065	0.67621	0.75	0.315726	0.144647	0.123322	-0.102461	0.0183597	-0.0272894	0.281855	-0.0717742	0.295161	0.66129	0.578629	0.152419	-0.22379	0.0621595	0.43629	0.685484	0.529435	-0.0282258	-0.499194	-0.0689864	-0.0959677	0.110887	-0.230242	0.00806452	0.344355	0.123738	0.123322	-0.102461	0.0193666	-0.0272894	0.37379	-0.130075	-0.174194	-0.146534	0.0627079	0.111797	0.226232
lysoXperox_total_volume		0.051054	0.0526688	0.589635	0.30245	0.573719	0.53332	-0.114943	0.565984	0.784958	0.481702	0.80129	-0.0700072	-0.232741	-0.230358	0.0194714	0.353584	0.203246	-0.217966	0.194979	0.549047	0.0457707	0.618812	-0.232685	-0.195782	0.377861	0.603085	0.252646	0.459724	-0.350439	0.0578979	0.230467	0.216151	-0.00322613	-0.34197	0.53332	-0.0866055	-0.232741	-0.230358	0.0233027	0.353584	0.379675	0.161701	0.281077	0.186314	-0.0623109	-0.359787	0.271829
mitoXperox_total_volume		0.0903484	-0.0504439	0.471418	0.218548	0.463245	0.547177	0.152636	0.633065	0.737903	0.775806	0.678629	0.228283	-0.0478353	-0.0649455	0.109553	0.220741	0.328629	0.0733871	0.292742	0.484274	0.4625	0.464113	-0.271371	0.147528	0.453226	0.541532	0.499597	0.335081	-0.492339	-0.239435	0.0633065	0.0512097	-0.288306	-0.207661	0.547177	0.214574	-0.0478353	-0.0649455	0.11277	0.220741	0.414919	0.00908909	0.0794355	0.105561	0.100615	-0.17467	0.237121
ERXgolgi_median_volume		0.0912973	0.334786	-0.32777	-0.197108	-0.496764	-0.465854	0.0673957	-0.682186	-0.581811	-0.554289	-0.588489	0.00202778	0.128647	-0.263388	0.105914	-0.0917115	-0.458771	0.13073	-0.278258	-0.407167	-0.233736	-0.406357	0.165133	0.0583411	-0.705054	-0.401096	-0.296673	-0.287567	0.497221	0.0366473	-0.106041	0.244057	-0.0643534	0.0623297	-0.465854	0.000810457	0.128647	-0.263388	0.104587	-0.0917115	-0.182942	-0.0940701	-0.147325	0.0818479	-0.0902657	0.118405	0.0115362
ERXlyso_median_volume		-0.487282	-0.0975363	-0.355968	-0.257062	0.137249	-0.228007	-0.384421	0.179379	-0.10573	0.0948346	-0.122074	-0.0548929	-0.145137	0.866573	-0.107219	-0.38327	0.385997	-0.319411	0.433414	0.146893	0.449153	0.106739	0.2954	-0.19693	0.341203	-0.211663	0.339387	-0.189669	-0.262914	0.0389624	0.150525	-0.854318	-0.00988701	0.417474	-0.228007	-0.0422222	-0.145137	0.866573	-0.10529	-0.38327	-0.0770783	0.117647	0.155166	-0.593879	0.0625568	0.201113	-0.220361
ERXmito_median_volume		-0.159098	0.0176078	0.192133	-0.329021	-0.220594	-0.0428718	-0.0371121	0.0345805	0.104146	0.344794	0.0226492	0.0676799	-0.0822959	-0.172366	0.336741	0.213098	0.259051	-0.0634988	0.274218	0.31082	0.431347	0.135693	-0.467545	-0.0507086	0.132862	0.0562187	0.38079	0.291811	-0.102124	-0.169045	0.0596565	0.145805	-0.544997	-0.251568	-0.0428718	0.0790647	-0.0822959	-0.172366	0.336504	0.213098	0.150253	0.0686791	0.157534	0.149206	0.0916173	-0.0336612	0.174538
ERXperox_median_volume		0.188002	-0.230738	0.141255	-0.0551628	-0.0584134	-0.0719339	-0.0125291	-0.219843	0.134775	-0.194787	0.0385938	-0.185969	0.10792	-0.355367	0.0808817	0.466471	-0.292787	0.0212165	-0.331583	0.0990101	-0.19701	0.0897153	0.0697112	-0.0294296	-0.174985	0.221257	0.0222268	0.144272	0.0883009	0.186799	-0.0990101	0.376643	0.0220247	-0.482927	-0.0719339	-0.186931	0.10792	-0.355367	0.0842096	0.466471	-0.260053	0.122773	-0.104668	0.201477	-0.0514298	-0.480195	0.293019
LDXER_median_volume		0.363556	-0.280128	-0.104003	-0.198996	-0.193436	-0.0471952	0.536772	-0.0525072	-0.0128714	0.0945947	-0.238428	0.563495	0.19349	-0.00408781	0.135961	-0.123112	-0.178157	0.554901	-0.0161403	-0.0651743	0.219836	-0.383895	-0.0578192	0.482449	0.0749811	0.0390228	0.234954	-0.202061	-0.111757	-0.602604	-0.187146	0.0529158	-0.238019	0.125854	-0.0471952	0.564062	0.19349	-0.00408781	0.140036	-0.123112	-0.3367	-0.411611	-0.244352	-0.138879	0.0569055	0.1642	0.177459
LDXgolgi_median_volume		0.307647	-0.245147	-0.102072	0.122474	0.0204186	-0.0204124	0.306217	-0.142887	0.204124	0.224537	0	-0.0613611	0.143046	-0.224627	0.285976	0.0716314	-0.265361	0.285774	-0.204124	0.163299	0.0816497	-0.122474	-0.244949	0.265629	0.142887	0.285774	0	-0.102062	0.0408248	0.0204227	-0.142887	0.244949	-0.224537	-0.142887	-0.0204124	-0.0613115	0.143046	-0.224627	0.285947	0.0716314	-0.102062	-0.0306743	-0.163299	0.224786	-0.142901	0.163746	0.285803
LDXlyso_median_volume		0.514864	-0.174446	0.0273632	-0.147416	0.0330312	0.22077	0.593027	-0.0757129	0.152133	0.236809	0.0613251	0.297083	-0.0391972	-0.185937	0.199801	-0.0130068	-0.121707	0.574097	-0.212751	-0.103073	0.157794	-0.107083	0.0691087	0.469611	0.143171	0.0563719	0.339175	-0.141755	-0.212279	-0.394331	-0.0179258	0.219591	-0.109678	0.0226431	0.22077	0.303219	-0.0391972	-0.185937	0.199781	-0.0130068	-0.102366	-0.13587	0.0174541	0.179221	-0.215603	0.126415	0.432032
LDXmito_median_volume		0.447357	-0.124025	0.200507	-0.243021	-0.157425	0.0236813	0.537597	-0.0850688	0.071044	0.121855	0.0165539	0.350294	-0.279313	-0.165606	0.278165	0.0958966	-0.214052	0.528117	-0.098404	0.00919663	0.186232	-0.0239112	-0.079091	0.395164	0.182093	-0.0565593	0.267852	0.0314985	-0.10967	-0.442236	0.274519	0.179334	-0.202326	-0.0756423	0.0236813	0.360024	-0.279313	-0.165606	0.281817	0.0958966	-0.317974	-0.267879	0.230146	0.286678	-0.175328	0.00449561	0.273168
LDXperox_median_volume		0.665293	-0.0746855	0.227431	0.12099	0.078071	0.252578	0.620247	0.0878723	0.0792617	0.175965	0.0684432	0.222448	-0.0778025	-0.0978471	0.0188904	-0.149532	-0.109288	0.590157	-0.130484	-0.210408	-0.00331177	-0.184797	0.0578456	0.428534	0.174861	-0.0770538	0.0247279	-0.0797033	-0.25037	-0.300198	0.0821319	0.111496	0.0291436	0.172433	0.252578	0.247026	-0.0778025	-0.0978471	0.0188885	-0.149532	-0.0525467	-0.282013	0.0415075	0.240812	-0.069223	0.195596	0.21893
golgiXlyso_median_volume		0.162978	0.33802	0.0649891	-0.0780195	-0.318339	-0.085498	0.100566	0.133603	-0.244973	-0.149571	0.0535626	0.0171139	-0.211554	-0.17794	0.310276	0.22748	-0.0485095	0.093785	0.339971	-0.178879	-0.062456	0.137848	-0.302376	0.0227618	-0.138252	-0.218697	-0.149571	0.375949	0.337343	-0.0659253	0.214452	0.151794	-0.189591	-0.221729	-0.085498	0.0159871	-0.211554	-0.17794	0.31166	0.22748	0.126933	-0.0967905	0.325014	0.290369	-0.056398	-0.137718	0.0117243
golgiXmito_median_volume		-0.335366	0.292722	-0.281988	-0.231577	0.0572473	-0.20378	-0.341575	0.0055186	-0.145732	-0.0682672	-0.241183	0.113155	-0.434101	0.138225	0.180913	-0.306884	-0.16842	-0.367498	0.324576	-0.0255491	0.140622	-0.176595	-0.0527333	-0.238869	0.0327028	-0.0310677	0.175369	-0.27082	0.130811	-0.0283227	0.433721	-0.139191	0.0083801	0.336839	-0.20378	0.109278	-0.434101	0.138225	0.180895	-0.306884	-0.0292282	-0.285954	0.417779	-0.136788	-0.316534	0.244917	0.0732822
golgiXperox_median_volume		-0.133747	-0.0719283	-0.0620576	0.0421099	-0.113407	-0.133213	0.0279411	-0.146372	0.0917105	-0.0307726	0.0953546	0.0827672	0.117147	0.123545	0.11639	0.301228	0.0832075	0.0451467	-0.045754	0.224519	0.0892811	0.196175	-0.0759193	0.0231028	-0.128759	0.0740972	-0.0921154	0.265009	0.122686	-0.110088	-0.11317	-0.144753	-0.313192	-0.326757	-0.133213	0.0815854	0.117147	0.123545	0.121241	0.301228	-0.089686	0.101207	-0.0659992	0.0562427	0.335496	-0.239241	-0.179289
lysoXmito_median_volume		-0.157441	-0.00469948	-0.5128	-0.364426	-0.157557	-0.416691	0.0364463	-0.22131	-0.131888	0.0302157	-0.388721	0.209892	-0.0200299	0.142766	0.208595	-0.116063	-0.148629	0.0869723	0.249075	0.245401	0.498559	-0.152508	0.0906471	0.185462	-0.0155162	0.148016	0.335231	-0.326044	0.165778	-0.112651	0.0171495	-0.0992219	-0.245196	0.11433	-0.416691	0.195311	-0.0200299	0.142766	0.208574	-0.116063	-0.126783	-0.389326	-0.0181703	-0.335297	-0.148031	0.25948	-0.0112299
lysoXperox_median_volume		-0.103829	-0.185825	-0.345654	-0.239607	-0.0555958	-0.380613	-0.213177	-0.230344	-0.0833685	-0.328328	-0.0790457	-0.335695	0.0496645	-0.0753708	0.227829	0.401944	-0.23652	-0.159738	-0.00802808	0.238578	-0.0570199	0.220463	0.130096	-0.0580048	-0.12248	0.174765	0.00720468	0.0734878	0.291481	0.363711	-0.0788398	0.123509	0.00535205	-0.412108	-0.380613	-0.349851	0.0496645	-0.0753708	0.230895	0.401944	-0.313918	0.119918	0.0142035	-0.103451	-0.291099	-0.366173	0.0667015
mitoXperox_median_volume		0.0694978	-0.204143	-0.220962	-0.131947	0.0631291	-0.133049	0.0316133	0.129744	-0.058374	0.145605	-0.128423	0.17956	0.144443	-0.0976231	0.457182	0.0409693	-0.350244	0.0453775	0.0343636	-0.126881	0.327996	-0.0920767	-0.117409	0.110361	0.0506642	0.163668	0.327555	-0.140979	0.136573	-0.190087	-0.156839	0.141199	-0.221601	-0.0167412	-0.133049	0.180738	0.144443	-0.0976231	0.457136	0.0409693	-0.0374475	-0.133953	-0.0781991	-0.080822	-0.463624	-0.0293772	0.106626
ERXgolgi_std_volume		-0.0751553	-0.0698144	0.0284303	-0.36371	-0.0830896	-0.232661	-0.11977	0.291532	-0.0237903	0.0572581	0.00483871	-0.14	-0.241801	0.0463897	0.414002	0.0315344	0.262097	-0.115323	0.572581	0.283871	0.381452	0.254839	-0.210081	-0.00403633	0.41129	0.0645161	0.306452	0.191129	-0.0487903	0.117196	0.269758	-0.0524194	-0.311694	-0.0298387	-0.232661	-0.171175	-0.241801	0.0463897	0.418398	0.0315344	-0.0895161	0.23975	0.347177	0.0397619	-0.177841	-0.0230467	0.287529
ERXlyso_std_volume		0.160845	-0.356336	0.156064	0.210484	0.61329	0.419355	0.161911	0.3875	0.72621	0.602016	0.419355	0.127475	0.167928	-0.33804	-0.0643599	0.00283001	0.114113	0.0697581	-0.0016129	0.485887	0.241532	0.0794355	-0.33629	0.187891	0.470161	0.971371	0.395161	0.00604839	-0.403629	-0.0536561	-0.179435	0.364516	0.0439516	-0.0314516	0.419355	0.0997175	0.167928	-0.33804	-0.0655639	0.00283001	0.274597	0.039992	-0.198387	-0.00544959	-0.0719831	0.0497323	0.452465
ERXmito_std_volume		-0.182317	-0.354318	-0.0308499	-0.460484	0.082888	0.0818548	-0.0427462	0.182258	0.308468	0.602823	-0.0274194	0.149899	0.13079	0.0492134	0.174115	-0.0297151	0.27621	-0.0362903	0.266129	0.352823	0.768952	0.0290323	-0.21129	0.00585268	0.428226	0.341532	0.941532	-0.00524194	-0.414113	-0.156531	-0.149194	-0.0375	-0.374597	0.0125	0.0818548	0.145337	0.13079	0.0492134	0.174904	-0.0297151	0.122984	0.0642296	-0.0834677	-0.0730649	0.0358907	0.0299203	0.466579
ERXperox_std_volume		0.124989	-0.0637611	0.539369	0.0439516	0.0302511	0.197984	0.0054441	0.164919	0.328629	0.00483871	0.57379	-0.227879	-0.144515	-0.292457	0.0572985	0.767741	0.00443548	-0.0141129	-0.0479839	0.247984	-0.160887	0.634274	-0.189113	-0.0367306	0.0564516	0.239919	-0.0133065	0.794758	0.0584677	0.201109	0.135484	0.254839	-0.139113	-0.759274	0.197984	-0.231732	-0.144515	-0.292457	0.0603188	0.767741	0.0254032	0.241568	0.261694	0.418811	0.141748	-0.787631	0.0806533
LDXER_std_volume		-0.253755	-0.178811	-0.297367	-0.510067	-0.392562	-0.459473	0.42953	-0.342798	-0.340733	-0.226123	-0.252969	0.737174	-0.297983	0.201342	-0.145661	-0.0108809	0.00516262	0.500774	0.207537	-0.0103252	0.203407	0.0330408	0.166236	0.699019	0.0836345	-0.11048	0.0278782	0.0650491	0.22509	-0.589876	0.301497	-0.161074	-0.130098	0.00309757	-0.459473	0.70607	-0.297983	0.201342	-0.145661	-0.0108809	-0.688694	-0.528712	0.150749	-0.0547521	0.198347	-0.0305067	-0.259164
LDXgolgi_std_volume
LDXlyso_std_volume		0.6	0.342356	-0.0540562	0.630656	-0.0360375	0.2883	0.450469	-0.378394	-0.252262	-0.378394	0.072075	0.270281	-0.0272727	-0.846881	0.0900937	0.445455	-0.954994	0.360375	-0.846881	-0.756787	-0.828862	-0.126131	-0.270281	-0.252262	-0.5766	-0.0180187	-0.522544	0.234244	0.828862	-0.180187	-0.0180187	0.846881	0.162169	-0.684712	0.2883	0.270281	-0.0272727	-0.846881	0.0900937	0.445455	-0.0180187	-0.472727	-0.0540562	0.709091	-0.072075	-0.309091	0.396412
LDXmito_std_volume		-0.155691	0.698846	0.0714286	-0.166667	-0.690476	0.357143	-0.047619	-0.214286	-0.47619	-0.404762	-0.142857	0.479051	0.0718576	-0.238095	-0.642857	0.0239525	0.309524	0.0714286	-0.047619	-0.666667	-0.357143	-0.214286	0.619048	-0.261905	-0.666667	-0.714286	0.0952381	0.0714286	0.0238095	-0.571429	-0.047619	0.238095	0.666667	0.0714286	0.357143	0.479051	0.0718576	-0.238095	-0.642857	0.0239525	0.0952381	-0.595238	-0.142857	0.28743	0.238095	-0.0598813	-0.285714
LDXperox_std_volume		0.535714	0.392857	0.535714	0.535714	-0.0714286	0.571429	0.142857	0.0357143	0.0714286	-0.0357143	0.75	0.0714286	-0.642857	-0.642857	0.216225	0.571429	-0.142857	-0.0357143	-0.142857	-0.107143	-0.392857	0.428571	-0.642857	-0.535714	-0.25	-0.214286	-0.321429	0.678571	0.892857	-0.0714286	0.642857	0.785714	0.25	-0.571429	0.571429	0.0714286	-0.642857	-0.642857	0.216225	0.571429	0.5	-0.642857	0.642857	0.702731	-0.321429	-0.357143	0.321429
golgiXlyso_std_volume		0.122963	0.0581114	0.208892	-0.102419	-0.270848	-0.0197581	0.0616998	0.271371	0.137097	0.160081	0.102016	-0.113132	-0.0238167	-0.182332	0.324826	0.359007	0.00201613	0.0443548	0.358468	0.222581	0.187903	0.113306	-0.529839	0.0292634	0.0528226	0.1	0.0862903	0.383468	0.0322581	0.0290469	0.0649194	0.157661	-0.445565	-0.383871	-0.0197581	-0.103956	-0.0238167	-0.182332	0.329635	0.359007	0.119758	-0.0472633	0.0979839	0.199011	0.211917	-0.21672	0.130053
golgiXmito_std_volume		-0.307306	0.291364	-0.367981	-0.00524194	0.204699	-0.183065	-0.383506	0.0576613	-0.0467742	0.00685484	-0.078629	-0.253334	-0.086588	0.280355	0.0778776	-0.235295	0.122177	-0.37621	0.425403	0.271371	0.240323	0.118145	0.165726	-0.249849	-0.00766129	0.0556452	0.133871	-0.252823	-0.0334677	0.316894	0.114919	-0.271774	0.0798387	0.252419	-0.183065	-0.261203	-0.086588	0.280355	0.0794836	-0.235295	0.219355	-0.0389821	0.0842742	-0.34393	-0.232281	0.257961	-0.0899284
golgiXperox_std_volume		-0.102908	0.292575	0.292973	0.450806	0.347081	0.237903	-0.0667406	0.320968	0.362097	0.295968	0.606048	-0.0298991	-0.23514	0.14522	0.0647635	0.195877	0.368548	-0.117742	0.227823	0.35	0.126613	0.568548	0.0834677	0.0302725	0.104032	0.218548	-0.146774	0.375403	-0.141935	0.0068583	0.249194	-0.18871	-0.218548	-0.192742	0.237903	-0.0359306	-0.23514	0.14522	0.0641517	0.195877	0.322177	0.120986	0.252823	0.0492482	0.129852	-0.170626	-0.303458
lysoXmito_std_volume		-0.0089133	-0.131154	-0.402258	-0.343548	-0.0966018	-0.335081	0.141748	-0.161694	0.0108871	0.179435	-0.296371	0.12	0.18791	-0.134732	0.235852	0.0167779	-0.17621	0.181048	0.0979839	0.285081	0.555242	-0.143952	-0.0629032	0.316045	-0.0495968	0.409274	0.422581	-0.242742	0.102419	-0.0522441	-0.191935	0.177016	-0.362097	-0.0435484	-0.335081	0.104562	0.18791	-0.134732	0.233407	0.0167779	-0.00645161	-0.212079	-0.208065	-0.286608	-0.112108	0.135652	0.113116
lysoXperox_std_volume		-0.0265373	0.36925	0.43331	-0.0173387	0.00584854	0.0939516	-0.169574	0.0657258	0.284677	0.0862903	0.531855	-0.272122	-0.432536	-0.227511	0.21608	0.686479	0.028629	-0.214113	0.0822581	0.349194	-0.0137097	0.698387	-0.110081	-0.125732	-0.0858871	0.101613	0.0467742	0.666129	0.185887	0.252345	0.419758	0.19879	-0.258871	-0.674194	0.0939516	-0.276544	-0.432536	-0.227511	0.217874	0.686479	0.225	0.0789741	0.524597	0.357251	-0.0066539	-0.540182	0.0619014
mitoXperox_std_volume		0.0907536	0.0750606	0.264543	-0.215726	-0.152264	0.133065	0.143361	0.270968	0.285081	0.318548	0.447984	0.0315152	-0.00222021	-0.0766438	0.285282	0.644433	0.119758	0.164919	0.177016	0.304435	0.321371	0.557258	-0.195968	0.174773	0.0479839	0.131855	0.382258	0.664113	0.0334677	-0.0978316	-0.00241935	0.0649194	-0.463306	-0.630645	0.133065	0.0294712	-0.00222021	-0.0766438	0.289288	0.644433	0.0919355	0.0763483	0.143548	0.128166	0.133683	-0.584052	0.06049
ER_XY_bins_hist_mode		0.0618228	-0.348631	0.00473349	0.174175	0.216838	0.0198787	0.0236675	-0.0312379	0.198787	0.131578	0.0189321	-0.167888	0.0597022	0.0293565	0.109884	-0.126704	0.0312379	0.0246117	-0.217719	0.0870875	0.0624758	-0.0795147	-0.0927671	0.0113707	0.220559	0.223398	-0.0283981	-0.231918	-0.333204	0.0464069	-0.0407039	-0.0586894	-0.0369175	0.101287	0.0198787	-0.134581	0.0597022	0.0293565	0.109872	-0.126704	-0.0331311	0.380753	-0.0870875	0.145939	-0.0312411	0.172753	0.185553
ERXgolgi_XY_bins_hist_mode		0.072378	0.175018	-0.107065	0.114811	-0.128038	-0.0605087	0.065059	-0.0973016	-0.222309	-0.143625	-0.294121	0.0732903	0.261719	-0.120623	0.0825097	-0.196449	-0.249571	0.057849	-0.0613953	-0.314512	-0.0784619	-0.376129	0.077797	0.149317	-0.302544	-0.207237	-0.19549	-0.270849	0.0822298	-0.061648	-0.234721	0.109935	-0.127224	0.185737	-0.0605087	0.0725653	0.261719	-0.120623	0.0825014	-0.196449	-0.045437	-0.196068	-0.246468	-0.0128696	-0.0376832	0.103013	-0.0821273
ERXlyso_XY_bins_hist_mode		0.0302931	0.205967	-0.185065	-0.110984	-0.253505	-0.166913	-0.0148576	-0.0777763	-0.477144	-0.0965649	-0.428207	0.00919441	0.244743	0.0148621	0.321819	-0.422324	0.0607354	0.0122345	0.153368	-0.374462	0.105741	-0.391066	-0.0926324	-0.0126842	-0.156426	-0.443937	-0.01573	-0.275713	0.159922	-0.0170495	-0.22022	-0.0214103	-0.218036	0.413787	-0.166913	-0.0052497	0.244743	0.0148621	0.321787	-0.422324	0.0528704	0.0899557	-0.13589	-0.171473	-0.162123	0.389287	0.108592
ERXmito_XY_bins_hist_mode		-0.0370366	0.0998072	-0.0493911	0.0975794	-0.0630043	-0.0925692	-0.0575037	-0.0324469	-0.217824	-0.262439	-0.1546	-0.0292852	0.00835959	0.148457	0.00537185	-0.254996	-0.0691883	-0.0365028	0.0522491	-0.261484	-0.148636	-0.111178	0.341886	0.046809	-0.0901834	-0.252418	-0.207804	-0.268164	-0.131219	-0.0378341	0.0427059	-0.180605	-0.0219494	0.275322	-0.0925692	-0.0186318	0.00835959	0.148457	0.00537131	-0.254996	-0.135752	0.0598731	-0.0157463	0.0955382	-0.0291098	0.1433	-0.13171
ERXperox_XY_bins_hist_mode		-0.293536	-0.163321	0.142447	0.0379343	0.319198	0.225936	-0.18635	0.286297	0.435887	0.474059	0.176311	0.043868	-0.198839	0.164926	0.035693	-0.0742742	0.213291	-0.254565	0.307292	0.336876	0.404155	0.106407	-0.170346	-0.0952897	0.436602	0.286297	0.350475	-0.0813559	-0.468095	-0.0532303	0.184661	-0.19826	-0.215915	0.0701427	0.225936	0.0538651	-0.198839	0.164926	0.0356894	-0.0742742	0.259098	-0.00454128	0.152691	0.038693	0.0706269	0.128468	0.173465
LD_XY_bins_hist_mode		-0.19881	0.0761363	-0.306457	-0.153331	0.0405304	-0.273586	-0.236754	-0.15782	-0.118837	-0.0916678	0.0276421	-0.44447	0.16923	0.0243443	0.127078	0.117729	0.0994643	-0.179556	0.0685146	0.163963	0.149551	0.281146	0.00803275	-0.0398496	-0.162309	0.175775	0.101827	0.107025	0.129705	0.44297	-0.168688	-0.047724	-0.157584	-0.148133	-0.273586	-0.455347	0.16923	0.0243443	0.124347	0.117729	0.126161	0.524972	-0.0626082	-0.230015	-0.0978204	-0.145458	0.0137043
LDXER_XY_bins_hist_mode		-0.326901	0.0358796	-0.371317	-0.0906086	-0.00859194	-0.346444	-0.253467	-0.288408	-0.192469	-0.383162	-0.348221	-0.00920794	0.250789	0.1244	-0.102511	-0.262427	-0.152791	-0.172926	0.000592213	0.00888319	-0.00829098	-0.196615	0.0254651	-0.0136209	-0.277748	0.135617	-0.132656	-0.293145	0.143908	0.071678	-0.264719	-0.12318	-0.0710655	0.233924	-0.346444	-0.0291007	0.250789	0.1244	-0.102511	-0.262427	-0.104822	0.171737	-0.229186	-0.528403	0.0260647	0.101469	-0.0663466
LDXgolgi_XY_bins_hist_mode
LDXlyso_XY_bins_hist_mode		-0.25597	-0.00470746	-0.234301	-0.417055	-0.0749762	-0.468601	-0.398311	-0.201499	-0.248359	-0.360823	-0.398311	-0.376597	-0.154991	0.365509	0.304591	-0.353059	-0.0984063	-0.356137	0.187441	0.154638	0.196813	-0.131208	-0.0328021	-0.16401	0.0656042	-0.014058	0	-0.360823	0.0656042	0.338162	0.11715	-0.365509	-0.276475	0.417055	-0.468601	-0.376597	-0.154991	0.365509	0.304591	-0.353059	-0.0374881	0.392174	0.351451	-0.681021	-0.168696	0.338162	0.0328021
LDXmito_XY_bins_hist_mode		-0.159458	0.121621	-0.431834	-0.147543	-0.407356	-0.496609	-0.230311	-0.399446	-0.251903	-0.179931	-0.424636	-0.0993097	-0.00724809	0.345467	0.723321	-0.173954	-0.323875	-0.12955	0.0359861	0.0143945	0.161938	-0.36346	-0.172733	0.136747	-0.309481	-0.244706	-0.0395847	-0.266297	0.33827	0.0126172	-0.0143945	-0.345467	-0.665743	0.0755709	-0.496609	-0.0993097	-0.00724809	0.345467	0.723321	-0.173954	-0.0431834	0.0648886	0.0863667	-0.529923	0.0287889	0.133382	0.0251903
LDXperox_XY_bins_hist_mode		0.244704	0.164269	-0.0542589	0.0587805	-0.2003	-0.17182	0.158255	-0.230601	-0.391117	-0.20121	-0.334597	0.0577772	-0.0340619	0	0.195774	-0.467686	-0.0248687	0.207993	0.074606	-0.198949	0.0633021	-0.34364	-0.149212	0.271295	-0.158255	-0.404681	-0.259991	-0.223818	0.08591	-0.103996	-0.0113039	-0.0248687	-0.250948	0.454419	-0.17182	0.0577772	-0.0340619	0	0.195774	-0.467686	0.0158255	-0.0497921	0.101736	-0.178799	-0.2003	0.425496	-0.00226079
golgi_XY_bins_hist_mode		0.0806289	0.110194	-0.334081	-0.129233	-0.379184	-0.308621	0.235863	-0.334514	-0.344545	-0.2601	-0.508069	0.238654	0.208077	-0.181093	0.192586	-0.158225	-0.440187	0.256834	-0.135998	-0.248436	-0.0240272	-0.488941	-0.0286926	0.293521	-0.330782	-0.178454	-0.149995	-0.407528	0.27363	-0.235725	-0.19385	0.202015	-0.166324	0.141597	-0.308621	0.234957	0.208077	-0.181093	0.192567	-0.158225	-0.307221	-0.361297	-0.242838	-0.0875747	-0.142544	0.221747	-0.137878
golgiXlyso_XY_bins_hist_mode		0.0155105	0.229346	-0.227444	-0.135018	-0.202479	-0.193504	-0.0708861	-0.195026	-0.357221	-0.275036	-0.331131	-0.179299	0.0885883	0.125502	0.14523	-0.164693	-0.09523	-0.0280472	-0.110884	-0.401792	-0.0602254	-0.262426	0.277428	0.0194787	-0.276558	-0.379398	-0.125234	-0.142845	0.146541	0.145201	-0.0834893	-0.165022	-0.0741402	0.185677	-0.193504	-0.156623	0.0885883	0.125502	0.142496	-0.164693	-0.102405	0.170767	-0.0510937	-0.0858675	-0.112309	0.0214744	-0.0733867
golgiXmito_XY_bins_hist_mode		0.423299	0.322264	-0.0670909	0.0375671	-0.0885779	0.0697676	0.373026	-0.144902	-0.0858678	-0.161002	-0.155635	0.0806638	0.0940222	-0.257707	-0.0295379	-0.207163	-0.327371	0.359571	-0.252237	-0.338104	-0.236136	-0.381038	0.080501	0.276666	-0.364938	-0.080501	-0.0751343	-0.327371	0	-0.118128	-0.0590341	0.26297	0.080501	0.209303	0.0697676	0.0805986	0.0940222	-0.257707	-0.0295349	-0.207163	-0.080501	-0.110218	-0.171736	-0.0456679	-0.0456218	0.147989	0.134182
golgiXperox_XY_bins_hist_mode		-0.317779	0.0371874	0.00864214	-0.0259238	0.0786593	0.0855485	-0.17846	0.139988	0	0.262694	0.0198749	0.0995755	-0.0895364	0.0553264	0.299631	-0.191474	0.280841	-0.211711	0.24714	0.115793	0.339602	0.0388857	0.0388857	0.00518999	0.210847	-0.0285162	0.220352	-0.10888	-0.185787	-0.0959664	0.0794996	-0.0743149	-0.234178	0.195293	0.0855485	0.0761353	-0.0895364	0.0553264	0.297439	-0.191474	0.020739	0.0567033	0.0423422	-0.0687744	-0.245869	0.159001	-0.0821003
lyso_XY_bins_hist_mode		-0.062012	0.0483396	-0.343506	-0.27907	-0.322102	-0.305904	-0.0429382	-0.177102	-0.483006	-0.177102	-0.552774	-0.0107552	0.341166	0.118116	0.276582	-0.390112	0.0268337	0.0322004	0.123435	-0.289804	0.209303	-0.364938	0.139535	-0.00268608	-0.139535	-0.397138	0.123435	-0.402505	0.0966012	-0.0161083	-0.322004	-0.112701	-0.214669	0.391772	-0.305904	-0.0188063	0.341166	0.118116	0.276554	-0.390112	-0.080501	0.126348	-0.241503	-0.255203	-0.166386	0.355173	0.0509891
lysoXmito_XY_bins_hist_mode		0.203729	0.379555	0.0370456	-0.134384	-0.276282	-0.00990654	0.0259535	-0.151829	-0.342422	-0.156351	-0.214714	-0.147496	0.031693	-0.0792843	0.232322	-0.15849	-0.0499634	0.0816213	-0.122755	-0.488866	-0.0796831	-0.233235	0.108972	-0.0464569	-0.401646	-0.502434	0.0320886	-0.136538	0.0247664	0.0588228	0.0142137	0.0286428	-0.121678	0.172718	-0.00990654	-0.128402	0.031693	-0.0792843	0.232298	-0.15849	0.0413491	0.314566	0.00236896	0.0627393	-0.061276	0.029369	0.242412
lysoXperox_XY_bins_hist_mode		-0.0831133	-0.0375001	-0.150552	0.010737	-0.0467967	0.166752	-0.0475543	0.0348404	0.0133664	0.0672705	-0.0841429	0.0532446	0.306015	0.14446	-0.0848602	-0.180373	0.1249	-0.0694617	0.0129282	-0.140457	0	-0.198306	0.00942225	-0.0493523	0.0953181	-0.0685852	0.111314	-0.0495216	-0.00964137	-0.0681814	-0.35191	-0.12731	0.0223505	0.165875	0.166752	0.0436581	0.306015	0.14446	-0.0848516	-0.180373	0.102987	-0.0603682	-0.23709	-0.122187	0.0870003	0.155233	0.0642093
mito_XY_bins_hist_mode		-0.161311	-0.168626	-0.102164	-0.0756692	-0.00580306	-0.13116	-0.132434	-0.0408614	0.00479238	-0.0766781	-0.129899	-0.163018	-0.0512597	0.097905	0.246856	-0.0383135	0.158149	-0.1357	0.0890375	0.127881	0.0976133	0.0234575	0.247438	-0.0860975	0.220954	0.0141249	0.0532207	-0.162689	-0.12662	0.123403	0.0512028	-0.0966044	-0.126872	0.0421225	-0.13116	-0.169452	-0.0512597	0.097905	0.246831	-0.0383135	-0.226251	0.18699	0.0514551	0.137113	-0.115912	0.0926952	-0.00151354
mitoXperox_XY_bins_hist_mode		-0.0269783	0.0548872	0.289326	0.245879	0.0701744	0.301179	0.0706174	0.257533	0.257533	0.224627	0.334313	0.144941	0.136345	0.121389	-0.109878	0.131511	0.4408	0.0457024	0.289982	0.221885	0.165671	0.345282	0.0555284	-0.0296222	0.169785	0.00228512	0.0642119	0.339569	-0.242908	-0.164497	-0.136193	-0.152189	-0.0957466	-0.132537	0.301179	0.132583	0.136345	0.121389	-0.105294	0.131511	0.281527	-0.0224349	-0.0600987	0.154989	0.310236	-0.132441	-0.0927853
nuc_XY_bins_hist_mode
perox_XY_bins_hist_mode		-0.304	-0.0444362	0.142603	-0.0494747	0.171437	0.0695183	-0.338238	0.177094	0.197899	-0.0192824	0.128634	-0.249018	-0.17437	0.273109	-0.206417	-0.0186972	0.340233	-0.357994	0.250164	0.25397	-0.0202973	0.149185	-0.0575936	-0.305021	0.192571	0.076876	0.0388186	0.1195	-0.356218	0.236202	0.199928	-0.324503	0.049221	0.0370426	0.0695183	-0.234083	-0.17437	0.273109	-0.202715	-0.0186972	0.0542953	0.284425	0.180646	-0.0638805	0.333163	-0.110414	0.0380613
ER_XY_bins_hist_stdev		-0.517376	0.418483	-0.0744027	-0.227419	-0.288192	-0.159677	-0.315556	0.0197581	-0.21129	-0.0665323	0.053629	0.00868689	-0.311434	0.340057	-0.175124	0.0701438	0.470161	-0.291532	0.431452	0.209677	0.083871	0.332661	0.0923387	-0.213724	-0.0681452	-0.295565	-0.0185484	0.272177	0.153629	-0.00786687	0.289113	-0.337903	-0.0625	-0.0625	-0.159677	0.00363343	-0.311434	0.340057	-0.177728	0.0701438	0.10121	-0.126843	0.335484	-0.206681	0.282891	0.00990603	-0.489767
ERXgolgi_XY_bins_hist_stdev		0.165301	-0.0451978	0.0717814	0.178629	0.178078	0.252823	0.0409315	0.333468	0.234274	0.0850806	0.0504032	-0.0363637	0.268645	0.0576846	-0.299405	-0.119062	-0.104032	0.0524194	0.0370968	0.0169355	-0.0774194	-0.058871	0.292339	-0.0605449	0.0612903	0.0241935	0.0395161	-0.241935	-0.310081	0.00564801	-0.253226	-0.0290323	0.319758	0.149194	0.252823	-0.0213969	0.268645	0.0576846	-0.296954	-0.119062	0.110081	-0.151889	-0.304839	-0.195176	-0.0477871	0.000808656	-0.0842827
ERXlyso_XY_bins_hist_stdev		-0.139777	0.0270379	0.103841	-0.220968	-0.18675	-0.0673387	-0.0508116	0.0391129	0.0709677	-0.145968	0.00766129	0.10101	-0.194974	0.411456	-0.256835	0.101072	0.0229839	0.00927419	0.124194	0.222984	0.0225806	0.168952	0.331048	-0.117457	0.0149194	-0.233871	0.0310484	0.0758065	-0.0830645	-0.157539	0.179032	-0.40121	-0.0173387	-0.0491935	-0.0673387	0.123335	-0.194974	0.411456	-0.252169	0.101072	-0.184274	-0.230055	0.182258	-0.341104	0.287932	-0.181543	-0.355278
ERXmito_XY_bins_hist_stdev		0.00425407	-0.411219	-0.028027	-0.103226	0.174448	-0.0572581	0.0481903	0.233468	0.149597	0.288306	-0.0891129	0.104243	0.0803311	0.288019	-0.0219913	-0.213261	0.0439516	0.0967742	0.135484	0.243952	0.404032	0.0254032	0.230242	-0.0345106	0.446371	0.0475806	0.309677	-0.222177	-0.357258	-0.153707	-0.075	-0.259677	0.0125	0.233468	-0.0572581	0.131813	0.0803311	0.288019	-0.0209804	-0.213261	-0.122581	-0.0906889	-0.0798387	-0.123928	-0.168969	0.159305	-0.0951709
ERXperox_XY_bins_hist_stdev		-0.0650266	0.10452	-0.254663	0.0842742	0.261369	0.0649194	-0.0701684	0.0802419	0.0108871	0.0459677	-0.16129	0.0141414	0.167121	0.238403	-0.222738	-0.53002	0.0895161	-0.0705645	0.173387	0.0358871	0.0677419	-0.177419	0.371774	-0.0990919	0.0532258	-0.0669355	0.0415323	-0.467742	-0.271774	0.0306606	-0.160484	-0.239113	0.291935	0.548387	0.0649194	0.0121114	0.167121	0.238403	-0.222514	-0.53002	0.156452	-0.0513029	-0.229032	-0.312242	-0.181268	0.422927	-0.0558524
LD_XY_bins_hist_stdev		0.626564	-0.00644358	0.259846	0.35598	0.319108	0.442171	0.488431	0.397933	0.348711	0.357226	0.304473	0.125386	-0.132341	-0.240394	0.157436	-0.120465	-0.124406	0.396064	-0.0957449	-0.087645	-0.0853604	-0.114645	-0.114229	0.347816	0.332926	0.223682	-0.0371764	-0.0608531	-0.170513	-0.134131	0.150575	0.26522	0.117968	0.137698	0.442171	0.118838	-0.132341	-0.240394	0.15742	-0.120465	0.06023	-0.207755	0.0716529	0.299093	-0.251537	0.203467	0.292768
LDXER_XY_bins_hist_stdev		0.625978	0.0166637	0.325343	0.142876	0.359974	0.386166	0.440103	0.359771	0.308129	0.499778	0.595028	-0.0569832	-0.345242	-0.274927	0.269837	0.239581	-0.051068	0.349443	-0.185337	-0.0327065	-0.0602487	0.308129	-0.163532	0.302391	0.337967	0.168123	0.125662	0.390756	0.0304113	0.0154969	0.327638	0.292063	-0.0120497	-0.218617	0.386166	-0.0644475	-0.345242	-0.274927	0.269837	0.239581	0.147466	0.0666735	0.362066	0.462611	-0.311086	-0.0764663	0.338062
LDXgolgi_XY_bins_hist_stdev
LDXlyso_XY_bins_hist_stdev		0.35686	-0.0478913	0.0858116	0.333712	-0.0381385	0.343247	0.715097	-0.00953463	0.200227	0.200227	0.219296	0.651322	0.100342	-0.400454	-0.429058	0.205933	-0.0667424	0.610216	-0.26697	-0.0667424	-0.305108	-0.0667424	-0.209762	0.381385	-0.0572078	0.171623	-0.228831	0.219296	0.12395	-0.602051	-0.12395	0.400454	0.219296	-0.286039	0.343247	0.651322	0.100342	-0.400454	-0.429058	0.205933	-0.104881	-0.611608	-0.314643	0.410924	0.362316	-0.0430037	0.0190693
LDXmito_XY_bins_hist_stdev		0.150348	-0.376539	0.339642	0.138096	0.353323	0.4964	0.406824	0.167955	0.194081	0.302319	0.22394	0.486908	0.0413458	-0.22394	-0.604638	-0.0187935	0.141829	0.332177	-0.220208	-0.108238	-0.0746466	-0.00746466	0.339642	0.179152	0.373233	0.100773	-0.0298586	0.0485203	-0.38443	-0.36454	-0.123167	0.22394	0.421753	0.044788	0.4964	0.486908	0.0413458	-0.22394	-0.604638	-0.0187935	-0.022394	-0.373887	-0.17542	0.583264	0.0933083	0.134599	0.0410556
LDXperox_XY_bins_hist_stdev		0.264864	0.602842	0.137647	0.407434	-0.0992146	0.247764	0.341363	0.132141	-0.110117	-0.00275293	0.346869	0.549041	-0.265451	-0.0715762	-0.190161	0.313153	-0.357881	0.25327	-0.181693	-0.534069	-0.407434	0.211976	-0.0770821	0.209223	-0.561598	-0.256023	-0.324846	0.43221	0.517551	-0.512045	0.289058	0.0770821	0.00275293	-0.278046	0.247764	0.549041	-0.265451	-0.0715762	-0.190161	0.313153	0.126635	-0.518121	0.167929	0.132286	0.137798	-0.39548	-0.302822
golgi_XY_bins_hist_stdev		0.194472	-0.108152	0.119972	0.253226	0.309569	0.38871	0.0796451	0.320565	0.389516	0.218145	0.12621	-0.00969699	0.339288	-0.0580879	-0.358923	-0.095816	-0.0447581	0.0758065	-0.0532258	0.0951613	-0.058871	-0.071371	0.278226	-0.0215944	0.104032	0.223387	0.113306	-0.252823	-0.433871	0.0119012	-0.328226	0.0814516	0.376613	0.119355	0.38871	0.00666129	0.339288	-0.0580879	-0.357878	-0.095816	0.182258	-0.13977	-0.393952	-0.115854	-0.0350842	-0.00202164	0.0409315
golgiXlyso_XY_bins_hist_stdev		0.207437	0.223164	-0.0314548	0.0657258	-0.0536453	0.141129	0.105656	0.298387	-0.0580645	0.118952	-0.0016129	-0.000808082	0.342921	0.041549	-0.0641582	-0.144533	0.0016129	0.141129	0.244758	-0.120968	0.025	-0.0314516	0.146774	0.0036327	-0.0596774	-0.209274	0.058871	-0.021371	-0.0278226	-0.0256178	-0.327823	-0.021371	0.0391129	0.146371	0.141129	0.000807429	0.342921	0.041549	-0.0635465	-0.144533	0.203226	-0.1428	-0.240726	-0.172167	-0.0782337	0.0572124	-0.0635145
golgiXmito_XY_bins_hist_stdev		0.307914	0.151735	0.270592	0.16129	0.0227892	0.347177	0.200423	0.427419	0.258065	0.205645	0.0919355	0.0224243	0.16591	-0.0887455	-0.172097	-0.106327	-0.0241935	0.178629	0.149194	0.0104839	-0.0282258	-0.146371	-0.0205645	0.0908174	0.0653226	0.00927419	0.0512097	-0.124194	-0.297177	-0.0635401	-0.124194	0.101613	0.0919355	0.12621	0.347177	0.0286637	0.16591	-0.0887455	-0.169457	-0.106327	0.189113	-0.228035	-0.205242	-0.153396	0.105656	0.0657033	0.0314548
golgiXperox_XY_bins_hist_stdev		-0.0680652	0.217514	0.108479	0.0568548	-0.0352929	-0.0157258	-0.114931	0.0120968	-0.0645161	0.0334677	-0.118145	-0.0793941	-0.0318902	-0.0439693	0.0996671	-0.283809	-0.0322581	-0.152419	-0.0532258	-0.109677	-0.0153226	-0.141532	0.0592742	-0.037336	-0.0592742	-0.16129	-0.0741935	-0.256048	-0.0403226	0.0532527	0.0883065	0.0221774	-0.146371	0.285081	-0.0157258	-0.0886153	-0.0318902	-0.0439693	0.0976397	-0.283809	0.0830645	0.10301	-0.0225806	0.0724594	-0.0566589	0.322047	-0.0455691
lyso_XY_bins_hist_stdev		-0.174012	0.0225989	0.119165	-0.277419	-0.191792	-0.0754032	-0.0675471	0.0350806	0.0560484	-0.142742	0.0322581	0.126465	-0.272076	0.429609	-0.23908	0.124722	0.0423387	-0.00403226	0.145565	0.22379	0.0483871	0.218548	0.318548	-0.124521	0.0419355	-0.258871	0.0766129	0.12379	-0.0822581	-0.179929	0.25121	-0.424194	-0.0221774	-0.0689516	-0.0754032	0.147759	-0.272076	0.429609	-0.234214	0.124722	-0.214516	-0.208645	0.26129	-0.318902	0.265349	-0.226019	-0.329872
lysoXmito_XY_bins_hist_stdev		-0.10939	-0.0504439	0.119972	-0.258871	-0.157911	-0.0504032	-0.0169372	-0.0681452	0.0641129	-0.0302419	-0.0391129	0.196566	-0.179837	0.388867	-0.235247	-0.0153629	0.137097	0.0540323	0.0270161	0.220968	0.127016	0.0794355	0.285887	-0.0841575	0.0552419	-0.222177	0.1625	0.00645161	-0.206452	-0.25174	0.178629	-0.384677	-0.00524194	0.0568548	-0.0504032	0.225071	-0.179837	0.388867	-0.23018	-0.0153629	-0.197984	-0.170067	0.154032	-0.251892	0.28894	-0.0612557	-0.134691
lysoXperox_XY_bins_hist_stdev		-0.132281	-0.00161421	-0.0598851	-0.0895161	0.0427549	-0.00927419	-0.190745	-0.0116935	-0.00241935	-0.233871	-0.216935	-0.0375758	-0.00686245	0.329972	-0.346414	-0.309684	-0.153629	-0.174597	0.0375	-0.0633065	-0.149194	-0.153226	0.389516	-0.294047	0.0612903	-0.249597	-0.0350806	-0.275806	-0.129032	0.0387292	-0.0137097	-0.338306	0.274194	0.35	-0.00927419	-0.0205894	-0.00686245	0.329972	-0.343756	-0.309684	-0.0564516	-0.126237	0.00322581	-0.231709	-0.00262123	0.122713	-0.108277
mito_XY_bins_hist_stdev		-0.102098	-0.380549	-0.1605	-0.243952	0.191994	-0.108871	0.00705716	0.223387	0.201613	0.511694	-0.0842742	0.059192	0.0880009	0.296894	0.18279	-0.239338	0.214113	0.0629032	0.31129	0.430645	0.776613	0.0955645	0.15121	0.0548941	0.481452	0.21371	0.641532	-0.281048	-0.420161	-0.0802824	-0.071371	-0.270161	-0.25121	0.236694	-0.108871	0.0619702	0.0880009	0.296894	0.183175	-0.239338	0.0169355	0.059584	-0.11129	-0.265415	-0.180663	0.258365	0.102026
mitoXperox_XY_bins_hist_stdev		0.133294	-0.303874	0.112108	0.112903	0.383382	0.288306	0.0479887	0.218145	0.270968	0.23629	-0.0165323	0.00666668	0.312242	0.083098	-0.261475	-0.416011	0.0326613	0.0548387	-0.0782258	0.0491935	0.0939516	-0.15121	0.340323	-0.0960646	0.268145	0.124194	0.245968	-0.392742	-0.539113	-0.00786687	-0.293548	-0.0862903	0.246371	0.439919	0.288306	0.0139281	0.312242	0.083098	-0.261045	-0.416011	0.104032	0.13775	-0.363306	-0.141286	-0.108075	0.226424	0.15183
nuc_XY_bins_hist_stdev
perox_XY_bins_hist_stdev		-0.0943999	-0.0492333	-0.26051	0.130645	0.296662	0.0540323	-0.136909	0.091129	0.0568548	0.0431452	-0.210887	-0.068485	0.305379	0.201694	-0.248563	-0.508795	0.0491935	-0.128226	0.155242	0.0923387	0.0766129	-0.197581	0.410484	-0.156408	0.1	0.0100806	0.0479839	-0.544758	-0.341532	0.115784	-0.292742	-0.195968	0.337903	0.520565	0.0540323	-0.0676222	0.305379	0.201694	-0.247932	-0.508795	0.145968	-0.0353465	-0.366532	-0.289636	-0.211513	0.402508	-0.0465773
ER_XY_bin_CV_median		0.209868	-0.0242131	0.320194	0.254435	0.114551	0.343145	0.116544	-0.112903	0.107661	-0.0137097	0.238306	-0.0359597	-0.00726613	-0.444534	-0.119036	0.179099	-0.041129	0.0471774	-0.490323	-0.232258	-0.42379	-0.0637097	-0.12379	0.170535	-0.0935484	0.12621	-0.201613	0.154435	0.0560484	0.113364	-0.00201613	0.443952	0.243952	-0.195161	0.343145	-0.062172	-0.00726613	-0.444534	-0.121848	0.179099	-0.0415323	0.100586	-0.0596774	0.346958	0.00927513	-0.196301	0.270995
ERXgolgi_XY_bin_CV_median		0.186166	-0.0443907	0.0679504	-0.0540323	-0.151659	0.0237903	0.287126	-0.489516	-0.0197581	-0.236694	-0.178226	0.222627	-0.084166	-0.393707	-0.208817	-0.0628666	-0.14879	0.251613	-0.489113	-0.141532	-0.33871	-0.381855	0.096371	0.319879	-0.2	0.155242	-0.165726	-0.187097	0.0717742	-0.143823	0.0701613	0.401613	0.0875	0.0314516	0.0237903	0.196811	-0.084166	-0.393707	-0.212629	-0.0628666	-0.295565	-0.152495	-0.0608871	0.223837	0.197601	0.112201	0.267769
ERXlyso_XY_bin_CV_median		0.237418	-0.023406	-0.194979	-0.150403	-0.0387214	0.0149194	0.297611	-0.185081	-0.178226	-0.134677	-0.1	0.126667	0.0585327	-0.317063	-0.00262282	-0.0317365	-0.0875	0.279839	-0.256048	-0.277823	-0.168548	-0.233871	0.0354839	0.435722	-0.112097	0.0850806	0.00362903	-0.102823	0.143145	-0.0562784	-0.100806	0.357661	0.185887	0.0278226	0.0149194	0.0954785	0.0585327	-0.317063	-0.00706072	-0.0317365	-0.228226	-0.0418098	-0.104032	-0.000403674	-0.221595	0.00586275	0.22341
ERXmito_XY_bin_CV_median		-0.0289682	0.292171	0.0719831	-0.0741935	-0.252697	-0.0362903	-0.0215748	-0.440726	-0.180242	-0.370565	-0.0165323	-0.0905052	-0.185892	-0.34046	-0.16665	0.25652	-0.0366935	-0.0451613	-0.274194	-0.14879	-0.447984	-0.0443548	-0.00806452	0.0871847	-0.447177	-0.0741935	-0.247581	0.12621	0.218145	0.140595	0.179839	0.334274	0.118548	-0.278226	-0.0362903	-0.106984	-0.185892	-0.34046	-0.169256	0.25652	-0.145565	-0.00888711	0.100403	0.189323	0.20002	-0.19994	0.0873072
ERXperox_XY_bin_CV_median		0.0453768	0.0104923	0.0284303	-0.221774	-0.33498	-0.1375	-0.0328662	-0.270161	-0.266935	-0.259677	-0.104839	-0.112323	0.0167525	-0.348528	0.248361	0.376189	-0.350806	-0.0108871	-0.362903	-0.310081	-0.243145	-0.0983871	-0.21129	0.0914229	-0.318145	-0.0907258	-0.0834677	0.23871	0.46371	0.135149	-0.0342742	0.352823	-0.152419	-0.378226	-0.1375	-0.119096	0.0167525	-0.348528	0.245511	0.376189	-0.256452	0.0751365	0.0322581	0.11323	-0.112108	-0.390176	0.0806533
LD_XY_bin_CV_median		0.30909	-0.247016	0.158941	0.283457	0.297147	0.418555	0.253474	0.267048	0.352917	0.346398	0.152856	0.249906	-0.090015	-0.0937743	0.0434147	-0.127565	-0.133299	0.162072	-0.162072	-0.0748543	-0.0842954	-0.236702	-0.0647389	0.14626	0.372473	0.173761	0.00314703	-0.164545	-0.181179	-0.239295	0.0566465	0.135997	0.155328	0.138919	0.418555	0.254881	-0.090015	-0.0937743	0.0434103	-0.127565	-0.00134873	-0.357838	0.0213548	0.268357	-0.165348	0.223148	0.258532
LDXER_XY_bin_CV_median		0.475592	-0.172626	0.129504	0.163938	0.212153	0.315053	0.513364	0.171481	0.271051	0.446555	0.278091	0.348317	-0.0283183	-0.220098	0.394786	0.0652939	-0.154635	0.427948	-0.175001	-0.0455104	0.0990668	-0.0150863	-0.136028	0.448264	0.268788	0.155389	0.116416	0.081969	-0.0787003	-0.404517	-0.00352014	0.250181	-0.212968	-0.0666312	0.315053	0.348035	-0.0283183	-0.220098	0.394746	0.0652939	-0.0701514	-0.228974	0.0236352	0.406021	-0.322	0.0958078	0.262277
LDXgolgi_XY_bin_CV_median
LDXlyso_XY_bin_CV_median		0.354315	0.151391	0.193722	0.16227	0.211447	0.41255	0.307283	0.132016	0.232207	0.115121	0.322575	0.324015	-0.078865	-0.300694	-0.0880729	0.120742	-0.176414	0.22042	-0.210597	-0.2381	-0.324147	0.00353615	-0.165413	0.078267	-0.100191	0.104513	0.0235743	0.0899752	0.00432196	-0.362441	0.0223956	0.338684	0.220027	-0.102155	0.41255	0.323753	-0.078865	-0.300694	-0.088064	0.120742	0.178379	-0.172799	0.0774023	0.162843	-0.102559	-0.0585059	0.245197
LDXmito_XY_bin_CV_median		0.351914	0.14021	0.305784	0.169442	0.0530258	0.30386	0.350278	0.0350243	0.159976	-0.00189321	0.353083	0.322496	-0.259657	-0.245269	-0.125987	0.344521	-0.219612	0.290607	-0.213932	-0.231918	-0.306699	0.181748	0.00378641	0.145924	-0.108859	-0.0151456	-0.0833011	0.305753	0.118325	-0.322007	0.221505	0.260316	0.193107	-0.320898	0.30386	0.322235	-0.259657	-0.245269	-0.125974	0.344521	0.0283981	-0.279756	0.209199	0.396593	0.0018934	-0.291401	0.0634288
LDXperox_XY_bin_CV_median		0.355719	0.153474	0.310517	0.15335	0.0350349	0.312379	0.354065	0.0236651	0.162816	0.00189321	0.35119	0.324393	-0.254445	-0.253792	-0.138302	0.346894	-0.220559	0.296287	-0.226238	-0.237597	-0.309539	0.170389	-0.00378641	0.147819	-0.125898	-0.014199	-0.0634224	0.310486	0.116432	-0.323902	0.218665	0.267889	0.188374	-0.324685	0.312379	0.324131	-0.254445	-0.253792	-0.138288	0.346894	0.0302913	-0.278808	0.201626	0.396593	0.0274543	-0.297096	0.0833095
golgi_XY_bin_CV_median		0.186977	-0.000807103	0.0996068	-0.0475806	-0.127256	0.0818548	0.297409	-0.362097	0.0334677	-0.1625	-0.0927419	0.271516	-0.106974	-0.43687	-0.15172	-0.0291087	-0.102016	0.254032	-0.375806	-0.107661	-0.260081	-0.299194	0.0205645	0.35883	-0.145161	0.229032	-0.0923387	-0.140323	0.0552419	-0.193444	0.0923387	0.444355	0.0548387	0.00604839	0.0818548	0.238999	-0.106974	-0.43687	-0.154932	-0.0291087	-0.191129	-0.174107	-0.00322581	0.252498	0.161105	0.0996668	0.318581
golgiXlyso_XY_bin_CV_median		0.0188395	-0.19774	-0.315556	-0.166935	-0.141777	-0.142742	0.144974	-0.386694	-0.131855	-0.243145	-0.352419	0.0955558	0.293673	-0.0492134	-0.204176	-0.17728	-0.1	0.209274	-0.364516	-0.126613	-0.0653226	-0.371774	0.36129	0.270232	-0.183468	0.0951613	0.00443548	-0.389113	0.000403226	-0.0498235	-0.315726	0.0697581	0.125806	0.16371	-0.142742	0.0845782	0.293673	-0.0492134	-0.207585	-0.17728	-0.300403	0.0304989	-0.37379	-0.2527	0.0546426	0.0859197	0.0443593
golgiXmito_XY_bin_CV_median		0.0672549	-0.0230024	0.0635145	-0.139919	-0.296864	-0.0701613	0.147797	-0.618952	-0.172177	-0.319355	-0.252016	0.09798	-0.00645878	-0.273497	-0.197115	0.0883367	-0.144758	0.152419	-0.539516	-0.141935	-0.335887	-0.262097	0.304032	0.202422	-0.319758	-0.154032	-0.198387	-0.120161	0.203226	-0.0227937	-0.0334677	0.299597	0.0576613	-0.106452	-0.0701613	0.0801373	-0.00645878	-0.273497	-0.200726	0.0883367	-0.3375	-0.192487	-0.0866935	0.126552	0.152031	-0.0129385	0.0667406
golgiXperox_XY_bin_CV_median		0.205229	-0.0528706	-0.0342811	0.0729912	-0.0754336	-0.0171388	0.188949	-0.223006	-0.108882	-0.0752092	-0.227241	-0.0450551	0.000605572	-0.115582	-0.145077	-0.160518	-0.276842	0.184091	-0.379877	-0.181268	-0.206472	-0.325033	0.213933	0.208296	-0.0463756	-0.0973889	-0.187317	-0.362537	0.0929529	0.102885	0.00947676	0.163726	0.198609	0.160298	-0.0171388	-0.0460281	0.000605572	-0.115582	-0.150106	-0.160518	-0.202641	-0.288254	-0.129247	0.0448123	-0.0909458	0.276386	-0.0738052
lyso_XY_bin_CV_median		0.181912	-0.0443907	-0.156871	-0.0491935	0.00262176	0.0552419	0.277649	-0.170968	-0.122581	-0.104032	-0.0229839	0.15192	0.0488445	-0.296087	-0.0546757	-0.0167779	-0.0157258	0.236694	-0.258468	-0.236694	-0.214113	-0.208468	-0.058871	0.430676	-0.0770161	0.147177	-0.083871	-0.0310484	0.139113	-0.0766515	-0.091129	0.330242	0.182258	0	0.0552419	0.117683	0.0488445	-0.296087	-0.0593101	-0.0167779	-0.193548	-0.0274692	-0.111694	0.0276516	-0.116342	0.0196099	0.176429
lysoXmito_XY_bin_CV_median		0.18333	0.0924133	-0.188124	-0.311694	-0.362811	-0.166935	0.23087	-0.302016	-0.375403	-0.265726	-0.150403	-0.0745456	0.0454133	-0.238403	0.126299	0.196888	-0.0616935	0.252016	-0.187097	-0.289919	-0.162903	-0.096371	0.0794355	0.382644	-0.282661	-0.196371	-0.0665323	0.153226	0.346371	0.0833081	-0.0899194	0.266532	-0.0875	-0.214919	-0.166935	-0.0976989	0.0454133	-0.238403	0.121444	0.196888	-0.2875	0.0418098	-0.0379032	0.0163488	-0.0792419	-0.181745	0.0441577
lysoXperox_XY_bin_CV_median		0.24309	0.17272	-0.27906	-0.224194	-0.433801	-0.189919	0.382297	-0.377419	-0.532661	-0.337097	-0.377016	0.15293	0.134827	-0.168213	-0.0076667	-0.0434608	-0.168548	0.444355	-0.306855	-0.539113	-0.1375	-0.369758	0.210484	0.484359	-0.507258	-0.370565	-0.152823	-0.222581	0.289919	-0.12829	-0.143952	0.189113	0.0290323	0.053629	-0.189919	0.144732	0.134827	-0.168213	-0.0125076	-0.0434608	-0.247581	-0.107453	-0.202016	-0.103946	0.0131062	0.0276965	-0.106664
mito_XY_bin_CV_median		-0.0597596	0.202986	0.020365	-0.135887	-0.258344	-0.0137097	-0.0248009	-0.384677	-0.144758	-0.315726	0.00846774	-0.0741416	-0.12312	-0.232352	-0.16786	0.315546	-0.033871	-0.0165323	-0.293145	-0.160887	-0.346371	-0.0157258	0.00564516	0.114228	-0.410887	-0.0689516	-0.116532	0.152419	0.144355	0.10005	0.114516	0.221774	0.131855	-0.325403	-0.0137097	-0.0783206	-0.12312	-0.232352	-0.169457	0.315546	-0.195565	0.0482732	0.0403226	0.0982945	0.20002	-0.332357	0.0729912
mitoXperox_XY_bin_CV_median		-0.0224858	0.226796	-0.224015	-0.189516	-0.574972	-0.221774	0.090735	-0.520565	-0.641129	-0.546371	-0.399597	0.0462627	0.173378	-0.0225898	-0.236054	-0.0163736	-0.0520161	0.166129	-0.322581	-0.568952	-0.4125	-0.329839	0.194355	0.0885974	-0.644355	-0.584274	-0.343145	-0.0770161	0.382661	-0.0526475	-0.190726	0.0314516	0.103226	0.00524194	-0.221774	0.0474364	0.173378	-0.0225898	-0.239863	-0.0163736	-0.216935	-0.0161584	-0.18871	-0.0986982	0.317371	-0.0250683	-0.256074
nuc_XY_bin_CV_median
perox_XY_bin_CV_median		0.112227	0.0657789	0.10989	-0.11129	-0.300292	-0.0266129	0.024196	-0.23629	-0.214919	-0.229839	-0.0370968	-0.0844446	-0.00222021	-0.392094	0.173711	0.351325	-0.292339	0.0229839	-0.391129	-0.343548	-0.314516	-0.129032	-0.295161	0.14773	-0.312903	-0.0564516	-0.165323	0.257661	0.432258	0.117801	-0.00967742	0.388306	-0.0879032	-0.351613	-0.0266129	-0.0916432	-0.00222021	-0.392094	0.17087	0.351325	-0.15121	0.0442336	0.0423387	0.174993	-0.0256074	-0.328314	0.136304
ER_Z_slices_hist_mode		0.241132	-0.160049	0.069691	-0.0967655	0.0930472	0.0920557	0.226094	-0.123954	0.238703	0.156495	0.106613	0.142224	0.0189674	-0.600103	0.151571	0.245448	-0.17512	0.159278	-0.12374	0.175762	-0.0419603	-0.0115605	-0.398408	0.120758	0.0569461	0.474622	0.217294	0.133588	-0.0297575	-0.131192	-0.0417462	0.614204	0.00513799	-0.289226	0.0920557	0.13525	0.0189674	-0.600103	0.151555	0.245448	-0.0250477	-0.0689529	-0.0235491	0.457789	-0.209822	-0.0781392	0.523272
ERXgolgi_Z_slices_hist_mode		0.0756321	-0.0510665	-0.144657	-0.0103316	-0.11674	-0.213379	0.186198	-0.327869	-0.232777	-0.133045	-0.0906649	0.0148949	-0.0143536	-0.364282	0.344981	0.127899	-0.148437	0.157293	-0.104159	-0.0295188	-0.0657847	0.0377419	-0.206632	0.200192	-0.0889781	0.0175004	-0.197565	0.0103316	0.264826	-0.0116025	-0.00358442	0.359918	-0.125244	-0.162564	-0.213379	-0.00189994	-0.0143536	-0.364282	0.342836	0.127899	-0.11934	0.0407678	0.0339466	0.418999	-0.3104	0.114486	0.0468131
ERXlyso_Z_slices_hist_mode		0.260067	0.0403812	0.136727	0.190583	0.00987552	0.10452	0.249199	-0.223849	0.00472165	-0.0461434	0.250677	-0.101936	-0.0470541	-0.478152	0.000644316	0.295342	-0.0113749	0.194446	-0.228356	0.00729709	-0.329657	0.178564	-0.21462	0.212689	-0.128558	0.143366	-0.272139	0.276646	0.108598	0.11445	0.0465726	0.465297	0.135855	-0.340602	0.10452	-0.113672	-0.0470541	-0.478152	-0.001718	0.295342	0.0195305	0.0841767	0.0094433	0.570665	-0.046148	-0.0942606	0.166133
ERXmito_Z_slices_hist_mode		-0.107446	0.0747254	-0.266206	-0.14237	-0.0184609	-0.203747	-0.147658	-0.347593	-0.225893	-0.279467	-0.19974	-0.195705	-0.0744313	-0.258479	0.0218455	-0.115887	0.0404963	-0.17	-0.0898512	0.00906949	-0.245087	-0.158189	-0.114529	-0.0317752	-0.113263	0.0936477	-0.184132	-0.126973	0.221464	0.269478	0.0366998	0.269132	0.215137	0.0809926	-0.203747	-0.219621	-0.0744313	-0.258479	0.0182555	-0.115887	-0.092804	0.157526	0.0668611	-0.019426	-0.239838	0.189922	0.219166
ERXperox_Z_slices_hist_mode		0.290089	-0.125097	0.0557699	-0.16119	-0.0898814	-0.0303021	0.27927	-0.380881	-0.0465053	-0.212956	-0.0671276	0.172903	-0.195497	-0.553447	0.11624	0.14674	-0.357312	0.228528	-0.445062	-0.171712	-0.309544	-0.231474	-0.265143	0.32734	-0.0787013	0.220532	-0.0808056	-0.000210431	0.28282	-0.122954	0.140147	0.58542	0.0635503	-0.167503	-0.0303021	0.146638	-0.195497	-0.553447	0.114123	0.14674	-0.299233	-0.11405	0.166662	0.258697	-0.226026	-0.0462104	0.470782
LD_Z_slices_hist_mode		-0.0490911	0.145142	-0.00888416	-0.250384	-0.528921	-0.448915	0.000309913	-0.317112	-0.54849	-0.588361	-0.381567	0.107746	-0.323772	0.0281072	0.204253	0.0964196	-0.28757	0.0254103	-0.0289223	-0.295214	-0.243567	-0.122506	0.0828416	-0.00816845	-0.282612	-0.624101	-0.459657	0.0483415	0.464202	-0.165353	0.300792	-0.034087	-0.137794	-0.0652817	-0.448915	0.120483	-0.323772	0.0281072	0.205886	0.0964196	-0.4171	-0.240285	0.33839	0.0914131	-0.0854326	-0.0734354	-0.387081
LDXER_Z_slices_hist_mode		-0.150955	0.0336032	-0.158733	-0.417258	-0.688719	-0.542143	-0.0169237	-0.43885	-0.601085	-0.680451	-0.654774	0.196108	-0.0262907	0.0969012	0.109483	-0.228728	-0.272531	0.0822844	-0.00933724	-0.311047	-0.0781994	-0.370572	0.169821	-0.0367654	-0.338475	-0.595833	-0.225261	-0.30346	0.170405	-0.305589	0.0770322	-0.120801	-0.148812	0.250938	-0.542143	0.22151	-0.0262907	0.0969012	0.109483	-0.228728	-0.591747	0.0131528	0.0122551	-0.0519531	0.0329814	0.0716299	-0.351705
LDXgolgi_Z_slices_hist_mode
LDXlyso_Z_slices_hist_mode		-0.431075	0.307474	-0.0282529	0.263694	0.353161	0.150682	-0.456755	0.371996	-0.127138	-0.0470882	0.291947	0.182119	-0.0896715	0.211897	0.103594	-0.00709555	0.343744	-0.546223	0.470882	-0.244858	-0.103594	0.221314	0.400249	-0.362579	-0.0141264	-0.348452	-0.136556	-0.103594	-0.131847	-0.169904	0.155391	-0.211897	0.376705	0.0753411	0.150682	0.182119	-0.0896715	0.211897	0.103594	-0.00709555	0.0141264	-0.191142	0.108303	0.247777	-0.419085	-0.00235978	-0.395541
LDXmito_Z_slices_hist_mode		-0.380369	0.0616397	0.355482	-0.533224	-0.484081	-0.0444353	-0.277721	-0.211068	-0.111088	-0.122197	-0.233285	0.234105	-0.0447493	0.066653	-0.344374	0.279683	-0.0888706	-0.211068	-0.066653	-0.133306	0.0111088	-0.0111088	0.255503	-0.411027	-0.266612	-0.344374	0.433244	0.0555441	-0.18885	-0.239258	0.155524	-0.066653	0.0111088	-0.177741	-0.0444353	0.234105	-0.0447493	0.066653	-0.344374	0.279683	-0.311047	-0.0278207	-0.0444353	0.116847	0.322156	-0.445132	0.0888706
LDXperox_Z_slices_hist_mode		-0.0928499	-0.162774	0.11209	0.404895	0.496944	-0.240192	-0.171566	0.0937893	0.160128	-0.0411758	0.155553	-0.097435	-0.151646	0.169278	0.406486	0.0379958	-0.427771	-0.199016	-0.212742	-0.00457509	-0.114377	0.187579	0.301956	0.0709139	0.137253	0.132678	-0.375157	-0.0297381	0.107515	0.0892143	0.210454	-0.212742	-0.345419	-0.0549011	-0.240192	-0.097435	-0.151646	0.169278	0.406486	0.0379958	-0.324831	0.324044	0.0960769	0.0927476	-0.215266	-0.161449	-0.157841
golgi_Z_slices_hist_mode		0.264982	0.0756976	0.115809	0.215531	-0.0140606	0.0475238	0.186767	-0.0662656	-0.053548	-0.15395	0.147926	-0.0130787	-0.0733752	-0.358246	0.140998	0.200327	-0.265062	0.129854	-0.186079	-0.100402	-0.447795	-0.0294514	-0.372828	0.193302	-0.0769752	0.026774	-0.489294	0.234942	0.275103	0.0100453	0.0602414	0.352078	0.0970557	-0.217539	0.0475238	-0.0100524	-0.0733752	-0.358246	0.140983	0.200327	-0.149265	-0.10025	0.0997331	0.262341	-0.234965	-0.105711	0.0200825
golgiXlyso_Z_slices_hist_mode		0.00667052	0.0066442	0.0622186	0.233644	0.054305	-0.0126352	0.0214178	-0.0657459	-0.027412	-0.0325517	0.172396	-0.14517	-0.0749307	-0.279158	0.171017	0.167911	0.113289	-0.0179891	-0.00449728	0.137488	-0.16233	0.202806	-0.119071	0.0801752	-0.0194882	0.0940145	-0.34372	0.144984	0.0128494	0.137986	0.0950853	0.243067	0.0516116	-0.196595	-0.0126352	-0.151485	-0.0749307	-0.279158	0.169286	0.167911	-0.0143485	0.197382	0.00107078	0.407348	-0.177446	-0.0140656	-0.0883483
golgiXmito_Z_slices_hist_mode		-0.0301125	-0.0964545	-0.343498	-0.249889	-0.2477	-0.369552	0.0649045	-0.390034	-0.366102	-0.182189	-0.292149	-0.148314	0.165663	-0.283207	0.330005	0.0174021	-0.0556268	0.0901241	-0.0638199	-0.0122896	0.040103	-0.0661916	-0.157178	0.114819	-0.121818	-0.0258729	-0.0228544	-0.0799905	0.245146	0.140431	-0.170115	0.284818	-0.130658	-0.0677008	-0.369552	-0.166327	0.165663	-0.283207	0.327383	0.0174021	-0.206121	0.239112	-0.132168	0.201386	-0.287434	0.140312	0.084958
golgiXperox_Z_slices_hist_mode		-0.152854	0.102718	-0.108336	-0.0706424	-0.171827	-0.229749	-0.258332	-0.0478822	-0.0399376	-0.0751515	-0.1561	-0.380175	0.1351	-0.258196	0.345189	0.0692136	-0.0229749	-0.256159	0.223951	0.251006	0.0592623	-0.0135273	-0.343335	-0.164425	-0.0611948	0.199688	-0.0146009	-0.105856	0.096838	0.329222	-0.100274	0.249288	-0.2553	-0.110795	-0.229749	-0.389219	0.1351	-0.258196	0.345154	0.0692136	0.127972	0.237158	-0.0826666	-0.0713657	-0.148922	0.141133	0.123476
lyso_Z_slices_hist_mode		0.260298	0.026652	0.292113	0.367288	0.132021	0.276531	0.273896	-0.126548	0.132727	0.0754177	0.363027	0.0391727	0.0606784	-0.513004	-0.0795217	0.286124	0.0157653	0.202605	-0.278875	0.0451654	-0.373893	0.17704	-0.23371	0.136913	-0.141248	0.204736	-0.321484	0.332349	0.0428219	-0.00564852	-0.0596524	0.493411	0.129105	-0.328514	0.276531	0.029649	0.0606784	-0.513004	-0.0817519	0.286124	0.102048	0.0160074	-0.0854308	0.571806	0.0532664	-0.134585	0.0558232
lysoXmito_Z_slices_hist_mode		0.231269	-0.0543514	0.00848641	0.145952	0.125836	-0.0801885	0.135783	-0.230383	-0.0487919	-0.136193	0.00212139	-0.227235	0.086224	-0.424024	0.0503124	0.0559393	-0.0220624	0.102251	-0.176075	0.0772185	-0.252021	0.0131526	-0.0924925	0.0465053	-0.0729758	0.178621	-0.309723	0.038185	0.111585	0.267005	-0.0967353	0.417065	0.1468	-0.103099	-0.0801885	-0.240857	0.086224	-0.424024	0.0471233	0.0559393	-0.00848555	0.234415	-0.0878255	0.254425	-0.219798	0.0540305	0.142572
lysoXperox_Z_slices_hist_mode		0.404315	0.120034	0.089754	0.0491411	-0.0440529	0.0980739	0.286546	-0.0066632	-0.0399792	0.0785008	0.213847	-0.211463	-0.010527	-0.485568	0.242545	0.242176	-0.0374805	0.278813	-0.166996	-0.101197	-0.127225	0.132639	-0.210515	0.29233	-0.113066	0.112858	-0.0403956	0.139302	0.0628839	0.124165	0.0108277	0.494951	0.0222801	-0.265695	0.0980739	-0.209728	-0.010527	-0.485568	0.237728	0.242176	0.0818324	0.235096	0.00478917	0.267866	-0.297792	-0.070468	0.222303
mito_Z_slices_hist_mode		0.132203	0.223124	-0.0134035	-0.0995591	-0.145447	0.00276553	0.0351045	-0.44057	-0.143382	-0.327396	-0.13466	-0.118306	-0.0703864	-0.467776	-0.116128	-0.000106646	-0.079775	-0.00723293	-0.333566	-0.17593	-0.497796	-0.264853	-0.137638	-0.0260861	-0.323142	0.0370156	-0.211457	-0.0246771	0.251451	0.175806	0.0391429	0.470566	0.230816	-0.0370156	0.00276553	-0.139616	-0.0703864	-0.467776	-0.119628	-0.000106646	-0.0544597	0.0935598	0.035101	0.158236	0.00425509	0.0766866	0.365513
mitoXperox_Z_slices_hist_mode		-0.0400912	0.318005	-0.269853	-0.205859	-0.356819	-0.428804	0.05918	-0.528816	-0.466517	-0.339626	-0.215444	-0.174645	-0.165308	-0.195728	0.211947	0.101738	0.000208359	0.0760512	-0.0883444	-0.0606326	-0.0789682	0.0387548	-0.02667	0.255081	-0.362129	-0.171896	-0.25399	0.0168771	0.436305	0.195331	0.16252	0.193983	-0.160437	-0.130225	-0.428804	-0.192862	-0.165308	-0.195728	0.207026	0.101738	-0.113764	0.0679444	0.168146	0.104713	-0.0972095	0.140714	-0.0908538
nuc_Z_slices_hist_mode		0.226182	0.210929	0.0661271	0.239457	0.2362	0.263104	0.262442	-0.0537229	0.23257	-0.00206626	0.371698	0.160689	-0.313732	-0.14217	-0.146004	0.0653737	-0.129945	0.192851	-0.196984	0.00619879	-0.410268	0.152674	0.158873	0.201894	-0.0158414	0.147623	-0.217187	0.0573962	-0.0353561	-0.164006	0.29295	0.14923	0.241064	-0.0652021	0.263104	0.159295	-0.313732	-0.14217	-0.147253	0.0653737	-0.0991807	-0.182967	0.246115	0.364871	-0.0890879	0.00414382	0.0746226
perox_Z_slices_hist_mode		0.243172	0.0173674	0.123552	-0.104327	-0.143105	-0.0146677	0.278715	-0.313807	-0.0375989	-0.210513	0.0700332	0.143041	-0.277445	-0.512544	0.127968	0.273931	-0.24336	0.226833	-0.372684	-0.114243	-0.321863	-0.0667278	-0.314426	0.37275	-0.116309	0.207621	-0.167129	0.158659	0.310708	-0.0996254	0.245839	0.527625	0.00082635	-0.283438	-0.0146677	0.117277	-0.277445	-0.512544	0.126198	0.273931	-0.252243	-0.09065	0.258441	0.318808	-0.093387	-0.124809	0.322722
ER_Z_slices_hist_stdev		-0.0247141	0.136804	0.352052	0.427823	0.302511	0.325	-0.102833	0.275403	0.122581	0.144355	0.425	0.0301011	-0.23514	0.0492134	-0.160194	-0.0574087	0.385484	-0.152419	0.0524194	0.0600806	-0.231452	0.278226	0.211694	-0.0885974	0.164516	-0.0270161	-0.29879	0.215323	-0.0846774	0.0193646	0.235887	-0.0455645	0.222984	0.0693548	0.325	0.0115059	-0.23514	0.0492134	-0.163204	-0.0574087	0.141532	0.000403959	0.203629	0.136845	0.00988003	0.0212272	-0.192358
ERXgolgi_Z_slices_hist_stdev		0.169555	0.109362	0.349229	0.308468	0.193204	0.415323	-0.0810566	0.480242	0.155645	0.283468	0.323387	-0.282425	0.0896156	-0.0326745	-0.0855443	-0.0147565	0.291935	-0.137097	0.0637097	-0.140726	-0.0991935	0.0669355	-0.412903	-0.140666	0.241935	0.0116935	-0.0798387	0.32621	0.00725806	0.295915	-0.0927419	0.0262097	0.161694	0.0209677	0.415323	-0.286234	0.0896156	-0.0326745	-0.0871495	-0.0147565	0.497177	0.190265	0.0350806	-0.0326976	0.0800484	0.00646924	0.139329
ERXlyso_Z_slices_hist_stdev		-0.128838	0.471348	0.267971	0.212097	0.0724009	0.116935	-0.304668	0.239113	-0.0177419	-0.110887	0.302823	-0.363637	-0.482188	0.279952	-0.0772723	-0.0285022	0.425806	-0.340323	0.222581	-0.0258065	-0.189919	0.300403	-0.0169355	-0.233098	0.0350806	-0.278629	-0.308065	0.225806	0.0153226	0.319516	0.495565	-0.312903	0.126613	0.0592742	0.116935	-0.365967	-0.482188	0.279952	-0.0764575	-0.0285022	0.283871	0.271663	0.505242	-0.119891	0.165743	0.0117255	-0.131062
ERXmito_Z_slices_hist_stdev		0.0192446	-0.187651	-0.00322613	-0.0193548	0.10487	-0.0560484	-0.0897268	0.1375	-0.0197581	0.269758	-0.000403226	-0.299395	0.0365325	0.0524405	0.285484	-0.0988481	0.340323	-0.101613	0.182661	0.170968	0.357258	0.0560484	-0.181452	0.0240162	0.31129	0.0516129	0.195565	0.00362903	-0.13629	0.256178	-0.0322581	-0.0262097	-0.176613	0.0721774	-0.0560484	-0.307025	0.0365325	0.0524405	0.28485	-0.0988481	0.118548	0.218542	0.0137097	-0.0756888	-0.137715	0.199131	0.178849
ERXperox_Z_slices_hist_stdev		-0.130661	0.125504	0.0806533	0.083871	0.17707	-0.00282258	-0.376046	-0.0479839	-0.157661	-0.144758	0.110081	-0.521617	-0.347159	0.0266236	0.0347019	-0.00384072	0.131452	-0.411694	-0.0725806	-0.1	-0.185081	0.244355	0.110887	-0.250858	0.152823	-0.191532	-0.189516	0.133065	0.260081	0.630358	0.316532	-0.0298387	0.316935	0.0233871	-0.00282258	-0.549254	-0.347159	0.0266236	0.0310672	-0.00384072	0.123387	0.264997	0.383871	0.142699	-0.35064	0.0117255	0.0754108
LD_Z_slices_hist_stdev		0.817216	-0.0287101	0.142439	0.142223	-0.0125291	0.199192	0.683303	-0.0448486	0.0440405	0.0298991	0.126061	0.148988	0.0697745	-0.354083	0.227434	0.122342	-0.394344	0.669496	-0.502627	-0.35192	-0.24	-0.167677	0.0331314	0.538322	-0.0961618	-0.0161616	-0.18101	0.0606062	0.197172	-0.216877	-0.103435	0.387476	-0.0371718	-0.113536	0.199192	0.156351	0.0697745	-0.354083	0.225996	0.122342	-0.14101	-0.116778	-0.0347475	0.220649	-0.251743	-0.0573281	0.251339
LDXER_Z_slices_hist_stdev		0.738734	-0.00966742	0.0891553	0.0709835	0.0738646	0.23453	0.624087	-0.073255	0.0312328	0.133449	0.212951	0.0159499	-0.134737	-0.315824	0.302845	0.223996	-0.375361	0.610458	-0.498021	-0.426469	-0.125499	-0.00511081	0.122092	0.425333	-0.0584904	-0.137992	0.0357757	0.0425901	0.156164	-0.132919	0.073255	0.32766	-0.0335042	-0.217494	0.23453	0.0176538	-0.134737	-0.315824	0.302845	0.223996	-0.0141967	0.185439	0.126635	0.404436	-0.343089	-0.0990049	0.336841
LDXgolgi_Z_slices_hist_stdev
LDXlyso_Z_slices_hist_stdev		-0.00964486	0.258613	-0.00953463	0.143019	-0.0476731	0.200227	0.486266	0	0.0381385	-0.0476731	0.190693	0.809363	-0.339251	0.0381385	-0.362316	0.153252	0.143019	0.343247	0.181158	-0.0667424	-0.286039	0.0858116	0.104881	0.381385	-0.0476731	-0.0286039	-0.257435	0.12395	0.143019	-0.802735	0.324177	-0.0381385	0.181158	-0.152554	0.200227	0.809363	-0.339251	0.0381385	-0.362316	0.153252	-0.209762	-0.783622	0.200227	0.124233	0.37185	0.076451	-0.257435
LDXmito_Z_slices_hist_stdev		0.3067	-0.369426	0.333552	0.0145023	0.35956	0.471324	0.659854	0.13052	0.652602	0.57284	0.442319	0.465704	-0.189862	-0.0652602	-0.536584	0.292095	0.050758	0.580091	-0.275543	0.210283	0	0.123269	0.166776	0.543835	0.427817	0.57284	0.282794	0.348055	-0.377059	-0.435831	0.0942648	0.0652602	0.0652602	-0.333552	0.471324	0.465704	-0.189862	-0.0652602	-0.536584	0.292095	0.0217534	-0.334137	0.0290046	0.319609	0.587342	-0.119853	0.31905
LDXperox_Z_slices_hist_stdev		0.227618	0.190371	0.308328	0.0963526	0.147444	0.079835	0.250517	-0.123882	0.0247764	-0.132141	0.261528	0.412471	-0.461774	-0.165176	-0.248036	0.271584	-0.594633	0.187199	-0.459739	-0.38541	-0.465245	0.203717	0.0330352	0.079835	-0.247764	-0.0192705	-0.151411	0.283552	0.327599	-0.352375	0.47901	0.176188	0.129388	-0.233999	0.079835	0.412471	-0.461774	-0.165176	-0.248036	0.271584	-0.176188	-0.256304	0.322093	0.358275	0.0440954	-0.312802	0.107364
golgi_Z_slices_hist_stdev		0.183533	0.12389	0.301442	0.320565	0.291217	0.458065	-0.0929529	0.477016	0.203629	0.351613	0.346371	-0.289091	0.13402	0.00121017	-0.151922	-0.0586216	0.243145	-0.138306	0.0133065	-0.176613	-0.0729839	0.0629032	-0.275	-0.146721	0.211694	0.0532258	0.0330645	0.27379	-0.104839	0.304992	-0.120968	-0.0157258	0.222177	0.066129	0.458065	-0.281591	0.13402	0.00121017	-0.154529	-0.0586216	0.49879	0.211877	-0.0383065	0.00403674	0.0449642	-0.0248662	0.178445
golgiXlyso_Z_slices_hist_stdev		0.0818403	0.22276	0.328662	0.310887	0.204699	0.410081	-0.119972	0.553629	0.250806	0.290323	0.497177	-0.229091	-0.0431931	-0.0427592	0.0427721	0.153225	0.341532	-0.182258	0.272177	0.0862903	-0.104032	0.343548	-0.333468	-0.15661	0.30121	0.075	-0.0766129	0.46371	0.0729839	0.27998	0.046371	0.0403226	0.124194	-0.145565	0.410081	-0.256359	-0.0431931	-0.0427592	0.0439782	0.153225	0.422177	0.13573	0.183468	0.108185	-0.0252042	-0.101082	0.129852
golgiXmito_Z_slices_hist_stdev		0.138561	0.202179	0.283496	0.245968	0.10003	0.376613	-0.0330678	0.511694	0.143952	0.314113	0.445565	-0.192526	0.0331012	-0.0891489	0.0776758	0.203963	0.264919	-0.0818548	0.220565	-0.0524194	-0.0629032	0.286694	-0.427823	-0.0885974	0.219355	0.0370968	-0.028629	0.514919	0.109677	0.178316	-0.0459677	0.0879032	0.0278226	-0.200806	0.376613	-0.196003	0.0331012	-0.0891489	0.0760541	0.203963	0.456855	0.0826097	0.145161	0.147543	-0.0102833	-0.125948	0.0645226
golgiXperox_Z_slices_hist_stdev		0.142208	0.288539	0.249824	0.349194	0.251891	0.377419	0.000806533	0.359274	0.0362903	0.142339	0.381048	-0.00808082	0.0355233	0.00484066	-0.100474	-0.152214	0.283871	-0.0431452	0.109274	-0.183065	-0.18629	0.202016	-0.16129	-0.085772	0.0754032	-0.140726	-0.128226	0.204435	-0.0298387	0.0328795	-0.0145161	-0.0225806	0.29879	0.170161	0.377419	-0.033912	0.0355233	0.00484066	-0.0986484	-0.152214	0.379435	0.227833	0.0266129	0.00141286	-0.10001	0.0693422	0.0848876
lyso_Z_slices_hist_stdev		-0.207437	0.328894	0.364956	0.18871	0.168398	0.134274	-0.321202	0.288306	0.0919355	-0.0564516	0.402823	-0.279395	-0.604098	0.349334	-0.0274387	-0.001415	0.457661	-0.366935	0.241935	0.0971774	-0.141532	0.41371	0.0258065	-0.243189	0.209677	-0.214113	-0.266935	0.312097	-0.0907258	0.234594	0.617742	-0.400806	0.0495968	0.0403226	0.134274	-0.283004	-0.604098	0.349334	-0.0256203	-0.001415	0.132661	0.331853	0.6125	-0.026037	0.145579	-0.0780353	-0.156467
lysoXmito_Z_slices_hist_stdev		-0.261929	0.369653	0.339147	0.243548	0.0943834	0.218548	-0.320395	0.232258	0.0709677	0.13871	0.345161	-0.200606	-0.285397	0.178701	-0.0415616	0.001415	0.555242	-0.366129	0.215726	0.083871	0.0201613	0.321371	-0.222581	-0.272654	0.0850806	-0.151613	-0.110887	0.320968	-0.125403	0.158749	0.310081	-0.237903	0.0197581	0.0120968	0.218548	-0.196205	-0.285397	0.178701	-0.0405487	0.001415	0.398387	0.266613	0.327823	0.0575235	0.231072	0.00181948	-0.119367
lysoXperox_Z_slices_hist_stdev		-0.0498334	0.232446	0.483718	0.0774194	0.14339	0.285081	-0.154854	0.237097	0.316129	0.110887	0.457258	-0.0759598	-0.540923	0.117789	0.0367195	0.126946	0.327016	-0.217742	0.154435	0.162903	-0.0875	0.344355	-0.22621	-0.154591	0.313306	0.0669355	0.0201613	0.407258	-0.137097	0.0371155	0.544758	-0.167339	-0.0830645	-0.0935484	0.285081	-0.074889	-0.540923	0.117789	0.0397418	0.126946	0.166129	0.174309	0.624597	0.191947	0.188729	-0.110988	0.264341
mito_Z_slices_hist_stdev		0.0064824	-0.348668	-0.13832	-0.00685484	0.265201	-0.0560484	-0.0717814	0.215726	0.0532258	0.282661	-0.0633065	-0.121616	-0.0363306	0.192416	0.266721	-0.299981	0.165726	-0.0653226	0.185887	0.183065	0.413306	-0.0556452	0.0516129	0.0542886	0.483468	0.173387	0.247984	-0.240726	-0.15121	0.153908	0.0310484	-0.149597	-0.0604839	0.296774	-0.0560484	-0.141098	-0.0363306	0.192416	0.265685	-0.299981	-0.0379032	0.0741266	0.0193548	-0.253103	-0.335921	0.29334	0.158282
mitoXperox_Z_slices_hist_stdev		0.170973	-0.190073	0.377054	0.122984	0.208732	0.272984	0.0239944	0.384677	0.343952	0.358468	0.331452	-0.19192	-0.153194	-0.127067	0.231817	0.203356	0.0919355	-0.0455645	-0.00120968	0.0907258	0.181452	0.177823	-0.384677	0.0700303	0.492742	0.313306	0.145968	0.349597	0.0455645	0.237418	0.132258	0.123387	-0.15121	-0.194758	0.272984	-0.214776	-0.153194	-0.127067	0.23018	0.203356	0.221774	0.151081	0.225	0.137047	-0.0860974	-0.131609	0.280875
nuc_Z_slices_hist_stdev		0.231746	-0.145682	0.211312	0.445161	0.585459	0.373387	0.0518197	0.339919	0.318145	0.175403	0.289919	-0.118788	0.0145323	-0.00121017	-0.309089	-0.244594	0.110887	0	-0.128226	-0.0314516	-0.186694	-0.00120968	0.254435	-0.00282543	0.287097	0.316129	-0.108468	-0.131452	-0.2875	0.187595	-0.0141129	0.0221774	0.3875	0.257258	0.373387	-0.131813	0.0145323	-0.00121017	-0.313496	-0.244594	0.153629	0.12038	-0.075	-0.0869917	-0.074201	0.0861218	0.0542393
perox_Z_slices_hist_stdev		-0.0779914	-0.066586	0.161307	0.156048	0.357164	0.118548	-0.320597	0.115726	0.0479839	0.0415323	0.219355	-0.428082	-0.280553	0.000403388	0.0502371	0.0163736	0.130242	-0.375403	-0.0483871	0.0225806	-0.0895161	0.279032	0.0685484	-0.229062	0.358871	-0.00604839	-0.0790323	0.169758	0.10121	0.546848	0.24879	-0.00120968	0.335887	0.00403226	0.118548	-0.454381	-0.280553	0.000403388	0.0478112	0.0163736	0.103629	0.2347	0.308468	0.194974	-0.428471	-0.0471042	0.139329
cell_volume		0.412645	0.0811138	0.665995	0.722984	0.673591	0.946371	0.23954	0.478629	0.725	0.566129	0.658871	0.187677	0.0157433	-0.395321	-0.219106	-0.0770166	0.0584677	0.0737903	-0.276613	-0.0471774	-0.306048	-0.0221774	-0.293145	-0.0177598	0.226613	0.436694	-0.0741935	0.117742	-0.391532	-0.16238	-0.033871	0.370161	0.253629	0.083871	0.946371	0.186314	0.0157433	-0.395321	-0.220295	-0.0770166	0.569758	-0.0626137	-0.0362903	0.34393	0.0536344	0.062873	0.367376
nuc_volume		0.332223	-0.00605327	0.464361	0.595565	0.689321	0.733871	0.187116	0.277016	0.546371	0.311694	0.474597	0.169091	-0.0038349	-0.14522	-0.488651	-0.201941	0.0657258	0.0830645	-0.364516	-0.0883065	-0.356855	-0.0217742	0.246774	-0.0512614	0.152419	0.284677	-0.0943548	-0.0633065	-0.442742	-0.10348	-0.00846774	0.1375	0.514919	0.232661	0.733871	0.174607	-0.0038349	-0.14522	-0.490619	-0.201941	0.307661	-0.0723087	-0.0790323	0.229287	0.0594818	0.0485193	0.175219
nuc_volume_fraction		-0.153552	-0.00242131	-0.275229	-0.139516	-0.0254109	-0.312903	-0.126424	-0.252823	-0.244758	-0.373387	-0.209274	-0.174142	-0.0444041	0.455426	-0.287703	-0.0962203	0.135081	-0.0145161	0.0120968	0.0895161	-0.0145161	0.161694	1	-0.0429869	-0.124194	-0.321371	-0.0903226	-0.253226	-0.0653226	0.218255	0.0427419	-0.42379	0.255242	0.135081	-0.312903	-0.172184	-0.0444041	0.455426	-0.288683	-0.0962203	-0.35121	0.00706929	-0.0262097	-0.32415	-0.021978	-0.0590319	-0.414558
cell_SA_to_volume_ratio		0.476659	0.231638	0.0584736	0.0459677	-0.212968	-0.00362903	0.342373	-0.352016	-0.190726	-0.22621	-0.0209677	0.0836365	-0.191139	-0.480839	0.259457	0.144735	-0.415323	0.272177	-0.547177	-0.475403	-0.504435	-0.277823	-0.410484	0.253885	-0.317742	-0.112903	-0.392742	0.180242	0.614516	-0.0693898	0.164516	0.493145	-0.0342742	-0.170161	-0.00362903	0.0714575	-0.191139	-0.480839	0.258221	0.144735	-0.103226	-0.0876592	0.250806	0.478151	-0.0929529	0.0412414	0.385321
nuc_SA_to_volume_ratio		-0.336477	-0.0355125	-0.397419	-0.5	-0.557628	-0.549194	-0.187317	-0.200403	-0.370161	-0.0858871	-0.388306	-0.174344	0.113029	0.027027	0.443256	0.187993	0.00725806	-0.111694	0.350403	0.156452	0.449194	-0.00362903	-0.397581	0.0246216	-0.111694	-0.100403	0.22621	0.0346774	0.289516	0.118003	-0.104435	-0.0282258	-0.510887	-0.234274	-0.549194	-0.179249	0.113029	0.027027	0.444019	0.187993	-0.0754032	0.112099	-0.0524194	-0.194773	-0.00988003	0.00586275	-0.0481903
cell_equivalent_diameter		0.412645	0.0811138	0.665995	0.722984	0.673591	0.946371	0.23954	0.478629	0.725	0.566129	0.658871	0.187677	0.0157433	-0.395321	-0.219106	-0.0770166	0.0584677	0.0737903	-0.276613	-0.0471774	-0.306048	-0.0221774	-0.293145	-0.0177598	0.226613	0.436694	-0.0741935	0.117742	-0.391532	-0.16238	-0.033871	0.370161	0.253629	0.083871	0.946371	0.186314	0.0157433	-0.395321	-0.220295	-0.0770166	0.569758	-0.0626137	-0.0362903	0.34393	0.0536344	0.062873	0.367376
nuc_equivalent_diameter		0.332223	-0.00605327	0.464361	0.595565	0.689321	0.733871	0.187116	0.277016	0.546371	0.311694	0.474597	0.169091	-0.0038349	-0.14522	-0.488651	-0.201941	0.0657258	0.0830645	-0.364516	-0.0883065	-0.356855	-0.0217742	0.246774	-0.0512614	0.152419	0.284677	-0.0943548	-0.0633065	-0.442742	-0.10348	-0.00846774	0.1375	0.514919	0.232661	0.733871	0.174607	-0.0038349	-0.14522	-0.490619	-0.201941	0.307661	-0.0723087	-0.0790323	0.229287	0.0594818	0.0485193	0.175219
cell_extent		0.240456	0.461663	0.34076	0.465323	0.309569	0.529435	0.0211715	0.282661	0.356048	0.399194	0.429435	-0.173334	-0.0930468	-0.408633	0.233027	0.0808574	-0.0423387	-0.0899194	-0.0560484	-0.0697581	-0.0225806	0.131452	-0.378629	-0.0883956	-0.0854839	0.218952	-0.0278226	0.106855	0.0459677	0.171861	0.0782258	0.364113	-0.0600806	-0.0717742	0.529435	-0.176423	-0.0930468	-0.408633	0.23018	0.0808574	0.815726	0.0682691	0.148387	0.27026	-0.179655	0.119681	0.275431
nuc_extent		0.0579364	0.251009	0.0286319	0.00403226	-0.0516285	-0.0375	-0.0992035	-0.0879032	-0.247177	-0.336694	-0.0810484	-0.11293	-0.271874	0.288826	-0.111772	-0.14898	-0.164516	-0.0895161	-0.129032	-0.390323	-0.362097	-0.0342742	0.507661	-0.174773	-0.116935	-0.565726	-0.27621	-0.0177419	0.148387	0.0944024	0.264516	-0.300403	0.21371	0.194758	-0.0375	-0.0954785	-0.271874	0.288826	-0.112165	-0.14898	-0.210081	-0.0405979	0.268548	0.0783127	-0.112915	-0.0353787	-0.183486
cell_euler_number		-0.38306	-0.432825	-0.410531	-0.296117	0.0211864	-0.266263	-0.250958	-0.0104892	0.0502269	0.0536561	-0.238628	-0.182618	0.129241	0.569468	-0.157247	-0.198807	0.110943	-0.181745	0.241856	0.338477	0.351992	-0.012708	0.259607	-0.0819788	0.38467	0.0520424	0.318911	-0.293898	-0.338679	0.117861	-0.146445	-0.5412	-0.00746344	0.181947	-0.266263	-0.160154	0.129241	0.569468	-0.156423	-0.198807	-0.272315	0.0509246	-0.172063	-0.455876	0.0114989	0.13572	-0.144039
nuc_euler_number		0.0241696	0.0987217	-0.00692295	-0.0252662	0.166011	0.12287	-0.0875753	-0.0820286	-0.109025	-0.147098	-0.0443024	0.000693625	-0.0765758	0.039819	-0.256824	-0.180452	0.0415335	-0.0847975	-0.231203	-0.287619	-0.256815	-0.128408	0.319462	-0.21498	-0.160942	-0.149867	-0.0712991	-0.0591852	-0.0726836	-0.00934975	0.0287273	-0.0574547	0.378647	0.22878	0.12287	0.0367324	-0.0765758	0.039819	-0.261819	-0.180452	0.0712991	0.0861654	0.0581469	-0.0369019	-0.0955366	-0.00138823	-0.0605758
cell_solidity		-0.310953	0.304278	-0.175018	0.0798387	0.136533	0.0334677	-0.374433	0.132661	-0.0419355	0.111694	-0.0685484	-0.267071	0.110808	0.114159	0.0207808	-0.261574	0.104435	-0.349597	0.274194	0.0100806	0.22621	0.0552419	0.202419	-0.328961	-0.157258	-0.0298387	0.153226	-0.35	-0.165323	0.217247	-0.11371	-0.142339	-0.0370968	0.27621	0.0334677	-0.250707	0.110808	0.114159	0.0157353	-0.261574	0.54879	0.177742	-0.0875	-0.300131	-0.163928	0.264228	-0.174009
nuc_solidity		0.216147	0.0790961	0.24196	0.334274	0.372492	0.224194	0.0391168	0.0665323	0.096371	-0.17621	0.163306	0.0810103	-0.234736	0.116983	-0.314738	-0.235497	-0.108871	0.0016129	-0.241935	-0.202016	-0.457661	-0.0225806	0.514516	-0.078103	0.0387097	-0.136694	-0.304839	-0.143145	-0.135484	-0.0332829	0.249597	-0.102419	0.445565	0.285081	0.224194	0.0815503	-0.234736	0.116983	-0.313698	-0.235497	-0.174194	-0.121996	0.171774	0.0924413	-0.0939611	0.0216315	-0.0465773
cell_axis_major_length		-0.0322094	0.238902	0.227644	-0.0189516	-0.0141172	0.23629	-0.0006049	0.0391129	0.158871	0.166532	0.181048	0.381213	-0.296095	-0.31787	0.287098	0.233273	-0.264919	-0.10121	-0.133065	-0.187097	-0.0931452	-0.0697581	-0.588306	-0.097881	-0.118952	0.0677419	0.120161	0.272581	0.190323	-0.388301	0.27379	0.289516	-0.198387	-0.218548	0.23629	0.392209	-0.296095	-0.31787	0.289691	0.233273	0.0939516	-0.246819	0.357258	0.446059	-0.0227846	-0.182554	0.262325
nuc_axis_major_length		0.210273	0.27159	0.305878	0.459274	0.363416	0.452419	0.184696	0.159677	0.360887	0.355242	0.433065	-0.00262627	-0.157635	-0.343687	-0.0930092	-0.0626645	0.326613	0.0814516	0.0455645	0.221371	-0.0532258	0.147581	-0.164516	0.117457	0.105242	0.375403	-0.0810484	0.046371	-0.226613	0.0486132	0.158871	0.329839	0.149597	0.0346774	0.452419	-0.0274526	-0.157635	-0.343687	-0.0970345	-0.0626645	0.465726	-0.00545345	0.0625	0.192351	0.00282287	0.243001	0.183285
Control neuron - p-values
	ER_count	LD_count	golgi_count	lyso_count	mito_count	perox_count	ER_total_volume	LD_total_volume	golgi_total_volume	lyso_total_volume	mito_total_volume	perox_total_volume	LD_median_volume	golgi_median_volume	lyso_median_volume	mito_median_volume	perox_median_volume	ER_fraction_volume	LD_fraction_volume	golgi_fraction_volume	lyso_fraction_volume	mito_fraction_volume	perox_fraction_volume	nuc_fraction_volume	LD_std_volume	golgi_std_volume	lyso_std_volume	mito_std_volume	perox_std_volume	ER_median_SA_to_volume_ratio	LD_median_SA_to_volume_ratio	golgi_median_SA_to_volume_ratio	lyso_median_SA_to_volume_ratio	mito_median_SA_to_volume_ratio	perox_median_SA_to_volume_ratio	ER_median_equivalent_diameter	LD_median_equivalent_diameter	golgi_median_equivalent_diameter	lyso_median_equivalent_diameter	mito_median_equivalent_diameter	perox_median_equivalent_diameter	ER_median_extent	LD_median_extent	golgi_median_extent	lyso_median_extent	mito_median_extent	perox_median_extent	ER_median_euler_number	LD_median_euler_number
ER_count
LD_count			0.845472	0.222168	0.208863	0.562672	0.119596	2.57771349585726e-009	0.970666	0.541262	0.519776	0.402069	0.415491	0.528932	0.00251175	0.432062	0.910198	0.0603683	6.84133945257474e-008	0.00505277	0.0579705	0.216723	0.17792	0.409533	0.000136631	0.728184	0.429175	0.400215	0.896722	0.695024	0.367731	0.558748	0.00159333	0.797586	0.893298	0.119596	0.430216	0.528932	0.00251175	0.435015	0.910198	0.910433	0.753974	0.501499	0.0709676	0.359751	0.77615	0.0109487
golgi_count		0.845472		0.42969	0.391698	0.349244	0.819268	0.390437	0.636376	0.307854	0.209898	0.431659	0.569817	0.00667382	0.626985	0.787406	0.807889	0.931318	0.290319	0.7611	0.197112	0.0679409	0.512279	0.989686	0.382164	0.000785727	0.0443616	0.0569946	0.536396	0.0682964	0.594249	0.00298221	0.822624	0.993124	0.933031	0.819268	0.57977	0.00667382	0.626985	0.793249	0.807889	0.0675867	0.733628	0.00928353	0.721622	0.743855	0.882329	0.359653
lyso_count		0.222168	0.42969		0.0174987	0.0929997	1.35241e-05	0.70837	0.0342099	0.000137265	0.0334967	5.4427e-05	0.947965	0.141096	0.0347518	0.641022	0.104842	0.177094	0.794346	0.654486	0.201772	0.374659	0.0662141	0.13399	0.364485	0.300903	0.255675	0.826104	0.00694985	0.0409596	0.832743	0.122786	0.0835587	0.781067	0.132513	1.35241e-05	0.942858	0.141096	0.0347518	0.650386	0.104842	0.0230298	0.630591	0.142173	0.0121057	0.148103	0.115073	0.248702
mito_count		0.208863	0.391698	0.0174987		0.000149524	2.43826e-05	0.653705	0.0114944	0.00760889	0.0660695	0.00112791	0.852781	0.404425	0.369212	0.147254	0.314899	0.429474	0.809371	0.56576	0.886993	0.0277945	0.861533	0.454132	0.796662	0.610598	0.0986835	0.00265612	0.945075	0.137322	0.993126	0.516837	0.476819	0.0646931	0.343015	2.43826e-05	0.866454	0.404425	0.369212	0.145398	0.314899	0.00130976	0.958718	0.257592	0.239673	0.646692	0.281349	0.607526
perox_count		0.562672	0.349244	0.0929997	0.000149524		4.09074e-05	0.786807	0.000425082	1.58139e-05	0.00131736	0.000263808	0.898253	0.820839	0.944179	0.136609	0.0842022	0.173049	0.34399	0.932208	0.159532	0.74074	0.32303	0.892067	0.380911	0.00248439	0.000263808	0.724482	0.73341	0.00134358	0.798368	0.785998	0.945916	0.0164339	0.0682661	4.09074e-05	0.95186	0.820839	0.944179	0.135599	0.0842022	0.00939394	0.389551	0.744822	0.975492	0.280754	0.319257	0.246324
ER_total_volume		0.119596	0.819268	1.35241e-05	2.43826e-05	4.09074e-05		0.323671	0.000829259	7.04006492354567e-007	4.97284e-05	4.04123e-06	0.26369	0.727513	0.105814	0.10202	0.774723	0.108983	0.873399	0.482242	0.710839	0.350924	0.616687	0.0865439	0.739747	0.0878334	0.0106846	0.806031	0.248342	0.00349276	0.325643	0.644395	0.149148	0.185991	0.730238	0	0.269359	0.727513	0.105814	0.10109	0.774723	4.90209e-05	0.900439	0.720517	0.13152	0.321509	0.863705	0.0926526
LD_total_volume		2.57771349585726e-009	0.390437	0.70837	0.653705	0.786807	0.323671		0.656049	0.793515	0.337383	0.723726	0.00260887	0.44767	0.0463664	0.635603	0.913611	0.173139	1.13606325347868e-020	0.0244797	0.123343	0.873386	0.120576	0.497962	6.30763876419116e-010	0.85306	0.461363	0.773624	0.945927	0.798508	0.0023544	0.427513	0.0292845	0.493137	0.859826	0.323671	0.00314755	0.44767	0.0463664	0.641055	0.913611	0.282143	0.114888	0.308202	0.153005	0.823569	0.621812	0.168151
golgi_total_volume		0.970666	0.636376	0.0342099	0.0114944	0.000425082	0.000829259	0.656049		0.000505386	0.000154298	0.000186286	0.944964	0.704097	0.417867	0.968208	0.599794	0.0267688	0.376484	0.000864564	0.0681768	0.194372	0.039923	0.169994	0.485885	4.7633e-05	0.0312561	0.346391	0.191294	0.00346259	0.820161	0.791042	0.371758	0.79603	0.505635	0.000829259	0.980225	0.704097	0.417867	0.979377	0.599794	0.00703865	0.588807	0.993129	0.61096	0.625833	0.946644	0.827783
lyso_total_volume		0.541262	0.307854	0.000137265	0.00760889	1.58139e-05	7.04006492354567e-007	0.793515	0.000505386		8.07221e-06	3.68575e-06	0.608352	0.97507	0.305956	0.262905	0.47904	0.112068	0.671	0.728615	0.000522449	0.573128	0.0917899	0.184494	0.633989	0.00201751	4.24304460141646e-007	0.132553	0.19984	8.55677e-05	0.660618	0.984542	0.356639	0.822765	0.47412	7.04006492354567e-007	0.625448	0.97507	0.305956	0.269173	0.47904	0.0111645	0.95614	0.910857	0.365359	0.292696	0.539924	0.0772978
mito_total_volume		0.519776	0.209898	0.0334967	0.0660695	0.00131736	4.97284e-05	0.337383	0.000154298	8.07221e-06		0.00253889	0.273815	0.250555	0.542313	0.560349	0.601307	0.0191113	0.64906	0.368236	0.0458312	0.00170223	0.462073	0.038546	0.468963	0.000910544	0.000472728	0.00185405	0.585005	0.000258984	0.245821	0.267066	0.589487	0.158991	0.678902	4.97284e-05	0.2881	0.250555	0.542313	0.566994	0.601307	0.00140304	0.679143	0.263249	0.582349	0.759619	0.361661	0.0792765
perox_total_volume		0.402069	0.431659	5.4427e-05	0.00112791	0.000263808	4.04123e-06	0.723726	0.000186286	3.68575e-06	0.00253889		0.942389	0.232597	0.519486	0.520065	0.0453507	0.0448008	0.784403	0.685248	0.0581441	0.555518	3.15712e-05	0.258529	0.957893	0.0775255	0.00766801	0.912564	9.2769e-05	0.0844271	0.97165	0.244705	0.659995	0.69321	0.0630043	4.04123e-06	0.90306	0.232597	0.519486	0.522937	0.0453507	0.00540722	0.340443	0.161014	0.133581	0.49039	0.0431733	0.866601
LD_median_volume		0.415491	0.569817	0.947965	0.852781	0.898253	0.26369	0.00260887	0.944964	0.608352	0.273815	0.942389		0.798326	0.947519	0.444033	0.221631	0.468509	0.00752935	0.66092	0.340343	0.909822	0.0476008	0.348799	0.0263107	0.71593	0.622095	0.687831	0.519512	0.668004	1.39989549971651e-016	0.898711	0.839255	0.808156	0.204473	0.26369	6.62399296175696e-032	0.798326	0.947519	0.448331	0.221631	0.274793	0.000106221	0.888471	0.709971	0.312222	0.251328	0.917087
golgi_median_volume		0.528932	0.00667382	0.141096	0.404425	0.820839	0.727513	0.44767	0.704097	0.97507	0.250555	0.232597	0.798326		0.574765	0.366183	0.366419	0.724268	0.282641	0.614006	0.88006	0.406904	0.0826091	0.81251	0.559059	0.934724	0.208127	0.551436	0.218029	0.257989	0.814931	1.14570896104621e-023	0.47026	0.775056	0.565326	0.727513	0.814383	0	0.574765	0.360995	0.366419	0.447716	0.481969	7.66859303368662e-016	0.25418	0.57414	0.516979	0.97034
lyso_median_volume		0.00251175	0.626985	0.0347518	0.369212	0.944179	0.105814	0.0463664	0.417867	0.305956	0.542313	0.519486	0.947519	0.574765		0.282641	0.149797	0.0663009	0.147064	0.00608002	0.44608	0.140199	0.333912	0.0100379	0.354802	0.1477	0.0537755	0.744797	0.590834	0.402909	0.938166	0.550993	6.35564192216971e-026	0.969076	0.0929997	0.105814	0.974197	0.574765	0	0.290726	0.149797	0.240909	0.912371	0.504071	0.000365181	0.317014	0.635587	0.0026525
mito_median_volume		0.432062	0.787406	0.641022	0.147254	0.136609	0.10202	0.635603	0.968208	0.262905	0.560349	0.520065	0.444033	0.366183	0.282641		0.31189	0.0993806	0.619493	0.513024	0.589223	0.0195322	0.704211	0.116549	0.290632	0.809239	0.451836	0.272025	0.685833	0.0833616	0.894953	0.344918	0.345481	5.46947e-06	0.293416	0.10202	0.42858	0.366183	0.282641	3.89203611528784e-055	0.31189	0.575075	0.255196	0.158686	0.154223	0.0010496	0.925986	0.292348
perox_median_volume		0.910198	0.807889	0.104842	0.314899	0.0842022	0.774723	0.913611	0.599794	0.47904	0.601307	0.0453507	0.221631	0.366419	0.149797	0.31189		0.590754	0.836626	0.668603	0.171662	0.919188	0.000199329	0.606613	0.729699	0.272543	0.755737	0.9072	9.90452701923829e-008	0.0996503	0.302524	0.457563	0.183305	0.11031	3.21673417381765e-028	0.774723	0.235914	0.366419	0.149797	0.306396	0	0.641188	0.864324	0.191241	0.032704	0.386838	1.52361105384932e-010	0.489583
ER_fraction_volume		0.0603683	0.931318	0.177094	0.429474	0.173049	0.108983	0.173139	0.0267688	0.112068	0.0191113	0.0448008	0.468509	0.724268	0.0663009	0.0993806	0.590754		0.180791	0.015374	0.00337344	0.0795085	0.0240295	0.468746	0.326483	0.0435389	0.467407	0.279716	0.299919	0.00145891	0.473895	0.776125	0.0562847	0.90403	0.613639	0.108983	0.427632	0.724268	0.0663009	0.0984695	0.590754	0.03506	0.0809466	0.797695	0.181396	0.0148898	0.651286	0.446872
LD_fraction_volume		6.84133945257474e-008	0.290319	0.794346	0.809371	0.34399	0.873399	1.13606325347868e-020	0.376484	0.671	0.64906	0.784403	0.00752935	0.282641	0.147064	0.619493	0.836626	0.180791		0.0340244	0.118434	0.839576	0.12563	0.938222	1.46730706463374e-010	0.604534	0.801027	0.929661	0.938222	0.6553	0.00564932	0.283685	0.0977424	0.398184	0.786061	0.873399	0.00819275	0.282641	0.147064	0.624123	0.836626	0.0982121	0.179973	0.192829	0.389734	0.743238	0.809698	0.322589
golgi_fraction_volume		0.00505277	0.7611	0.654486	0.56576	0.932208	0.482242	0.0244797	0.000864564	0.728615	0.368236	0.685248	0.66092	0.614006	0.00608002	0.513024	0.668603	0.015374	0.0340244		0.0036157	0.00591075	0.0276213	0.948503	0.152928	0.00934785	0.842946	0.212737	0.622801	0.133143	0.817646	0.519656	0.00514836	0.294784	0.612118	0.482242	0.626216	0.614006	0.00608002	0.494982	0.668603	0.522483	0.724892	0.363571	0.0696435	0.755514	0.847597	0.0810906
lyso_fraction_volume		0.0579705	0.197112	0.201772	0.886993	0.159532	0.710839	0.123343	0.0681768	0.000522449	0.0458312	0.0581441	0.340343	0.88006	0.44608	0.589223	0.171662	0.00337344	0.118434	0.0036157		0.0201547	0.00147317	0.632019	0.312505	0.00591075	0.00251599	0.0692499	0.249257	0.00407576	0.318621	0.8278	0.478172	0.393301	0.147869	0.710839	0.306605	0.88006	0.44608	0.605828	0.171662	0.674157	0.81741	0.895506	0.310866	0.299869	0.322919	0.712421
mito_fraction_volume		0.216723	0.0679409	0.374659	0.0277945	0.74074	0.350924	0.873386	0.194372	0.573128	0.00170223	0.555518	0.909822	0.406904	0.140199	0.0195322	0.919188	0.0795085	0.839576	0.00591075	0.0201547		0.368236	0.938222	0.379564	0.0172753	0.381245	4.33957321004776e-007	0.754718	0.0613501	0.731732	0.458093	0.137322	0.000288281	0.960508	0.350924	0.923581	0.406904	0.140199	0.0194161	0.919188	0.77117	0.517479	0.522483	0.211804	0.745689	0.751603	0.700375
perox_fraction_volume		0.17792	0.512279	0.0662141	0.861533	0.32303	0.616687	0.120576	0.039923	0.0917899	0.462073	3.15712e-05	0.0476008	0.0826091	0.333912	0.704211	0.000199329	0.0240295	0.12563	0.0276213	0.00147317	0.368236		0.384839	0.300455	0.211914	0.532435	0.574606	4.11595e-06	0.656864	0.0723956	0.0913437	0.256657	0.522483	0.000545989	0.616687	0.0419161	0.0826091	0.333912	0.694631	0.000199329	0.365899	0.0887447	0.0211059	0.564591	0.961362	0.000162854	0.105179
nuc_fraction_volume		0.409533	0.989686	0.13399	0.454132	0.892067	0.0865439	0.497962	0.169994	0.184494	0.038546	0.258529	0.348799	0.81251	0.0100379	0.116549	0.606613	0.468746	0.938222	0.948503	0.632019	0.938222	0.384839		0.818394	0.505635	0.077919	0.628941	0.169291	0.726993	0.238182	0.819412	0.0175113	0.165806	0.468746	0.0865439	0.354327	0.81251	0.0100379	0.115254	0.606613	0.0527067	0.969893	0.888695	0.075238	0.90658	0.752425	0.0204089
LD_std_volume		0.000136631	0.382164	0.364485	0.796662	0.380911	0.739747	6.30763876419116e-010	0.485885	0.633989	0.468963	0.957893	0.0263107	0.559059	0.354802	0.290632	0.729699	0.326483	1.46730706463374e-010	0.152928	0.312505	0.379564	0.300455	0.818394		0.880922	0.445149	0.90308	0.976791	0.441244	0.0330259	0.587613	0.260863	0.127793	0.658105	0.739747	0.0344158	0.559059	0.354802	0.297577	0.729699	0.0997489	0.185646	0.35043	0.635157	0.900509	0.688519	0.547808
golgi_std_volume		0.728184	0.000785727	0.300903	0.610598	0.00248439	0.0878334	0.85306	4.7633e-05	0.00201751	0.000910544	0.0775255	0.71593	0.934724	0.1477	0.809239	0.272543	0.0435389	0.604534	0.00934785	0.00591075	0.0172753	0.211914	0.505635	0.880922		0.0171583	0.0314475	0.781089	0.00203643	0.739874	0.950218	0.183006	0.972522	0.254794	0.0878334	0.794123	0.934724	0.1477	0.797575	0.272543	0.743263	0.84182	0.70923	0.756918	0.284633	0.395654	0.273294
lyso_std_volume		0.429175	0.0443616	0.255675	0.0986835	0.000263808	0.0106846	0.461363	0.0312561	4.24304460141646e-007	0.000472728	0.00766801	0.622095	0.208127	0.0537755	0.451836	0.755737	0.467407	0.801027	0.842946	0.00251599	0.381245	0.532435	0.077919	0.445149	0.0171583		0.0945019	0.753078	0.0168113	0.882682	0.20946	0.0418202	0.738371	0.618213	0.0106846	0.707284	0.208127	0.0537755	0.447947	0.755737	0.0922377	0.73628	0.142835	0.785829	0.846304	0.970726	0.0349354
mito_std_volume		0.400215	0.0569946	0.826104	0.00265612	0.724482	0.806031	0.773624	0.346391	0.132553	0.00185405	0.912564	0.687831	0.551436	0.744797	0.272025	0.9072	0.279716	0.929661	0.212737	0.0692499	4.33957321004776e-007	0.574606	0.628941	0.90308	0.0314475	0.0945019		0.881891	0.0225287	0.581834	0.500081	0.804362	0.0630043	0.909149	0.806031	0.692058	0.551436	0.744797	0.270138	0.9072	0.720517	0.44543	0.722134	0.478356	0.725346	0.729528	0.016571
perox_std_volume		0.896722	0.536396	0.00694985	0.945075	0.73341	0.248342	0.945927	0.191294	0.19984	0.585005	9.2769e-05	0.519512	0.218029	0.590834	0.685833	9.90452701923829e-008	0.299919	0.938222	0.622801	0.249257	0.754718	4.11595e-06	0.169291	0.976791	0.781089	0.753078	0.881891		0.33411	0.605865	0.281696	0.759643	0.271886	2.94218634837949e-007	0.248342	0.516325	0.218029	0.590834	0.677134	9.90452701923829e-008	0.529582	0.476687	0.0442926	0.0415761	0.215584	2.66381288770875e-007	0.478804
ER_median_SA_to_volume_ratio		0.695024	0.0682964	0.0409596	0.137322	0.00134358	0.00349276	0.798508	0.00346259	8.55677e-05	0.000258984	0.0844271	0.668004	0.257989	0.402909	0.0833616	0.0996503	0.00145891	0.6553	0.133143	0.00407576	0.0613501	0.656864	0.726993	0.441244	0.00203643	0.0168113	0.0225287	0.33411		0.441477	0.365899	0.33411	0.653738	0.103982	0.00349276	0.596543	0.257989	0.402909	0.0863433	0.0996503	0.13138	0.408433	0.121165	0.55071	0.18632	0.371613	0.381197
LD_median_SA_to_volume_ratio		0.367731	0.594249	0.832743	0.993126	0.798368	0.325643	0.0023544	0.820161	0.660618	0.245821	0.97165	1.39989549971651e-016	0.814931	0.938166	0.894953	0.302524	0.473895	0.00564932	0.817646	0.318621	0.731732	0.0723956	0.238182	0.0330259	0.739874	0.882682	0.581834	0.605865	0.441477		0.896306	0.998281	0.332208	0.282441	0.325643	1.29702738635209e-018	0.814931	0.938166	0.902643	0.302524	0.265862	0.00142864	0.963064	0.65556	0.327227	0.295239	0.971647
golgi_median_SA_to_volume_ratio		0.558748	0.00298221	0.122786	0.516837	0.785998	0.644395	0.427513	0.791042	0.984542	0.267066	0.244705	0.898711	1.14570896104621e-023	0.550993	0.344918	0.457563	0.776125	0.283685	0.519656	0.8278	0.458093	0.0913437	0.819412	0.587613	0.950218	0.20946	0.500081	0.281696	0.365899	0.896306		0.420579	0.698003	0.661563	0.644395	0.912459	1.14570896104621e-023	0.550993	0.338248	0.457563	0.438472	0.627544	1.3746801320894e-012	0.247348	0.704382	0.575781	0.990552
lyso_median_SA_to_volume_ratio		0.00159333	0.822624	0.0835587	0.476819	0.945916	0.149148	0.0292845	0.371758	0.356639	0.589487	0.659995	0.839255	0.47026	6.35564192216971e-026	0.345481	0.183305	0.0562847	0.0977424	0.00514836	0.478172	0.137322	0.256657	0.0175113	0.260863	0.183006	0.0418202	0.804362	0.759643	0.33411	0.998281	0.420579		0.866615	0.11575	0.149148	0.933004	0.47026	6.35564192216971e-026	0.355196	0.183305	0.368236	0.853657	0.409295	0.00165425	0.251967	0.770561	0.00257054
mito_median_SA_to_volume_ratio		0.797586	0.993124	0.781067	0.0646931	0.0164339	0.185991	0.493137	0.79603	0.822765	0.158991	0.69321	0.808156	0.775056	0.969076	5.46947e-06	0.11031	0.90403	0.398184	0.294784	0.393301	0.000288281	0.522483	0.165806	0.127793	0.972522	0.738371	0.0630043	0.271886	0.653738	0.332208	0.698003	0.866615		0.0844271	0.185991	0.784978	0.775056	0.969076	5.4383e-06	0.11031	0.731862	0.628314	0.531007	0.632411	0.687604	0.580989	0.996564
perox_median_SA_to_volume_ratio		0.893298	0.933031	0.132513	0.343015	0.0682661	0.730238	0.859826	0.505635	0.47412	0.678902	0.0630043	0.204473	0.565326	0.0929997	0.293416	3.21673417381765e-028	0.613639	0.786061	0.612118	0.147869	0.960508	0.000545989	0.468746	0.658105	0.254794	0.618213	0.909149	2.94218634837949e-007	0.103982	0.282441	0.661563	0.11575	0.0844271		0.730238	0.213404	0.565326	0.0929997	0.288903	3.21673417381765e-028	0.647503	0.78485	0.348653	0.0242443	0.332957	2.16014840652933e-009	0.587954
ER_median_equivalent_diameter		0.119596	0.819268	1.35241e-05	2.43826e-05	4.09074e-05	0	0.323671	0.000829259	7.04006492354567e-007	4.97284e-05	4.04123e-06	0.26369	0.727513	0.105814	0.10202	0.774723	0.108983	0.873399	0.482242	0.710839	0.350924	0.616687	0.0865439	0.739747	0.0878334	0.0106846	0.806031	0.248342	0.00349276	0.325643	0.644395	0.149148	0.185991	0.730238		0.269359	0.727513	0.105814	0.10109	0.774723	4.90209e-05	0.900439	0.720517	0.13152	0.321509	0.863705	0.0926526
LD_median_equivalent_diameter		0.430216	0.57977	0.942858	0.866454	0.95186	0.269359	0.00314755	0.980225	0.625448	0.2881	0.90306	6.62399296175696e-032	0.814383	0.974197	0.42858	0.235914	0.427632	0.00819275	0.626216	0.306605	0.923581	0.0419161	0.354327	0.0344158	0.794123	0.707284	0.692058	0.516325	0.596543	1.29702738635209e-018	0.912459	0.933004	0.784978	0.213404	0.269359		0.814383	0.974197	0.433116	0.235914	0.275679	9.36085e-05	0.879197	0.701345	0.274162	0.278276	0.99441
golgi_median_equivalent_diameter		0.528932	0.00667382	0.141096	0.404425	0.820839	0.727513	0.44767	0.704097	0.97507	0.250555	0.232597	0.798326	0	0.574765	0.366183	0.366419	0.724268	0.282641	0.614006	0.88006	0.406904	0.0826091	0.81251	0.559059	0.934724	0.208127	0.551436	0.218029	0.257989	0.814931	1.14570896104621e-023	0.47026	0.775056	0.565326	0.727513	0.814383		0.574765	0.360995	0.366419	0.447716	0.481969	7.66859303368662e-016	0.25418	0.57414	0.516979	0.97034
lyso_median_equivalent_diameter		0.00251175	0.626985	0.0347518	0.369212	0.944179	0.105814	0.0463664	0.417867	0.305956	0.542313	0.519486	0.947519	0.574765	0	0.282641	0.149797	0.0663009	0.147064	0.00608002	0.44608	0.140199	0.333912	0.0100379	0.354802	0.1477	0.0537755	0.744797	0.590834	0.402909	0.938166	0.550993	6.35564192216971e-026	0.969076	0.0929997	0.105814	0.974197	0.574765		0.290726	0.149797	0.240909	0.912371	0.504071	0.000365181	0.317014	0.635587	0.0026525
mito_median_equivalent_diameter		0.435015	0.793249	0.650386	0.145398	0.135599	0.10109	0.641055	0.979377	0.269173	0.566994	0.522937	0.448331	0.360995	0.290726	3.89203611528784e-055	0.306396	0.0984695	0.624123	0.494982	0.605828	0.0194161	0.694631	0.115254	0.297577	0.797575	0.447947	0.270138	0.677134	0.0863433	0.902643	0.338248	0.355196	5.4383e-06	0.288903	0.10109	0.433116	0.360995	0.290726		0.306396	0.561121	0.260882	0.15474	0.154266	0.00109456	0.908847	0.289863
perox_median_equivalent_diameter		0.910198	0.807889	0.104842	0.314899	0.0842022	0.774723	0.913611	0.599794	0.47904	0.601307	0.0453507	0.221631	0.366419	0.149797	0.31189	0	0.590754	0.836626	0.668603	0.171662	0.919188	0.000199329	0.606613	0.729699	0.272543	0.755737	0.9072	9.90452701923829e-008	0.0996503	0.302524	0.457563	0.183305	0.11031	3.21673417381765e-028	0.774723	0.235914	0.366419	0.149797	0.306396		0.641188	0.864324	0.191241	0.032704	0.386838	1.52361105384932e-010	0.489583
ER_median_extent		0.910433	0.0675867	0.0230298	0.00130976	0.00939394	4.90209e-05	0.282143	0.00703865	0.0111645	0.00140304	0.00540722	0.274793	0.447716	0.240909	0.575075	0.641188	0.03506	0.0982121	0.522483	0.674157	0.77117	0.365899	0.0527067	0.0997489	0.743263	0.0922377	0.720517	0.529582	0.13138	0.265862	0.438472	0.368236	0.731862	0.647503	4.90209e-05	0.275679	0.447716	0.240909	0.561121	0.641188		0.258583	0.688429	0.722648	0.553294	0.332217	0.41801
LD_median_extent		0.753974	0.733628	0.630591	0.958718	0.389551	0.900439	0.114888	0.588807	0.95614	0.679143	0.340443	1.06220879949426e-004	0.481969	0.912371	0.255196	0.864324	0.0809466	0.179973	0.724892	0.81741	0.517479	0.0887447	0.969893	0.185646	0.84182	0.73628	0.44543	0.476687	0.408433	0.00142864	0.627544	0.853657	0.628314	0.78485	0.900439	9.36085e-05	0.481969	0.912371	0.260882	0.864324	0.258583		0.679936	0.968998	0.560237	0.434748	0.360606
golgi_median_extent		0.501499	0.00928353	0.142173	0.257592	0.744822	0.720517	0.308202	0.993129	0.910857	0.263249	0.161014	0.888471	7.66859303368662e-016	0.504071	0.158686	0.191241	0.797695	0.192829	0.363571	0.895506	0.522483	0.0211059	0.888695	0.35043	0.70923	0.142835	0.722134	0.0442926	0.121165	0.963064	1.3746801320894e-012	0.409295	0.531007	0.348653	0.720517	0.879197	7.66859303368662e-016	0.504071	0.15474	0.191241	0.688429	0.679936		0.264611	0.361781	0.290894	0.896347
lyso_median_extent		0.0709676	0.721622	0.0121057	0.239673	0.975492	0.13152	0.153005	0.61096	0.365359	0.582349	0.133581	0.709971	0.25418	3.65180794065873e-004	0.154223	0.032704	0.181396	0.389734	0.0696435	0.310866	0.211804	0.564591	0.075238	0.635157	0.756918	0.785829	0.478356	0.0415761	0.55071	0.65556	0.247348	0.00165425	0.632411	0.0242443	0.13152	0.701345	0.25418	0.000365181	0.154266	0.032704	0.722648	0.968998	0.264611		0.605609	0.189159	0.0734936
mito_median_extent		0.359751	0.743855	0.148103	0.646692	0.280754	0.321509	0.823569	0.625833	0.292696	0.759619	0.49039	0.312222	0.57414	0.317014	0.0010496	0.386838	0.0148898	0.743238	0.755514	0.299869	0.745689	0.961362	0.90658	0.900509	0.284633	0.846304	0.725346	0.215584	0.18632	0.327227	0.704382	0.251967	0.687604	0.332957	0.321509	0.274162	0.57414	0.317014	0.00109456	0.386838	0.553294	0.560237	0.361781	0.605609		0.437809	0.290617
perox_median_extent		0.77615	0.882329	0.115073	0.281349	0.319257	0.863705	0.621812	0.946644	0.539924	0.361661	0.0431733	0.251328	0.516979	0.635587	0.925986	1.52361105384932e-010	0.651286	0.809698	0.847597	0.322919	0.751603	1.62854152954381e-004	0.752425	0.688519	0.395654	0.970726	0.729528	2.66381288770875e-007	0.371613	0.295239	0.575781	0.770561	0.580989	2.16014840652933e-009	0.863705	0.278276	0.516979	0.635587	0.908847	1.52361105384932e-010	0.332217	0.434748	0.290894	0.189159	0.437809		0.333825
ER_median_euler_number		0.0109487	0.359653	0.248702	0.607526	0.246324	0.0926526	0.168151	0.827783	0.0772978	0.0792765	0.866601	0.917087	0.97034	0.0026525	0.292348	0.489583	0.446872	0.322589	0.0810906	0.712421	0.700375	0.105179	0.0204089	0.547808	0.273294	0.0349354	0.016571	0.478804	0.381197	0.971647	0.990552	0.00257054	0.996564	0.587954	0.0926526	0.99441	0.97034	0.0026525	0.289863	0.489583	0.41801	0.360606	0.896347	0.0734936	0.290617	0.333825
LD_median_euler_number
golgi_median_euler_number		0.377772	0.0936117	0.0938554	0.224606	0.0937858	0.0938902	0.149043	0.0938902	0.0938902	0.119129	0.0938902	0.379097	0.0935072	0.093751	0.743303	0.321231	0.0938902	0.0938902	0.149086	0.119129	0.584835	0.0938902	0.119129	0.118741	0.0938902	0.584835	0.584835	0.662362	0.0938902	0.442959	0.0938902	0.0938902	0.827388	0.224606	0.0938902	0.379488	0.0935072	0.093751	0.743328	0.321231	0.0938902	0.827079	0.0938902	0.321978	0.584797	0.223308	0.584797
lyso_median_euler_number
mito_median_euler_number
perox_median_euler_number
ER_median_solidity		0.0250111	0.415162	0.559857	0.876794	0.381099	0.696404	0.0222232	0.331906	0.858148	0.243801	0.811043	0.155455	0.25987	0.389468	0.677104	0.225798	0.0935912	0.0365524	0.0392296	0.299919	0.04329	0.504244	0.304067	0.0438112	0.82948	0.84632	0.115219	0.118434	0.0869721	0.208817	0.237537	0.330807	0.791042	0.206219	0.696404	0.174076	0.25987	0.389468	0.660586	0.225798	0.000738612	0.314765	0.327525	0.0270066	0.844617	0.241133	0.313483
LD_median_solidity		0.5	0.6	1	0.9	0.733333	1	0.266667	0.833333	0.166667	0.433333	0.4	0.433333	0.433333	1	0.566667	0.316667	0.3	0.266667	0.833333	0.266667	0.3	0.0333333	0.266667	0.433333	0.733333	0.166667	0.9	0.833333	0.166667	0.433333	0.433333	1	0.733333	0.266667	1	0.433333	0.433333	1	0.566667	0.316667	0.6	0.133333	0.4	0.25	1	0.733333	0.833333
golgi_median_solidity		0.518792	0.00151866	0.290442	0.559029	0.810577	0.499603	0.829758	0.815843	0.401083	0.593009	0.109126	0.570033	2.12338660931655e-011	0.798278	0.446984	0.430152	0.503949	0.637473	0.301203	0.232813	0.318926	0.0302866	0.330317	0.841898	0.798474	0.843806	0.324592	0.264601	0.985716	0.671261	4.61227719063438e-009	0.591446	0.197789	0.579002	0.499603	0.616848	2.12338660931655e-011	0.798278	0.446984	0.430152	0.539372	0.477157	2.80106838929683e-013	0.499173	0.861344	0.500271	0.986605
lyso_median_solidity		0.0235133	0.931311	0.0498153	0.523857	0.670875	0.272322	0.0677632	0.271837	0.589449	0.740791	0.441664	0.944959	0.922297	4.31578864314438e-006	0.270039	0.0268217	0.281646	0.178913	0.0379627	0.493824	0.25895	0.90402	0.164383	0.324801	0.573089	0.486968	0.575308	0.04833	0.272322	0.857216	0.868297	1.43172e-05	0.694777	0.0149417	0.272322	0.989681	0.922297	4.31579e-06	0.274459	0.0268217	0.803508	0.837162	0.993988	9.34826631838522e-011	0.651331	0.227425	0.04023
mito_median_solidity		0.276344	0.753681	0.107139	0.645138	0.483084	0.217668	0.845445	0.863212	0.299353	0.78687	0.525984	0.364284	0.623912	0.258284	1.80003012557817e-006	0.51357	0.0150984	0.898904	0.994846	0.299869	0.291173	0.823586	0.540995	0.466239	0.460699	0.840402	0.566455	0.227433	0.126725	0.482654	0.700375	0.220609	0.297808	0.516794	0.217668	0.323887	0.623912	0.258284	2.07306e-06	0.51357	0.652144	0.290786	0.439072	0.663534	2.51192687685735e-013	0.32477	0.181068
perox_median_solidity		0.826434	0.904248	0.399091	0.145801	0.0977545	0.38271	0.984174	0.54817	0.852783	0.16218	0.110982	0.351352	0.27027	0.939518	0.687491	7.55715039928619e-012	0.807246	0.697232	0.961846	0.456498	0.861951	2.34923259179831e-004	0.424187	0.650639	0.203953	0.562385	0.982314	7.36434910381359e-007	0.211871	0.516961	0.344905	0.935832	0.276352	1.83431358380682e-010	0.38271	0.390067	0.27027	0.939518	0.676338	7.55715039928619e-012	0.160705	0.552877	0.17277	0.268895	0.399091	4.67472089598168e-019	0.141062
ER_median_axis_major_length		0.267622	0.00761239	0.301421	0.463403	0.228631	0.639743	0.397523	0.831161	0.70923	0.853075	0.728615	0.124553	0.0202694	0.277547	0.224142	0.234947	0.368236	0.208647	0.996565	0.246519	0.454132	0.96394	0.0125336	0.251065	0.199053	0.262301	0.953647	0.0986835	0.0613501	0.13147	0.030127	0.361252	0.346391	0.304067	0.639743	0.11423	0.0202694	0.277547	0.220793	0.234947	0.641292	0.107551	0.00485982	0.0618646	0.917682	0.368669	0.85475
LD_median_axis_major_length		0.54081	0.579064	0.692058	0.993981	0.794082	0.344157	0.0154226	0.960465	0.705704	0.454285	0.773402	1.26783976184341e-010	0.561218	0.814112	0.356327	0.34881	0.264611	0.0431645	0.903924	0.462236	0.73646	0.0507115	0.291184	0.123811	0.542025	0.620116	0.897096	0.631639	0.987104	8.21262508130338e-008	0.746258	0.667501	0.517777	0.314048	0.344157	8.38112107944287e-011	0.561218	0.814112	0.358681	0.34881	0.244621	5.06713966471546e-007	0.799142	0.470435	0.79329	0.306097	0.972059
golgi_median_axis_major_length		0.765139	0.00971033	0.0871533	0.382441	0.785168	0.834525	0.558395	0.912564	0.931373	0.323179	0.100108	0.987092	5.83962914806749e-019	0.686718	0.326087	0.145183	0.69321	0.360095	0.731862	0.984542	0.331906	0.0303129	0.762931	0.614804	0.849696	0.216881	0.56136	0.0374279	0.131966	0.980239	9.10727798455558e-016	0.589487	0.712449	0.257592	0.834525	0.972489	5.83962914806749e-019	0.686718	0.321261	0.145183	0.549704	0.653147	4.83870777710283e-018	0.16532	0.618178	0.256732	0.893792
lyso_median_axis_major_length		0.00585418	0.700974	0.0208849	0.203012	0.562706	0.0248102	0.0899809	0.912564	0.113111	0.304067	0.0958805	0.966447	0.64558	4.30343715158954e-013	0.275437	0.0474562	0.150434	0.232254	0.0169263	0.545362	0.14979	0.909149	0.00676743	0.487252	0.258529	0.0310655	0.910857	0.220235	0.792704	0.886936	0.604534	1.33851419704032e-011	0.939935	0.0286735	0.0248102	0.984523	0.64558	4.30343715158954e-013	0.279913	0.0474562	0.144082	0.604631	0.717286	6.20989e-05	0.343527	0.215593	0.00244544
mito_median_axis_major_length		0.173574	0.804207	0.590947	0.416799	0.817682	0.518245	0.40059	0.462073	0.720517	0.285682	0.772821	0.893589	0.308756	0.290518	2.41154553143749e-010	0.794671	0.0660695	0.531007	0.539598	0.42565	0.0696105	0.915981	0.121716	0.408817	0.161014	0.938222	0.174974	0.64906	0.532435	0.663758	0.330807	0.323179	0.0204228	0.766224	0.518245	0.890265	0.308756	0.290518	2.38319878656294e-010	0.794671	0.671	0.379174	0.16374	0.120734	5.89382929328521e-007	0.426922	0.0653497
perox_median_axis_major_length		0.689416	0.65817	0.0149938	0.741631	0.88781	0.270918	0.862365	0.504244	0.0878334	0.977673	0.000820633	0.244181	0.391553	0.450005	0.914212	1.75909583308273e-009	0.977673	0.876794	0.766224	0.116818	0.442359	1.2090484035479e-005	0.482242	0.887731	0.851385	0.582026	0.723753	4.33957321004776e-007	0.549704	0.265862	0.498697	0.516837	0.671	2.32639141457084e-008	0.270918	0.256535	0.391553	0.450005	0.91935	1.75909583308273e-009	0.948503	0.975052	0.211914	0.115328	0.52244	8.32344394659545e-009	0.187073
ERXgolgi_count		0.70016	0.517778	0.286236	1.20096751472324e-004	0.0295593	0.00103583	0.717581	0.0029993	0.0853808	0.0497906	0.00438359	0.523992	0.337573	0.48261	0.0765262	0.688758	0.447432	0.978525	0.528033	0.853876	0.240062	0.523772	0.266918	0.792021	0.476009	0.529456	0.170565	0.3871	0.166366	0.352524	0.32141	0.45202	0.128937	0.652859	0.00103583	0.429408	0.337573	0.48261	0.0752044	0.688758	0.00953574	0.321054	0.324655	0.740462	0.53084	0.705163	0.0592214
ERXlyso_count		0.255227	0.402668	8.93724307139052e-023	0.011485	0.102736	5.4284e-06	0.63118	0.0150984	6.95437771137279e-005	0.019098	1.70903090884035e-005	0.748468	0.199674	0.0968642	0.490767	0.0853229	0.13134	0.921956	0.755514	0.188963	0.437779	0.0614861	0.144666	0.463569	0.332957	0.247381	0.832826	0.0041586	0.0292845	0.632583	0.164039	0.193939	0.722108	0.112551	5.4284e-06	0.725026	0.199674	0.0968642	0.499776	0.0853229	0.0252723	0.774051	0.213927	0.0371793	0.0529467	0.0745171	0.46598
ERXmito_count		0.0967371	0.43033	0.0529467	2.46768357361133e-018	5.96643173376096e-005	0.000122177	0.442266	0.012169	0.0134482	0.0540009	0.0022212	0.924797	0.423177	0.383996	0.372545	0.243613	0.635842	0.902314	0.537403	0.814369	0.082112	0.849681	0.761263	0.772575	0.50908	0.0908649	0.007993	0.7877	0.238376	0.785935	0.550388	0.456065	0.0972389	0.250585	0.000122177	0.988821	0.423177	0.383996	0.368479	0.243613	0.00350407	0.956136	0.281646	0.304513	0.821891	0.210996	0.811841
ERXperox_count		0.641252	0.824303	0.0387516	7.57005116274246e-005	1.38691830117245e-014	1.89994e-05	0.939929	1.00665691518118e-005	1.87015927726018e-005	2.24040976970192e-004	1.34583097166729e-006	0.814019	0.771749	0.821017	0.350578	0.29247	0.0616782	0.432035	0.444961	0.125065	0.89721	0.0587745	0.511221	0.68813	0.00285342	0.0011508	0.888695	0.446265	0.00519075	0.962205	0.789381	0.726993	0.15108	0.233129	1.89994e-05	0.868152	0.771749	0.821017	0.348924	0.29247	0.00141683	0.372055	0.764577	0.90734	0.493824	0.599001	0.667818
LDXER_count		4.54551173670376e-010	0.345497	0.607481	0.318536	0.512148	0.164835	2.10540502865179e-007	0.753636	0.569577	0.365091	0.762805	0.105031	0.125862	0.0516066	0.562586	0.817543	0.0328892	9.94305775614439e-007	0.068646	0.0941594	0.671927	0.113816	0.648066	0.00094506	0.957303	0.565843	0.936425	0.653604	0.720581	0.064342	0.126588	0.0299696	0.792182	0.81419	0.164835	0.0968965	0.125862	0.0516066	0.557798	0.817543	0.648856	0.183294	0.12147	0.308554	0.233872	0.7484	0.0624096
LDXgolgi_count		0.0922533	0.183776	0.584797	0.51159	0.913182	0.913209	0.0938554	0.443192	0.270697	0.224606	1	0.742977	0.44268	0.224414	0.118857	0.701772	0.149086	0.119129	0.270697	0.380073	0.662362	0.51159	0.184141	0.148661	0.443192	0.119129	1	0.584835	0.827388	0.913165	0.443192	0.184141	0.224606	0.443192	0.913209	0.743178	0.44268	0.224414	0.118896	0.701772	0.584835	0.869883	0.380073	0.224078	0.443145	0.378754	0.119091
LDXlyso_count		0.00216793	0.224219	0.597812	0.584674	0.555177	0.159372	2.34697612598011e-004	0.995973	0.1736	0.108381	0.330353	0.093579	0.613429	0.355807	0.299431	0.592907	0.549335	0.000602679	0.274473	0.872648	0.342048	0.936632	0.734012	0.00524119	0.241017	0.466796	0.0659244	0.900568	0.242068	0.0283125	0.868671	0.264303	0.514203	0.657266	0.159372	0.0866103	0.613429	0.355807	0.299481	0.592907	0.648119	0.401166	0.699018	0.218123	0.283965	0.860846	0.0326597
LDXmito_count		0.00897327	0.604742	0.351225	0.262569	0.499361	0.809629	3.97960990200551e-004	0.754812	0.630294	0.492017	0.670304	0.0203343	0.0656036	0.615292	0.174659	0.483052	0.341612	0.000598627	0.713978	0.991179	0.308782	0.870183	0.95885	0.0084084	0.316036	0.804865	0.212563	0.69202	0.65597	0.00411854	0.0877394	0.544272	0.260949	0.581064	0.809629	0.0175834	0.0656036	0.615292	0.170035	0.483052	0.107757	0.0775007	0.132019	0.192733	0.449839	0.954811	0.296875
LDXperox_count		4.54745484842911e-005	0.962124	0.180205	0.210143	0.621664	0.134886	9.41249594787545e-005	0.391317	0.52029	0.261586	0.380709	0.0890377	0.621381	0.77381	0.624057	0.762393	0.315921	3.99364644887434e-004	0.391317	0.183506	0.752142	0.454078	0.73236	0.00907986	0.501778	0.637879	0.643001	0.881163	0.459905	0.0370324	0.563124	0.728781	0.753948	0.651572	0.134886	0.0671597	0.621381	0.77381	0.624092	0.762393	0.602497	0.064692	0.851281	0.136082	0.796723	0.568543	0.766604
golgiXlyso_count		0.183601	0.167143	0.0142675	0.021161	0.0383487	0.00130798	0.781046	1.32718040152708e-006	0.00437436	0.000662855	2.81020180046493e-004	0.302502	0.988822	0.199213	0.266432	0.497515	0.163354	0.806012	0.0488748	0.221032	0.52954	0.0574922	0.0778874	0.866468	0.0906433	0.0548951	0.611321	0.0613223	0.199006	0.451225	0.935646	0.244656	0.516794	0.518203	0.00130798	0.285038	0.988822	0.199213	0.271056	0.497515	0.000312505	0.511456	0.761263	0.498518	0.458995	0.839549	0.691556
golgiXmito_count		0.280799	0.765193	0.749754	0.25942	0.0115406	0.21434	0.251918	4.33337762449116e-006	0.100072	0.000937786	0.215169	0.913235	0.481026	0.0916178	0.613352	0.0288244	0.012841	0.194326	3.13512894250459e-006	0.043641	0.00323979	0.460035	0.491762	0.59132	0.00644762	0.10079	0.0601851	0.507683	0.00962377	0.962201	0.638935	0.0895414	0.633527	0.0264172	0.21434	0.96733	0.481026	0.0916178	0.607308	0.0288244	0.0161782	0.902137	0.642809	0.0268627	0.45734	0.0899398	0.961359
golgiXperox_count		0.504598	0.0303772	0.343363	0.258087	0.0885126	0.291283	0.201947	9.79365257461671e-005	0.111988	0.106879	0.00301866	0.423324	0.200685	0.371122	0.158462	0.604007	0.0614271	0.114874	4.00177353059026e-005	0.0629171	0.193183	0.00104811	0.451744	0.433391	0.14717	0.487981	0.557345	0.0677342	0.503158	0.471133	0.145587	0.29844	0.436114	0.703352	0.291283	0.350456	0.200685	0.371122	0.150924	0.604007	0.0279879	0.405826	0.0715318	0.568654	0.344769	0.513537	0.82847
lysoXmito_count		0.943947	0.446501	0.000654752	0.0424053	3.7432358027546e-004	2.58593e-05	0.909131	4.66697698298736e-004	3.61892827156349e-011	9.20186343583327e-010	2.79356578199954e-004	0.413287	0.78083	0.409679	0.576518	0.853525	0.030109	0.497962	0.397523	0.000688184	0.0492867	0.204966	0.0458078	0.604131	0.00604899	1.14715925995734e-005	0.00958788	0.3806	7.00821e-06	0.412126	0.909994	0.504201	0.554749	0.82107	2.58593e-05	0.401859	0.78083	0.409679	0.583247	0.853525	0.00314175	0.864663	0.610561	0.585295	0.236996	0.949217	0.106387
lysoXperox_count		0.73221	0.625518	3.15071264566079e-004	0.0360803	4.76874389629432e-006	0.000144196	0.69392	7.85216930648143e-005	2.57636172519249e-010	2.78851844194657e-004	9.23486715950153e-008	0.925647	0.426628	0.461135	0.785871	0.445618	0.124142	0.306579	0.345728	0.0017638	0.564946	0.00477019	0.184403	0.35147	0.00272232	2.40687095370616e-005	0.0886335	0.0672339	0.0014981	0.859742	0.401157	0.525233	0.936496	0.484876	0.000144196	0.98452	0.426628	0.461135	0.800869	0.445618	0.0258232	0.267518	0.365801	0.531893	0.979384	0.273857	0.0877324
mitoXperox_count		0.933189	0.531345	0.0283727	0.0734548	3.73249645242378e-004	0.00282481	0.816025	1.45513718812222e-005	4.45326654425795e-006	2.08929962377441e-008	1.19812109060481e-004	0.450203	0.892822	0.916794	0.572077	0.889672	0.019098	0.83535	0.0354612	0.00240128	0.00246779	0.0154693	0.171716	0.695283	0.00174935	0.000557213	0.0101008	0.325841	0.00030705	0.414003	0.978529	0.816043	0.156278	0.903167	0.00282481	0.499167	0.892822	0.916794	0.564015	0.889672	0.00564865	0.467549	0.963937	0.870698	0.808498	0.973736	0.35942
ERXgolgi_total_volume		0.74126	0.365506	0.543156	0.522483	0.0457608	0.225333	0.353154	5.49453313552131e-006	0.146599	0.0168113	0.0844271	0.586485	0.638595	0.477993	0.112584	0.221103	0.054175	0.205414	4.26914801836371e-006	0.139142	0.0374279	0.0926872	0.317797	0.408195	0.00355377	0.374117	0.123382	0.653738	0.175694	0.641123	0.576087	0.441061	0.384839	0.194372	0.225333	0.478312	0.638595	0.477993	0.109268	0.221103	0.0159142	0.410927	0.249257	0.531262	0.106424	0.295487	0.399975
ERXlyso_total_volume		0.605842	0.278333	0.000977104	0.0322229	4.93139663762666e-006	1.0237e-05	0.881029	0.000948858	5.64526459274183e-018	8.49772873972193e-006	7.40561049691969e-006	0.682258	0.915888	0.247234	0.363808	0.596774	0.101548	0.59699	0.635104	2.78204614870148e-004	0.406811	0.0692499	0.178594	0.724295	0.00125892	3.36723012891221e-008	0.0392296	0.270918	0.000193349	0.818484	0.931373	0.255724	0.784403	0.573128	1.0237e-05	0.75936	0.915888	0.247234	0.370876	0.596774	0.0200218	0.732206	0.960508	0.575661	0.599966	0.62877	0.0251921
ERXmito_total_volume		0.891587	0.197112	0.0298321	0.235767	0.00170377	0.000160273	0.67808	0.000754414	7.27842189735158e-006	1.32081813019623e-018	0.0071497	0.308308	0.405664	0.681951	0.850436	0.547921	0.00893491	0.957077	0.304067	0.0243393	0.00107241	0.458093	0.0532902	0.889435	0.000730821	0.000837965	8.67321e-05	0.672578	1.62045e-05	0.271639	0.433318	0.74	0.265153	0.610598	0.000160273	0.30976	0.405664	0.681951	0.853832	0.547921	0.00317307	0.607665	0.394518	0.615531	0.613603	0.417402	0.0299241
ERXperox_total_volume		0.392237	0.996562	6.76442363141137e-005	2.95176533965612e-004	1.344171072456e-006	1.29219e-06	0.927943	0.000656791	4.81975246026664e-008	0.00317307	7.41065032800262e-011	0.729713	0.58608	0.234692	0.240315	0.308535	0.15832	0.456771	0.996565	0.0562847	0.451502	0.00380708	0.311413	0.487252	0.0458312	2.62103456974465e-004	0.74	0.043789	0.00586338	0.693063	0.545362	0.310357	0.232254	0.339659	1.29219e-06	0.687274	0.58608	0.234692	0.243509	0.308535	0.00337344	0.219374	0.583515	0.147085	0.766201	0.204143	0.18259
LDXER_total_volume		1.06990015483868e-005	0.110308	0.651286	0.835921	0.750059	0.75179	1.00214269248852e-008	0.771767	0.953077	0.559473	0.563921	0.00300682	0.260545	0.279469	0.54448	0.682387	0.103	1.37434979400403e-008	0.247926	0.205366	0.691229	0.063616	0.989567	7.12305613200574e-006	0.67356	0.717213	0.584886	0.434091	0.765091	0.00193787	0.253511	0.170257	0.791888	0.696076	0.75179	0.00330236	0.260545	0.279469	0.538687	0.682387	0.0625995	0.0358851	0.142126	0.47632	0.489166	0.506232	0.172723
LDXgolgi_total_volume		0.0922533	0.183776	0.584797	0.51159	0.913182	0.913209	0.0938554	0.443192	0.270697	0.224606	1	0.742977	0.44268	0.224414	0.118857	0.701772	0.149086	0.119129	0.270697	0.380073	0.662362	0.51159	0.184141	0.148661	0.443192	0.119129	1	0.584835	0.827388	0.913165	0.443192	0.184141	0.224606	0.443192	0.913209	0.743178	0.44268	0.224414	0.118896	0.701772	0.584835	0.869883	0.380073	0.224078	0.443145	0.378754	0.119091
LDXlyso_total_volume		0.00254275	0.331315	0.739454	0.574426	0.687592	0.194	3.10586057801169e-004	0.840372	0.306006	0.186867	0.497453	0.078778	0.64139	0.335383	0.296875	0.806532	0.490213	0.00070444	0.272409	0.637237	0.457152	0.821703	0.692338	0.00712934	0.366838	0.671014	0.0944316	0.658155	0.28919	0.0211221	0.895859	0.246578	0.604159	0.868039	0.194	0.0731453	0.64139	0.335383	0.296925	0.806532	0.603275	0.380114	0.739479	0.251394	0.233219	0.674791	0.0299771
LDXmito_total_volume		0.0114222	0.61653	0.355186	0.2257	0.440007	0.846267	0.000574567	0.716211	0.67435	0.547327	0.768273	0.0241317	0.0737655	0.602825	0.202065	0.527833	0.383973	0.000771762	0.761706	0.985319	0.301162	0.918895	0.998042	0.0114364	0.329693	0.734675	0.186737	0.772974	0.563932	0.00479065	0.0937878	0.537475	0.299395	0.623786	0.846267	0.0208808	0.0737655	0.602825	0.196279	0.527833	0.094567	0.087614	0.14979	0.186232	0.476295	0.961738	0.269769
LDXperox_total_volume		2.30391382450104e-005	0.962381	0.133042	0.252579	0.723374	0.126738	1.00363481534745e-004	0.492599	0.670967	0.355739	0.509286	0.0991559	0.590551	0.614803	0.723267	0.587522	0.373572	4.00209892915966e-004	0.424547	0.147856	0.69529	0.344548	0.865244	0.0161571	0.552992	0.509286	0.623308	1	0.457177	0.0383169	0.572241	0.572241	0.874526	0.489595	0.126738	0.0750498	0.590551	0.614803	0.723293	0.587522	0.819123	0.0572517	0.735891	0.176798	0.788064	0.401331	0.569779
golgiXlyso_total_volume		0.534772	0.366674	0.0662141	0.680487	0.596126	0.438472	0.963078	0.00563136	0.231381	0.158991	0.126196	0.432378	0.732389	0.287491	0.0464504	0.0536494	0.701204	0.776125	0.00828096	0.252939	0.316728	0.163055	0.00481975	0.739747	0.531007	0.579053	0.699603	0.013082	0.834525	0.723619	0.555518	0.392086	0.036988	0.0484901	0.438472	0.447669	0.732389	0.287491	0.0435271	0.0536494	0.116283	0.990536	0.430754	0.163942	0.672547	0.172686	0.694777
golgiXmito_total_volume		0.0875423	0.162704	0.17457	0.656864	0.0870862	0.951932	0.0568726	0.0171583	0.636649	0.171406	0.893802	0.718356	0.909049	0.0758417	0.748813	0.0397101	0.141596	0.0455719	1.31263255330158e-005	0.0783141	0.0490363	0.622801	0.82948	0.230898	0.219393	0.491806	0.238425	0.227912	0.198267	0.515216	0.74	0.0835915	0.91769	0.0334151	0.951932	0.672203	0.909049	0.0758417	0.740664	0.0397101	0.112589	0.506949	0.832843	0.0269218	0.273781	0.0852168	0.60072
golgiXperox_total_volume		0.309233	0.0413581	0.239616	0.102201	0.04183	0.275684	0.15553	0.000690807	0.0624482	0.122469	3.88751808160667e-004	0.500508	0.179833	0.242158	0.312024	0.439754	0.0354411	0.0862637	0.00110788	0.0350202	0.297245	5.66561536791394e-005	0.744847	0.261474	0.223955	0.423016	0.854736	0.0271585	0.512536	0.569901	0.131299	0.169905	0.442266	0.51394	0.275684	0.432661	0.179833	0.242158	0.300555	0.439754	0.0289961	0.24013	0.0616224	0.835996	0.712366	0.333499	0.400186
lysoXmito_total_volume		0.683823	0.396574	0.183332	0.419317	0.0131444	0.0578309	0.963937	0.014953	2.9726988971687e-005	1.19068265587655e-006	0.0835915	0.437537	0.508649	0.583362	0.921908	0.884139	0.124502	0.701204	0.106962	5.11708987914993e-005	0.000649764	0.413038	0.226191	0.739747	0.0141397	2.0877802307061e-005	0.00219334	0.880192	0.00425183	0.71231	0.607562	0.552607	0.212737	0.965656	0.0578309	0.507208	0.508649	0.583362	0.91764	0.884139	0.0383202	0.485529	0.348653	0.431518	0.737531	0.549333	0.221032
lysoXperox_total_volume		0.785043	0.77841	4.81814250538574e-004	0.0981765	0.000739993	0.00200561	0.538079	0.000904527	1.71391211888131e-007	0.00607327	6.10712207177907e-008	0.708237	0.207675	0.2125	0.917196	0.0510178	0.272808	0.238821	0.293205	0.00138072	0.806847	2.06525561946177e-004	0.207788	0.291184	0.0361005	3.29388429436826e-004	0.170302	0.00926992	0.0532645	0.757037	0.212278	0.242851	0.986258	0.0597028	0.00200561	0.643181	0.207675	0.2125	0.900976	0.0510178	0.035145	0.384817	0.12559	0.315597	0.739135	0.0468086	0.139059
mitoXperox_total_volume		0.628842	0.787553	0.00742704	0.237537	0.00867832	0.00144476	0.412365	1.32330974758908e-004	2.16772187586212e-006	2.94218634837949e-007	2.71418635443674e-005	0.216762	0.798308	0.72851	0.557425	0.232746	0.0710675	0.694807	0.110004	0.00576962	0.00880074	0.00853751	0.139753	0.428365	0.0104513	0.00165409	0.00421611	0.0653785	0.00490017	0.194527	0.735114	0.784403	0.11575	0.262301	0.00144476	0.246388	0.798308	0.72851	0.54584	0.232746	0.0202884	0.961296	0.671	0.57196	0.590198	0.347317	0.199006
ERXgolgi_median_volume		0.625228	0.0656301	0.0718533	0.287864	0.00447264	0.0082609	0.718673	2.37070899757716e-005	0.000596591	0.00121421	4.97296077110286e-004	0.991362	0.490372	0.152246	0.570667	0.623652	0.00943576	0.483314	0.12959	0.0230043	0.205683	0.0233044	0.374672	0.755233	9.48455171494746e-006	0.0253339	0.105092	0.11673	0.00443038	0.844826	0.570201	0.185794	0.730894	0.739059	0.0082609	0.996548	0.490372	0.152246	0.575531	0.623652	0.324592	0.614714	0.429008	0.66159	0.629157	0.525821	0.950887
ERXlyso_median_volume		0.00543108	0.601677	0.049366	0.162704	0.461571	0.217335	0.0327421	0.334266	0.571338	0.611829	0.512981	0.769299	0.435969	2.95708206630799e-010	0.565904	0.0333125	0.0319746	0.0798539	0.014863	0.430377	0.0112545	0.567651	0.106665	0.288307	0.0603151	0.25301	0.0617838	0.306804	0.153014	0.835153	0.418937	9.735877015658e-010	0.957901	0.0194538	0.217335	0.821572	0.435969	2.95708206630799e-010	0.572953	0.0333125	0.680243	0.528493	0.40457	0.000428096	0.738141	0.27798	0.23357
ERXmito_median_volume		0.392616	0.925098	0.300445	0.0707115	0.233066	0.818872	0.842882	0.853481	0.57715	0.057491	0.90374	0.717535	0.659848	0.353813	0.0639738	0.249731	0.159363	0.734338	0.135484	0.0887732	0.0154017	0.466713	0.00799945	0.786464	0.476147	0.763882	0.034568	0.111192	0.584607	0.363303	0.749887	0.433838	0.00152268	0.172194	0.818872	0.672451	0.659848	0.353813	0.0641723	0.249731	0.419786	0.713538	0.397347	0.423072	0.62401	0.857336	0.347686
ERXperox_median_volume		0.311155	0.211725	0.44847	0.768195	0.754939	0.70057	0.946665	0.2347	0.469762	0.29369	0.836692	0.316511	0.563352	0.0497782	0.665353	0.00816468	0.109947	0.909804	0.0684169	0.59617	0.288107	0.631258	0.709417	0.875121	0.346432	0.231626	0.905527	0.438738	0.63667	0.314317	0.59617	0.0367536	0.906382	0.00592698	0.70057	0.313969	0.563352	0.0497782	0.652427	0.00816468	0.157698	0.510552	0.575233	0.277094	0.783498	0.00625744	0.109653
LDXER_median_volume		0.044389	0.126926	0.577676	0.283176	0.297117	0.800953	0.00185067	0.779073	0.94521	0.612734	0.196469	0.000963899	0.296979	0.982588	0.465826	0.509377	0.337623	0.00119597	0.931325	0.72759	0.234716	0.033002	0.757357	0.00598365	0.688504	0.834901	0.203262	0.275675	0.549477	0.000333996	0.313402	0.777397	0.19726	0.499918	0.800953	0.000950081	0.296979	0.982588	0.452436	0.509377	0.0640082	0.021413	0.185246	0.456215	0.76108	0.377413	0.339548
LDXgolgi_median_volume		0.0922533	0.183776	0.584797	0.51159	0.913182	0.913209	0.0938554	0.443192	0.270697	0.224606	1	0.742977	0.44268	0.224414	0.118857	0.701772	0.149086	0.119129	0.270697	0.380073	0.662362	0.51159	0.184141	0.148661	0.443192	0.119129	1	0.584835	0.827388	0.913165	0.443192	0.184141	0.224606	0.443192	0.913209	0.743178	0.44268	0.224414	0.118896	0.701772	0.584835	0.869883	0.380073	0.224078	0.443145	0.378754	0.119091
LDXlyso_median_volume		0.00304002	0.347945	0.883828	0.428718	0.85998	0.232681	0.000438445	0.685617	0.413925	0.199614	0.743123	0.10459	0.834173	0.316595	0.281192	0.944635	0.51426	0.00073267	0.250521	0.5811	0.396556	0.566397	0.711822	0.0076897	0.442277	0.763257	0.0619567	0.446848	0.251598	0.0281539	0.923749	0.23525	0.556975	0.903765	0.232681	0.0972825	0.834173	0.316595	0.281242	0.944635	0.583713	0.466128	0.92575	0.334697	0.244076	0.497993	0.0152214
LDXmito_median_volume		0.0116249	0.506219	0.279462	0.187728	0.397677	0.899375	0.00181518	0.649105	0.704108	0.513742	0.929569	0.0533697	0.128082	0.373286	0.129723	0.60783	0.247568	0.00226046	0.598432	0.960838	0.315815	0.898403	0.672348	0.0277933	0.32688	0.762492	0.145165	0.866418	0.557003	0.0127373	0.135037	0.334387	0.275032	0.685895	0.899375	0.0466533	0.128082	0.373286	0.124555	0.60783	0.0812961	0.145123	0.212933	0.117914	0.345473	0.980851	0.137047
LDXperox_median_volume		4.43634e-05	0.689671	0.218529	0.516759	0.676345	0.170422	0.000197672	0.638314	0.67168	0.343695	0.71448	0.229061	0.677398	0.600514	0.919658	0.422046	0.558384	0.000474897	0.484147	0.2559	0.985893	0.319625	0.75725	0.0161609	0.346779	0.680339	0.894952	0.669953	0.174316	0.100831	0.660486	0.550413	0.876325	0.353622	0.170422	0.180332	0.677398	0.600514	0.919666	0.422046	0.778911	0.124283	0.824546	0.191897	0.711365	0.29165	0.236698
golgiXlyso_median_volume		0.381025	0.0629074	0.728335	0.676547	0.0809277	0.647449	0.590379	0.473667	0.184097	0.421925	0.774745	0.927193	0.253259	0.338221	0.0893635	0.218428	0.795525	0.615792	0.0613084	0.335637	0.738548	0.4596	0.0982628	0.903263	0.458272	0.23721	0.421925	0.0371299	0.0634699	0.724571	0.246663	0.414979	0.307007	0.230608	0.647449	0.931976	0.253259	0.338221	0.0878694	0.218428	0.496218	0.604472	0.0744194	0.113052	0.76315	0.460027	0.950087
golgiXmito_median_volume		0.0651353	0.110029	0.124317	0.210022	0.759687	0.271524	0.0600176	0.976495	0.434069	0.715185	0.191191	0.544459	0.0146875	0.45836	0.330078	0.0931062	0.365106	0.0419665	0.0748336	0.891483	0.450526	0.341943	0.778145	0.195616	0.861358	0.868229	0.345359	0.14059	0.483041	0.879783	0.0147843	0.455194	0.964313	0.0638912	0.271524	0.558421	0.0146875	0.45836	0.330128	0.0931062	0.875969	0.118887	0.0193561	0.463091	0.0827605	0.184201	0.695222
golgiXperox_median_volume		0.473187	0.700592	0.740159	0.822039	0.543558	0.474972	0.881392	0.43203	0.623656	0.869469	0.609869	0.658018	0.53026	0.507877	0.532937	0.0996093	0.656309	0.809432	0.806916	0.224644	0.632918	0.290195	0.684804	0.901821	0.489992	0.691996	0.622118	0.149647	0.510857	0.555492	0.544406	0.437197	0.086238	0.0727886	0.474972	0.662612	0.53026	0.507877	0.515885	0.0996093	0.63137	0.588001	0.724274	0.763784	0.065025	0.1949	0.334512
lysoXmito_median_volume		0.397629	0.979983	0.00318021	0.0438451	0.397275	0.0197065	0.845667	0.231513	0.479417	0.871812	0.030682	0.257094	0.914829	0.443583	0.260114	0.534096	0.424888	0.641771	0.176627	0.183308	0.00430856	0.412764	0.627703	0.317854	0.933975	0.426821	0.0652502	0.073452	0.372783	0.546265	0.927042	0.595381	0.183685	0.540263	0.0197065	0.292367	0.914829	0.443583	0.260163	0.534096	0.496731	0.0304008	0.922712	0.0651942	0.426773	0.158648	0.952189
lysoXperox_median_volume		0.578317	0.316892	0.0568309	0.194197	0.766426	0.0346592	0.249551	0.212528	0.655685	0.0713422	0.672526	0.0648556	0.790763	0.686966	0.217703	0.0249972	0.200181	0.39069	0.965811	0.196178	0.760614	0.233348	0.485458	0.756602	0.511572	0.347049	0.969316	0.694408	0.111616	0.0442917	0.673332	0.508003	0.977204	0.0212409	0.0346592	0.0536929	0.790763	0.686966	0.211405	0.0249972	0.085473	0.520506	0.93955	0.57971	0.112108	0.042769	0.721455
mitoXperox_median_volume		0.710268	0.270651	0.232265	0.479216	0.73583	0.475522	0.865935	0.486648	0.755099	0.434475	0.491136	0.33377	0.438189	0.601352	0.00971784	0.826786	0.053406	0.808475	0.85439	0.496397	0.0716459	0.622265	0.529334	0.554505	0.786646	0.378985	0.0720505	0.449367	0.463801	0.305721	0.399458	0.448652	0.230884	0.928774	0.475522	0.330555	0.438189	0.601352	0.00972614	0.826786	0.84148	0.472501	0.675842	0.665586	0.00861651	0.875341	0.568065
ERXgolgi_std_volume		0.687816	0.709005	0.87933	0.0442926	0.656766	0.207835	0.521026	0.11155	0.898914	0.759643	0.97939	0.452552	0.190023	0.804285	0.0205953	0.866267	0.154341	0.536727	0.000762426	0.121716	0.0342295	0.166499	0.256657	0.982807	0.0215248	0.730238	0.0935912	0.303027	0.794366	0.530086	0.142215	0.779433	0.0878334	0.873399	0.207835	0.357198	0.190023	0.804285	0.0191589	0.866267	0.632019	0.193924	0.0556754	0.831818	0.338495	0.902058	0.11678
ERXlyso_std_volume		0.387373	0.049115	0.40182	0.255724	0.000243994	0.0188576	0.38419	0.0312561	3.75449e-06	0.000339706	0.0188576	0.494367	0.366527	0.0628913	0.730867	0.987945	0.541036	0.70923	0.993129	0.00558591	0.19053	0.671	0.0643526	0.311445	0.00760889	1.1929338677178e-019	0.0277945	0.974239	0.0243393	0.774362	0.33411	0.043789	0.814388	0.866615	0.0188576	0.593535	0.366527	0.0628913	0.726023	0.987945	0.134922	0.830858	0.284682	0.976789	0.700375	0.790483	0.0105975
ERXmito_std_volume		0.326274	0.0505048	0.869144	0.00913941	0.657549	0.661563	0.819394	0.326435	0.0913437	0.000331895	0.883591	0.420895	0.483112	0.792622	0.348874	0.873919	0.132553	0.84632	0.147869	0.0515549	4.33957321004776e-007	0.876794	0.253866	0.975072	0.0162458	0.0600515	3.08865296397546e-015	0.977673	0.020558	0.400397	0.42311	0.841261	0.0378719	0.946789	0.661563	0.435329	0.483112	0.792622	0.346659	0.873919	0.509822	0.731392	0.6553	0.696083	0.847992	0.873055	0.00814787
ERXperox_std_volume		0.502893	0.73328	0.00174104	0.814388	0.871663	0.285682	0.976812	0.375299	0.0710675	0.97939	0.000738612	0.217599	0.437958	0.110367	0.759478	4.64161803591767e-007	0.981107	0.939935	0.797695	0.178594	0.387246	0.000127295	0.308251	0.844478	0.762931	0.193599	0.943361	9.32969288377034e-008	0.754718	0.277989	0.467407	0.166499	0.455451	7.34914586158753e-007	0.285682	0.209709	0.437958	0.110367	0.7472	4.64161803591767e-007	0.892099	0.190463	0.154999	0.0190282	0.446872	1.45655435063816e-007	0.666244
LDXER_std_volume		0.309601	0.477752	0.230763	0.0305717	0.107094	0.0550738	0.0752517	0.163746	0.166466	0.366924	0.311155	0.000482078	0.229753	0.423043	0.564134	0.965821	0.98378	0.034276	0.408606	0.967565	0.418201	0.896447	0.509729	0.00124713	0.741448	0.662534	0.912563	0.797613	0.369174	0.00997453	0.22404	0.523143	0.606882	0.990267	0.0550738	0.00105774	0.229753	0.423043	0.564134	0.965821	0.00157467	0.0240788	0.550451	0.829161	0.430118	0.904353	0.299046
LDXgolgi_std_volume
LDXlyso_std_volume		0.163889	0.457937	0.916667	0.142857	0.950794	0.537302	0.315873	0.400794	0.590476	0.400794	0.888889	0.55873	0.95754	0.0246032	0.859524	0.315079	0.0031746	0.42619	0.0246032	0.0579365	0.0301587	0.8	0.55873	0.590476	0.185714	0.988889	0.234921	0.623016	0.0301587	0.703175	0.988889	0.0246032	0.73254	0.0984127	0.537302	0.55873	0.95754	0.0246032	0.859524	0.315079	0.988889	0.277778	0.916667	0.0853175	0.888889	0.499206	0.380952
LDXmito_std_volume		0.715675	0.0609127	0.881994	0.703323	0.0693948	0.389385	0.934871	0.619097	0.243056	0.326835	0.752034	0.232738	0.87371	0.582143	0.0961806	0.964187	0.461806	0.881994	0.934871	0.0830853	0.389385	0.619097	0.11498	0.536409	0.0830853	0.0575893	0.840129	0.881994	0.976786	0.151141	0.934871	0.582143	0.0830853	0.881994	0.389385	0.232738	0.87371	0.582143	0.0961806	0.964187	0.840129	0.132292	0.752034	0.486706	0.582143	0.89871	0.500794
LDXperox_std_volume		0.235714	0.395635	0.235714	0.235714	0.906349	0.2	0.78254	0.963492	0.906349	0.963492	0.0662698	0.906349	0.138889	0.138889	0.639683	0.2	0.78254	0.963492	0.78254	0.839683	0.395635	0.353571	0.138889	0.235714	0.594841	0.661508	0.497619	0.109524	0.0123016	0.906349	0.138889	0.0480159	0.594841	0.2	0.2	0.906349	0.138889	0.138889	0.639683	0.2	0.266667	0.138889	0.138889	0.0896825	0.497619	0.444444	0.497619
golgiXlyso_std_volume		0.509894	0.756168	0.25942	0.583515	0.140548	0.915981	0.741606	0.139753	0.462073	0.389661	0.585005	0.544544	0.898802	0.326236	0.0745966	0.0473224	0.991412	0.812715	0.0476798	0.228776	0.311413	0.543918	0.00217317	0.875821	0.777779	0.592483	0.644395	0.033214	0.863226	0.876732	0.728615	0.39696	0.0120045	0.0330138	0.915981	0.577848	0.898802	0.326236	0.0701561	0.0473224	0.521068	0.800672	0.600003	0.283139	0.252428	0.241583	0.485602
golgiXmito_std_volume		0.0926335	0.111766	0.0416774	0.977673	0.269321	0.324262	0.0331947	0.758	0.802694	0.970805	0.674157	0.169103	0.643249	0.126605	0.677104	0.202589	0.512622	0.036988	0.017042	0.139753	0.192829	0.526737	0.372936	0.175244	0.967373	0.766224	0.472774	0.169994	0.858148	0.0823928	0.538162	0.139142	0.669424	0.170699	0.324262	0.155802	0.643249	0.126605	0.670812	0.202589	0.235767	0.835071	0.652177	0.0581609	0.2086	0.161188	0.630445
golgiXperox_std_volume		0.58171	0.110217	0.109711	0.0109223	0.0557482	0.197484	0.721299	0.0783141	0.0453137	0.105961	0.000302218	0.873145	0.202895	0.435704	0.729243	0.290944	0.0413393	0.528158	0.217716	0.0535839	0.497315	0.00084675	0.6553	0.871573	0.577569	0.237537	0.430754	0.0374279	0.446265	0.970791	0.176416	0.309303	0.237537	0.298887	0.197484	0.847825	0.202895	0.435704	0.731706	0.290944	0.0771335	0.516773	0.169994	0.792478	0.486285	0.358764	0.0970056
lysoXmito_std_volume		0.962044	0.481885	0.0248734	0.0584586	0.605181	0.0653785	0.446872	0.384839	0.953647	0.33411	0.105464	0.52022	0.311395	0.469906	0.201491	0.928619	0.343015	0.329711	0.600003	0.120067	0.0011859	0.439766	0.736742	0.083263	0.791042	0.022238	0.0178703	0.188251	0.583515	0.780153	0.300952	0.340775	0.0453137	0.816062	0.0653785	0.575622	0.311395	0.469906	0.20634	0.928619	0.972522	0.252057	0.261355	0.118008	0.548214	0.46685	0.544599
lysoXperox_std_volume		0.887312	0.0409248	0.0148898	0.926239	0.97509	0.615162	0.361781	0.725372	0.120615	0.644395	0.00207471	0.138617	0.0150898	0.218363	0.243009	2.00858e-05	0.878493	0.24743	0.659995	0.054175	0.941648	1.24956e-05	0.555518	0.500338	0.645948	0.586498	0.802694	4.30482e-05	0.316728	0.170829	0.0187317	0.283685	0.159663	3.2048e-05	0.615162	0.132066	0.0150898	0.218363	0.239024	2.00858e-05	0.223625	0.672806	0.00244837	0.0484947	0.971661	0.00170791	0.740791
mitoXperox_std_volume		0.627298	0.68819	0.150391	0.243801	0.41352	0.475469	0.441664	0.140365	0.120067	0.080717	0.0114944	0.866347	0.990542	0.681951	0.119794	9.12939e-05	0.521068	0.375299	0.340775	0.0958805	0.077919	0.00112791	0.290716	0.347027	0.797695	0.479527	0.0338203	4.62804e-05	0.858148	0.600572	0.989694	0.728615	0.00866828	0.000142939	0.475469	0.874946	0.990542	0.681951	0.11446	9.12939e-05	0.622801	0.683114	0.441061	0.492009	0.473402	0.000561493	0.746506
ER_XY_bins_hist_mode		0.741108	0.0545903	0.979838	0.348705	0.24132	0.91547	0.899433	0.867513	0.283694	0.480458	0.919482	0.366645	0.749702	0.875429	0.55623	0.497003	0.867513	0.895443	0.239367	0.641328	0.738468	0.670691	0.619646	0.95159	0.233142	0.227026	0.879466	0.209333	0.0669951	0.804213	0.827891	0.753817	0.843696	0.587707	0.91547	0.470409	0.749702	0.875429	0.55627	0.497003	0.85956	0.0345874	0.641328	0.43341	0.8675	0.352717	0.317614
ERXgolgi_XY_bins_hist_mode		0.698807	0.346341	0.566464	0.538546	0.492446	0.74643	0.728053	0.602556	0.22936	0.440815	0.108262	0.69519	0.154957	0.518041	0.659018	0.28951	0.17574	0.757236	0.742838	0.0848511	0.674812	0.0370316	0.67742	0.422723	0.098067	0.263299	0.291918	0.140547	0.660105	0.741816	0.203725	0.556043	0.495226	0.317124	0.74643	0.698064	0.154957	0.518041	0.65905	0.28951	0.808229	0.290466	0.18135	0.945218	0.840495	0.581325	0.660504
ERXlyso_XY_bins_hist_mode		0.871487	0.2663	0.318911	0.552257	0.168805	0.369473	0.936771	0.677501	0.00664473	0.605319	0.0162511	0.960848	0.184523	0.936752	0.0774819	0.0179473	0.745511	0.947918	0.410102	0.0379464	0.571301	0.0296036	0.620156	0.946006	0.400714	0.0123584	0.933067	0.13328	0.390138	0.927466	0.233877	0.908983	0.238666	0.0206676	0.369473	0.97764	0.184523	0.936752	0.0775135	0.0179473	0.777583	0.630341	0.466061	0.356349	0.383561	0.0304189	0.560909
ERXmito_XY_bins_hist_mode		0.843198	0.593201	0.791889	0.601516	0.736334	0.620396	0.758642	0.862433	0.239134	0.153785	0.406305	0.875729	0.9644	0.42543	0.97712	0.166228	0.711504	0.845431	0.780132	0.155342	0.424866	0.551557	0.0597697	0.80255	0.629471	0.170701	0.261967	0.144678	0.481666	0.839865	0.819561	0.330915	0.906701	0.133854	0.620396	0.920755	0.9644	0.42543	0.977122	0.166228	0.466517	0.749008	0.932998	0.609178	0.876468	0.44186	0.480015
ERXperox_XY_bins_hist_mode		0.108999	0.380009	0.444612	0.839446	0.0800664	0.221654	0.315502	0.118426	0.0142394	0.00705702	0.342733	0.814735	0.283565	0.375281	0.84882	0.691297	0.249293	0.16697	0.0926497	0.0638607	0.0241368	0.568865	0.359565	0.610114	0.014063	0.118426	0.0532383	0.663505	0.007916	0.776107	0.319986	0.284996	0.243377	0.707697	0.221654	0.773506	0.283565	0.375281	0.848835	0.691297	0.159284	0.980657	0.412194	0.836277	0.705767	0.490982	0.350703
LD_XY_bins_hist_mode		0.283637	0.683949	0.0935856	0.410215	0.828614	0.136423	0.199723	0.396479	0.5243	0.623818	0.882652	0.0122415	0.36277	0.896572	0.495723	0.528204	0.594477	0.333781	0.714195	0.378114	0.421988	0.125493	0.965792	0.831452	0.383009	0.344225	0.585705	0.566611	0.486781	0.0125727	0.364332	0.798768	0.397195	0.42645	0.136423	0.0100525	0.36277	0.896572	0.505107	0.528204	0.498862	0.0024277	0.737933	0.213199	0.600614	0.434942	0.941671
LDXER_XY_bins_hist_mode		0.137557	0.874049	0.0888645	0.688412	0.969729	0.114225	0.255046	0.193034	0.390821	0.0783787	0.112256	0.96756	0.260271	0.581238	0.649864	0.238055	0.49725	0.441552	0.997913	0.968704	0.970789	0.380498	0.910437	0.952027	0.210748	0.547334	0.556196	0.185495	0.522871	0.751257	0.23383	0.584978	0.753318	0.294739	0.114225	0.897711	0.260271	0.581238	0.649864	0.238055	0.642475	0.444747	0.304906	0.0114701	0.908336	0.653205	0.769254
LDXgolgi_XY_bins_hist_mode
LDXlyso_XY_bins_hist_mode		0.441385	0.99254	0.482549	0.200308	0.827927	0.14683	0.222799	0.549841	0.456277	0.2724	0.222799	0.24962	0.646291	0.265291	0.35773	0.282924	0.772381	0.279577	0.577489	0.646089	0.556546	0.698615	0.92862	0.628408	0.847417	0.973862	1	0.2724	0.847417	0.304377	0.72938	0.265291	0.407609	0.200308	0.14683	0.24962	0.646291	0.265291	0.35773	0.282924	0.916643	0.22899	0.28735	0.0259836	0.616595	0.305238	0.92862
LDXmito_XY_bins_hist_mode		0.617532	0.702831	0.161154	0.644456	0.187038	0.102674	0.46767	0.197157	0.425779	0.572506	0.168759	0.75598	0.986172	0.268874	0.0104064	0.585939	0.301417	0.686407	0.91436	0.968636	0.611833	0.243309	0.588184	0.669553	0.324483	0.439413	0.905082	0.399055	0.279553	0.970618	0.968636	0.268874	0.0217076	0.815657	0.102674	0.75598	0.986172	0.268874	0.0104064	0.585939	0.896123	0.840072	0.789582	0.0788624	0.932297	0.67525	0.941106
LDXperox_XY_bins_hist_mode		0.394069	0.570084	0.85437	0.842062	0.48707	0.55355	0.585748	0.423792	0.166204	0.486446	0.240191	0.843309	0.909379	1	0.497126	0.0929463	0.934602	0.471612	0.799284	0.491562	0.829907	0.227107	0.60767	0.34462	0.585748	0.151114	0.365626	0.437714	0.769346	0.721913	0.971927	0.934602	0.382959	0.103844	0.55355	0.843309	0.909379	1	0.497126	0.0929463	0.959428	0.865121	0.727586	0.535975	0.487054	0.129351	0.99683
golgi_XY_bins_hist_mode		0.666339	0.555108	0.0662358	0.488381	0.0354018	0.091175	0.201469	0.0658635	0.0576839	0.15762	0.00352279	0.196032	0.261325	0.329589	0.299285	0.395253	0.0132069	0.163091	0.465702	0.177777	0.897913	0.00525175	0.878225	0.109018	0.0691282	0.336804	0.420596	0.0228712	0.136358	0.201741	0.296064	0.275787	0.371189	0.447362	0.091175	0.203256	0.261325	0.329589	0.299335	0.395253	0.0927287	0.0458271	0.188072	0.639456	0.444297	0.230568	0.459499
golgiXlyso_XY_bins_hist_mode		0.933999	0.214572	0.218502	0.468954	0.27466	0.296944	0.704736	0.293087	0.0485149	0.134274	0.0688175	0.334485	0.635569	0.501127	0.43567	0.375964	0.610339	0.880944	0.552617	0.0250571	0.747579	0.153805	0.130784	0.917165	0.132045	0.0352897	0.502049	0.443327	0.431494	0.435764	0.655216	0.374998	0.691826	0.317285	0.296944	0.400114	0.635569	0.501127	0.444452	0.375964	0.583568	0.358361	0.78488	0.646024	0.547493	0.908711	0.694808
golgiXmito_XY_bins_hist_mode		0.0176564	0.0770495	0.719894	0.84098	0.635609	0.709192	0.0387492	0.43672	0.646023	0.386902	0.403131	0.666203	0.614896	0.161615	0.874665	0.263473	0.0722204	0.0469502	0.17102	0.0628377	0.200932	0.0344409	0.666838	0.131889	0.0435274	0.666838	0.687899	0.0722204	1	0.526798	0.752416	0.152922	0.666838	0.258463	0.709192	0.666457	0.614896	0.161615	0.874678	0.263473	0.666838	0.55502	0.355602	0.807272	0.807463	0.426908	0.471737
golgiXperox_XY_bins_hist_mode		0.0814924	0.842567	0.963198	0.889901	0.674039	0.647254	0.336788	0.45259	1	0.153369	0.915486	0.594063	0.631942	0.767526	0.101507	0.302137	0.125921	0.252899	0.180124	0.535056	0.0616085	0.835473	0.835473	0.977894	0.254887	0.878968	0.23359	0.559864	0.316993	0.607567	0.67075	0.691136	0.204802	0.292415	0.647254	0.683953	0.631942	0.767526	0.104155	0.302137	0.911825	0.761905	0.821073	0.713157	0.182447	0.39291	0.660609
lyso_XY_bins_hist_mode		0.740343	0.796226	0.058492	0.128427	0.0772072	0.094209	0.818596	0.340537	0.00591764	0.340537	0.00126044	0.954208	0.0603443	0.52684	0.132011	0.0300385	0.886062	0.863468	0.508259	0.113786	0.258463	0.0435274	0.45407	0.988558	0.45407	0.0269539	0.508259	0.0247765	0.605183	0.931461	0.0773018	0.546085	0.246174	0.0292852	0.094209	0.920015	0.0603443	0.52684	0.132051	0.0300385	0.666838	0.498223	0.190586	0.165873	0.371009	0.0499126	0.78531
lysoXmito_XY_bins_hist_mode		0.271647	0.0352079	0.84316	0.471062	0.132447	0.957818	0.889776	0.414872	0.0593445	0.400944	0.246074	0.428465	0.8656	0.671592	0.208519	0.394451	0.789531	0.662472	0.510616	0.00525969	0.670032	0.206686	0.55953	0.804007	0.0251152	0.00397192	0.863938	0.463917	0.894789	0.753274	0.939506	0.878434	0.514359	0.352813	0.957818	0.491206	0.8656	0.671592	0.208566	0.394451	0.825205	0.0847955	0.989909	0.737404	0.743321	0.875376	0.188871
lysoXperox_XY_bins_hist_mode		0.656674	0.84126	0.418852	0.954286	0.802601	0.369942	0.799469	0.852392	0.943106	0.719174	0.652685	0.776048	0.0940836	0.438136	0.649911	0.331549	0.5032	0.710412	0.944969	0.451063	1	0.284884	0.959879	0.792049	0.610007	0.713913	0.551069	0.791351	0.958946	0.715528	0.052204	0.49493	0.905004	0.372498	0.369942	0.815606	0.0940836	0.438136	0.649944	0.331549	0.581418	0.747	0.199066	0.51259	0.641663	0.404363	0.731474
mito_XY_bins_hist_mode		0.38598	0.364509	0.584459	0.685789	0.975283	0.481865	0.47758	0.827236	0.979587	0.681816	0.486125	0.380906	0.784197	0.600297	0.180642	0.837862	0.395483	0.46669	0.63385	0.492981	0.601389	0.900321	0.179582	0.645137	0.232283	0.939884	0.776146	0.381881	0.497291	0.508369	0.784431	0.605171	0.496428	0.821987	0.481865	0.362131	0.784197	0.600297	0.180687	0.837862	0.220993	0.313813	0.783394	0.462018	0.534635	0.619918	0.993553
mitoXperox_XY_bins_hist_mode		0.885451	0.769322	0.114411	0.182428	0.70757	0.0996676	0.705806	0.161908	0.161908	0.224413	0.0660359	0.436596	0.464557	0.515367	0.556251	0.480683	0.0130649	0.807129	0.113554	0.230271	0.373095	0.0571159	0.766701	0.87431	0.361176	0.990266	0.731464	0.0616351	0.187939	0.376539	0.465057	0.413752	0.608394	0.477236	0.0996676	0.477081	0.464557	0.515367	0.572939	0.480683	0.12496	0.904646	0.748093	0.405111	0.089406	0.477558	0.619577
nuc_XY_bins_hist_mode
perox_XY_bins_hist_mode		0.0963801	0.812377	0.444108	0.791545	0.356451	0.710187	0.0627273	0.34056	0.285894	0.917997	0.490417	0.176731	0.348158	0.137135	0.265235	0.920478	0.0610955	0.0479961	0.174681	0.167999	0.913696	0.423137	0.758276	0.0952115	0.299325	0.681038	0.835753	0.521972	0.0491956	0.200803	0.28088	0.0749025	0.792591	0.843173	0.710187	0.204992	0.348158	0.137135	0.27409	0.920478	0.771744	0.120959	0.330805	0.732799	0.067031	0.554314	0.838915
ER_XY_bins_hist_stdev		0.00287655	0.0191321	0.690789	0.218554	0.115901	0.390872	0.0837669	0.915981	0.253866	0.722134	0.774473	0.963008	0.0881117	0.0612388	0.346045	0.707692	0.00760889	0.11155	0.015374	0.257592	0.653738	0.0674686	0.62127	0.248311	0.715673	0.106461	0.921109	0.138534	0.409295	0.966498	0.114689	0.0630043	0.738371	0.738371	0.390872	0.984523	0.0881117	0.0612388	0.338804	0.707692	0.587991	0.496526	0.0650351	0.264611	0.123064	0.95782	0.00516433
ERXgolgi_XY_bins_hist_stdev		0.374179	0.80922	0.701176	0.336323	0.33784	0.169994	0.826943	0.0667662	0.204611	0.64906	0.78772	0.846013	0.143932	0.757906	0.101778	0.523509	0.577569	0.779433	0.842946	0.92795	0.678902	0.753078	0.110518	0.746283	0.743263	0.89721	0.832843	0.189768	0.0895754	0.975944	0.169291	0.876794	0.0795085	0.42311	0.169994	0.90904	0.143932	0.757906	0.104748	0.523509	0.555518	0.414685	0.0954193	0.292708	0.798508	0.996555	0.652144
ERXlyso_XY_bins_hist_stdev		0.453281	0.8852	0.578272	0.232254	0.314446	0.718901	0.78604	0.834525	0.704411	0.433318	0.967373	0.588731	0.293217	0.0214669	0.16309	0.588503	0.902324	0.960508	0.505635	0.227912	0.90403	0.363571	0.0688907	0.529163	0.936509	0.205414	0.86831	0.685248	0.656864	0.39733	0.335215	0.0252884	0.926239	0.792704	0.718901	0.508606	0.293217	0.0214669	0.171139	0.588503	0.32102	0.213119	0.326435	0.060394	0.116245	0.328368	0.04984
ERXmito_XY_bins_hist_stdev		0.98188	0.0215497	0.881029	0.580538	0.347939	0.759643	0.796842	0.206219	0.421844	0.11575	0.633561	0.576796	0.667501	0.116129	0.906523	0.24936	0.814388	0.604534	0.467407	0.185991	0.024184	0.892099	0.212737	0.853774	0.0118324	0.79936	0.090015	0.229642	0.0484901	0.409056	0.688429	0.15832	0.946789	0.206219	0.759643	0.479668	0.667501	0.116129	0.910803	0.24936	0.511221	0.627544	0.669424	0.506554	0.363522	0.391992	0.610561
ERXperox_XY_bins_hist_stdev		0.728184	0.575777	0.166802	0.652177	0.15553	0.728615	0.707594	0.667849	0.953647	0.806031	0.386042	0.939814	0.368869	0.196517	0.228439	0.00216416	0.632019	0.706016	0.350924	0.848008	0.717286	0.339659	0.0394597	0.595865	0.776125	0.720517	0.824443	0.00796949	0.139142	0.86994	0.388453	0.195147	0.111033	0.00140304	0.728615	0.948441	0.368869	0.196517	0.228919	0.00216416	0.400638	0.78402	0.215216	0.0872474	0.329114	0.0177669	0.765377
LD_XY_bins_hist_stdev		0.00016256	0.972556	0.158041	0.0493579	0.0801564	0.012752	0.00530628	0.0266219	0.0545313	0.0485116	0.0958376	0.501526	0.477893	0.192693	0.397643	0.518595	0.504902	0.027408	0.6084	0.639186	0.647979	0.53914	0.540621	0.055197	0.067237	0.226422	0.842613	0.745034	0.359088	0.471905	0.41878	0.149311	0.527362	0.460092	0.012752	0.524296	0.477893	0.192693	0.397691	0.518595	0.74756	0.26208	0.701686	0.102152	0.172249	0.272275	0.109971
LDXER_XY_bins_hist_stdev		0.00183128	0.941327	0.139552	0.525888	0.0998509	0.0758735	0.0403904	0.100057	0.162982	0.0178655	0.00348741	0.801136	0.115571	0.215612	0.224574	0.282878	0.821439	0.110917	0.408944	0.885113	0.789979	0.162982	0.467117	0.171367	0.123964	0.454531	0.577379	0.0721623	0.893129	0.945429	0.136619	0.1872	0.957556	0.328351	0.0758735	0.775693	0.115571	0.215612	0.224574	0.282878	0.512534	0.768147	0.0977533	0.0301669	0.158775	0.735198	0.123851
LDXgolgi_XY_bins_hist_stdev
LDXlyso_XY_bins_hist_stdev		0.277754	0.891098	0.808159	0.315891	0.920797	0.302369	0.0182239	0.987933	0.555273	0.555273	0.517003	0.0349898	0.76805	0.22417	0.19029	0.53928	0.852429	0.0518639	0.426846	0.852429	0.3614	0.852429	0.535835	0.248473	0.875902	0.615765	0.499092	0.517003	0.720016	0.0546627	0.720016	0.22417	0.517003	0.393705	0.302369	0.0349898	0.76805	0.22417	0.19029	0.53928	0.763588	0.0502315	0.345575	0.208463	0.274453	0.90273	0.966108
LDXmito_XY_bins_hist_stdev		0.638249	0.224534	0.276819	0.666029	0.255921	0.102976	0.188582	0.598752	0.541339	0.335609	0.479711	0.109671	0.900386	0.479711	0.0412157	0.957108	0.657516	0.28811	0.487235	0.736505	0.817785	0.985868	0.276819	0.573906	0.22984	0.754449	0.929227	0.882657	0.215446	0.240248	0.701287	0.479711	0.171883	0.891922	0.102976	0.109671	0.900386	0.479711	0.0412157	0.957108	0.948395	0.227787	0.582059	0.0499775	0.772198	0.6718	0.901332
LDXperox_XY_bins_hist_stdev		0.358974	0.0242258	0.639194	0.150017	0.735639	0.392607	0.232517	0.65293	0.709291	0.99617	0.225025	0.0437063	0.358516	0.809524	0.513195	0.276099	0.209707	0.382368	0.533467	0.0516983	0.150017	0.465784	0.795371	0.472028	0.0391275	0.376707	0.257409	0.124376	0.0602731	0.0637696	0.316517	0.795371	0.99617	0.335498	0.392607	0.0437063	0.358516	0.809524	0.513195	0.276099	0.666583	0.0598568	0.564935	0.651265	0.637238	0.161963	0.292707
golgi_XY_bins_hist_stdev		0.294487	0.562507	0.520319	0.169291	0.090133	0.0306873	0.670181	0.0787107	0.0303129	0.238425	0.498697	0.95871	0.0618646	0.756263	0.0473779	0.608133	0.811043	0.685248	0.776125	0.610598	0.753078	0.702807	0.129635	0.908204	0.577569	0.22705	0.543918	0.169994	0.0147461	0.949335	0.0714354	0.663133	0.0367697	0.522483	0.0306873	0.971629	0.0618646	0.756263	0.0480736	0.608133	0.326435	0.453303	0.0283192	0.534838	0.85137	0.991388	0.826943
golgiXlyso_XY_bins_hist_stdev		0.262829	0.227527	0.866601	0.725372	0.774406	0.448879	0.571612	0.103003	0.756359	0.523899	0.993129	0.996558	0.0589509	0.824373	0.73168	0.437902	0.993129	0.448879	0.184494	0.516837	0.893802	0.866615	0.430754	0.984526	0.749803	0.258529	0.753078	0.909149	0.881891	0.891193	0.0718048	0.909149	0.834525	0.432035	0.448879	0.99656	0.0589509	0.824373	0.734146	0.437902	0.272857	0.443473	0.192061	0.354377	0.675707	0.759829	0.734275
golgiXmito_XY_bins_hist_stdev		0.0919569	0.415162	0.140938	0.386042	0.903148	0.0556754	0.279666	0.0164701	0.161014	0.267066	0.622801	0.904691	0.372398	0.634967	0.354574	0.569155	0.89721	0.336323	0.42311	0.955362	0.880192	0.432035	0.912564	0.627055	0.726993	0.960508	0.784403	0.505635	0.104475	0.734172	0.505635	0.586498	0.622801	0.498697	0.0556754	0.878346	0.372398	0.634967	0.362115	0.569155	0.308251	0.217275	0.268025	0.410015	0.571612	0.725463	0.866601
golgiXperox_XY_bins_hist_stdev		0.715993	0.239819	0.56132	0.761287	0.850496	0.933085	0.538121	0.948503	0.730238	0.858148	0.526737	0.671162	0.864771	0.814314	0.593722	0.121801	0.863226	0.413038	0.776125	0.556975	0.934797	0.447571	0.75144	0.841946	0.75144	0.386042	0.691615	0.164427	0.82948	0.776015	0.636649	0.905736	0.432035	0.120067	0.933085	0.635465	0.864771	0.814314	0.60129	0.121801	0.656864	0.581335	0.90403	0.698484	0.762086	0.0772601	0.807682
lyso_XY_bins_hist_stdev		0.349164	0.903953	0.523148	0.130797	0.301321	0.686838	0.718066	0.851385	0.764577	0.443659	0.863226	0.497822	0.138686	0.0158671	0.19521	0.50381	0.821088	0.982824	0.434603	0.226191	0.79603	0.237537	0.080717	0.504506	0.822765	0.159663	0.682073	0.507029	0.659995	0.332759	0.172827	0.017393	0.905736	0.712449	0.686838	0.427632	0.138686	0.0158671	0.204731	0.50381	0.246519	0.259996	0.155659	0.0803621	0.149105	0.221479	0.0699426
lysoXmito_XY_bins_hist_stdev		0.558014	0.787553	0.520319	0.159663	0.396204	0.78772	0.927943	0.715673	0.731862	0.871702	0.834525	0.289217	0.333012	0.0306142	0.202684	0.934626	0.462073	0.772821	0.885292	0.232254	0.495935	0.671	0.118977	0.652629	0.767872	0.229642	0.382441	0.972522	0.265153	0.171892	0.336323	0.0326164	0.977673	0.761287	0.78772	0.223476	0.333012	0.0306142	0.212864	0.934626	0.285682	0.360366	0.408052	0.171624	0.114915	0.743404	0.470041
lysoXperox_XY_bins_hist_stdev		0.478093	0.993124	0.74896	0.632019	0.819358	0.960508	0.304017	0.950218	0.989694	0.205414	0.241103	0.840944	0.970773	0.0698529	0.0562522	0.0900082	0.409295	0.347521	0.841261	0.735114	0.42311	0.41054	0.0303129	0.108356	0.743263	0.175694	0.851385	0.133143	0.489064	0.836126	0.941648	0.0626707	0.135519	0.0535839	0.960508	0.912459	0.970773	0.0698529	0.0582962	0.0900082	0.762931	0.498602	0.986259	0.209756	0.988834	0.51076	0.562052
mito_XY_bins_hist_stdev		0.584703	0.0346923	0.388404	0.185991	0.300803	0.559897	0.969944	0.22705	0.276763	0.00325765	0.652177	0.751774	0.63782	0.104822	0.325	0.194714	0.24743	0.736742	0.0882665	0.0155882	2.80820837577291e-007	0.609079	0.416799	0.769294	0.00610351	0.248342	0.000100507	0.12563	0.0186066	0.667691	0.702807	0.141596	0.172827	0.19984	0.559897	0.740512	0.63782	0.104822	0.323964	0.194714	0.92795	0.750182	0.551154	0.149	0.330758	0.160509	0.584967
mitoXperox_XY_bins_hist_stdev		0.4747	0.0965254	0.548214	0.545362	0.0332566	0.11575	0.797675	0.238425	0.140365	0.20063	0.929661	0.971607	0.0872474	0.656734	0.155357	0.0199282	0.861533	0.76952	0.675738	0.792704	0.615162	0.416799	0.0610234	0.607198	0.144708	0.505635	0.182266	0.028852	0.00175159	0.966498	0.108983	0.644395	0.181527	0.0132692	0.11575	0.94072	0.0872474	0.656734	0.156062	0.0199282	0.577569	0.459921	0.0445461	0.44837	0.562785	0.220631	0.414868
nuc_XY_bins_hist_stdev
perox_XY_bins_hist_stdev		0.613469	0.79254	0.156942	0.483602	0.105106	0.772821	0.462692	0.625868	0.761287	0.817736	0.254794	0.714314	0.0948038	0.276565	0.177549	0.00346826	0.792704	0.491806	0.404335	0.62127	0.682073	0.286685	0.0218078	0.400772	0.592483	0.957077	0.797695	0.00153146	0.0600515	0.535087	0.110004	0.290716	0.0630043	0.00268012	0.772821	0.717766	0.0948038	0.276565	0.178687	0.00346826	0.433318	0.850271	0.04255	0.114005	0.253353	0.0247753	0.803508
ER_XY_bin_CV_median		0.257151	0.897127	0.0790769	0.167194	0.539475	0.0587745	0.532393	0.545362	0.564291	0.941648	0.196703	0.847704	0.969055	0.0122275	0.523603	0.335032	0.826121	0.801027	0.00510627	0.208647	0.0175113	0.733488	0.507029	0.359026	0.616687	0.498697	0.276763	0.406811	0.764577	0.543714	0.991412	0.0123551	0.185991	0.292746	0.0587745	0.739696	0.969055	0.0122275	0.513768	0.335032	0.824443	0.590306	0.749803	0.055841	0.960504	0.28988	0.140324
ERXgolgi_XY_bin_CV_median		0.315988	0.812566	0.716452	0.772821	0.4154	0.898914	0.117317	0.00519075	0.915981	0.19984	0.337433	0.228677	0.652596	0.0284262	0.259595	0.73689	0.424379	0.172116	0.00523345	0.447571	0.0623385	0.0340244	0.606047	0.0793884	0.280705	0.404335	0.372936	0.313532	0.701204	0.44018	0.707622	0.0251282	0.639743	0.866615	0.898914	0.288604	0.652596	0.0284262	0.2508	0.73689	0.106461	0.412804	0.744897	0.226091	0.286635	0.547881	0.145294
ERXlyso_XY_bin_CV_median		0.198427	0.900539	0.293205	0.419317	0.836159	0.936509	0.103946	0.318869	0.337433	0.470086	0.592483	0.49713	0.754454	0.0822197	0.988827	0.865417	0.639743	0.127335	0.164427	0.130215	0.364734	0.205414	0.849696	0.0142803	0.548255	0.64906	0.984542	0.582026	0.442359	0.763638	0.589487	0.0482188	0.316728	0.881891	0.936509	0.609403	0.754454	0.0822197	0.969929	0.865417	0.216881	0.823288	0.577569	0.99828	0.230897	0.975029	0.227002
ERXmito_XY_bin_CV_median		0.877064	0.110731	0.700375	0.691615	0.170213	0.84632	0.908287	0.013082	0.331906	0.0401563	0.929661	0.628244	0.316715	0.0609125	0.370239	0.163624	0.844633	0.809371	0.135519	0.424379	0.0114944	0.812715	0.965656	0.640954	0.0116624	0.691615	0.179324	0.498697	0.238425	0.450615	0.333007	0.0660695	0.525317	0.129635	0.84632	0.566758	0.316715	0.0609125	0.362696	0.163624	0.434603	0.962156	0.590984	0.307704	0.280655	0.280852	0.640483
ERXperox_XY_bin_CV_median		0.808478	0.955326	0.87933	0.23051	0.0654641	0.460744	0.860672	0.141596	0.146599	0.15832	0.574606	0.547441	0.928727	0.054667	0.177913	0.0369993	0.0529978	0.953647	0.0448008	0.0895754	0.187495	0.598495	0.253866	0.62475	0.0811229	0.627404	0.6553	0.195924	0.00860268	0.468519	0.854765	0.0515549	0.413038	0.0359066	0.460744	0.523392	0.928727	0.054667	0.183104	0.0369993	0.16374	0.687891	0.863226	0.54419	0.548214	0.0300091	0.666244
LD_XY_bin_CV_median		0.0906584	0.180349	0.39309	0.122284	0.104512	0.0191093	0.168859	0.146422	0.0514882	0.0562642	0.411685	0.175141	0.630114	0.615832	0.816617	0.49406	0.474684	0.383713	0.383713	0.689004	0.652095	0.199825	0.729341	0.432389	0.0390615	0.34987	0.986595	0.3764	0.329356	0.194797	0.762136	0.465708	0.40407	0.456086	0.0191093	0.166427	0.630114	0.615832	0.816635	0.49406	0.994255	0.0481005	0.909218	0.144379	0.374042	0.227561	0.16023
LDXER_XY_bin_CV_median		0.00684959	0.353075	0.487463	0.378187	0.251888	0.0842887	0.00314138	0.356326	0.140239	0.0117935	0.129829	0.0548235	0.879802	0.234145	0.0279565	0.727108	0.406199	0.0163226	0.346388	0.807925	0.595959	0.9358	0.465603	0.0114365	0.143711	0.403885	0.532846	0.661119	0.673878	0.0239983	0.985006	0.174651	0.250026	0.721737	0.0842887	0.0550332	0.879802	0.234145	0.0279737	0.727108	0.707662	0.215337	0.89957	0.0234299	0.0773062	0.608164	0.154048
LDXgolgi_XY_bin_CV_median
LDXlyso_XY_bin_CV_median		0.050507	0.416235	0.29639	0.383125	0.253506	0.0210887	0.0926597	0.478985	0.20875	0.537444	0.0767485	0.0753667	0.673233	0.100242	0.637544	0.517624	0.342446	0.233443	0.255463	0.197102	0.0752411	0.984937	0.373852	0.675576	0.591774	0.575803	0.899827	0.630266	0.981591	0.0450941	0.904813	0.0623595	0.234299	0.584491	0.0210887	0.0756168	0.673233	0.100242	0.637578	0.517624	0.337011	0.352585	0.67897	0.381423	0.583	0.754563	0.183683
LDXmito_XY_bin_CV_median		0.052201	0.451867	0.0943451	0.36216	0.776945	0.0965422	0.0533809	0.851621	0.389976	0.991935	0.0513709	0.076825	0.158354	0.183551	0.49946	0.0577022	0.235204	0.112742	0.247838	0.209333	0.0933128	0.327814	0.983871	0.433457	0.559939	0.935548	0.655946	0.09438	0.526102	0.0772986	0.231091	0.157263	0.297955	0.0783822	0.0965422	0.0770776	0.158354	0.183551	0.499504	0.0577022	0.879466	0.127452	0.258704	0.0271835	0.991935	0.111718	0.734621
LDXperox_XY_bin_CV_median		0.0495367	0.409775	0.0891015	0.410158	0.851577	0.0871009	0.0506812	0.899443	0.381505	0.991935	0.0527211	0.075007	0.167177	0.168307	0.458109	0.0558891	0.233142	0.105568	0.22102	0.198078	0.0901661	0.359444	0.983871	0.427443	0.499766	0.939569	0.734646	0.0891354	0.532789	0.0754747	0.23728	0.145108	0.31018	0.0747302	0.0871009	0.0752564	0.167177	0.168307	0.458155	0.0558891	0.871494	0.128802	0.27673	0.0271835	0.883444	0.104574	0.655914
golgi_XY_bin_CV_median		0.313849	0.996562	0.593946	0.79936	0.495114	0.661563	0.104192	0.0453137	0.858148	0.382441	0.619741	0.139533	0.566797	0.0139976	0.41521	0.876472	0.585005	0.167891	0.0372074	0.564291	0.157652	0.102031	0.912564	0.0474396	0.435891	0.215216	0.62127	0.451502	0.767872	0.297096	0.62127	0.0122667	0.76952	0.974239	0.661563	0.195366	0.566797	0.0139976	0.405284	0.876472	0.303027	0.348898	0.986259	0.170562	0.386595	0.593723	0.0806847
golgiXlyso_XY_bin_CV_median		0.919874	0.286288	0.0837669	0.369408	0.446779	0.443659	0.436489	0.0316399	0.479527	0.187495	0.051841	0.609112	0.108826	0.792622	0.270572	0.340045	0.592483	0.258529	0.043789	0.497315	0.726993	0.0394597	0.0458312	0.141488	0.323179	0.610598	0.981107	0.0304996	0.998282	0.790108	0.0835915	0.70923	0.500081	0.37886	0.443659	0.651001	0.108826	0.792622	0.26248	0.340045	0.100586	0.870621	0.0383202	0.170209	0.770323	0.645823	0.812696
golgiXmito_XY_bin_CV_median		0.719237	0.902246	0.734275	0.452816	0.104858	0.707622	0.427513	0.000205651	0.354347	0.0799098	0.171406	0.600017	0.972492	0.136555	0.287845	0.636533	0.43718	0.413038	0.001735	0.446265	0.0646931	0.154341	0.0963435	0.274799	0.0795085	0.408052	0.284682	0.519656	0.272857	0.903128	0.858148	0.101548	0.758	0.568702	0.707622	0.668258	0.972492	0.136555	0.278925	0.636533	0.0633393	0.29954	0.642842	0.497524	0.414242	0.944925	0.721299
golgiXperox_XY_bin_CV_median		0.268056	0.777582	0.854736	0.696375	0.686718	0.927087	0.308678	0.227864	0.559857	0.687604	0.218926	0.809811	0.99742	0.535804	0.436161	0.38835	0.131632	0.321509	0.0350401	0.329114	0.265104	0.0744014	0.247837	0.260813	0.804343	0.60223	0.312952	0.0450334	0.618941	0.581796	0.959647	0.378812	0.284134	0.389008	0.927087	0.805781	0.99742	0.535804	0.420248	0.38835	0.274268	0.115819	0.488335	0.810818	0.626566	0.132296	0.693151
lyso_XY_bin_CV_median		0.327369	0.812566	0.399361	0.792704	0.988832	0.767872	0.130465	0.357789	0.511221	0.577569	0.902324	0.414589	0.794143	0.105814	0.770187	0.928619	0.933085	0.19984	0.160337	0.19984	0.24743	0.260411	0.753078	0.0155799	0.680487	0.429474	0.653738	0.86831	0.455451	0.681921	0.625868	0.0696105	0.326435	1	0.767872	0.528367	0.794143	0.105814	0.751294	0.928619	0.296831	0.883381	0.549704	0.882612	0.533107	0.916609	0.342405
lysoXmito_XY_bin_CV_median		0.323548	0.620988	0.310835	0.0878334	0.044859	0.369408	0.211457	0.0986835	0.0374279	0.148507	0.419317	0.690224	0.808327	0.196517	0.498391	0.288412	0.741631	0.171406	0.313532	0.113635	0.381245	0.606047	0.671	0.0336259	0.123382	0.289705	0.722134	0.41054	0.0562847	0.655919	0.630479	0.147233	0.639743	0.245611	0.369408	0.601069	0.808327	0.196517	0.515174	0.288412	0.116818	0.823288	0.839576	0.93044	0.671758	0.327821	0.813533
lysoXperox_XY_bin_CV_median		0.187599	0.352809	0.128441	0.225333	0.014764	0.306155	0.0338009	0.0363361	0.00203643	0.0636756	0.0365524	0.411457	0.469589	0.365703	0.96735	0.816425	0.364734	0.0122667	0.0931384	0.00175159	0.460744	0.0406262	0.255724	0.00575977	0.00358462	0.0401563	0.411788	0.228776	0.113635	0.491586	0.439766	0.308251	0.876794	0.774473	0.306155	0.437265	0.469589	0.365703	0.946757	0.816425	0.179324	0.565049	0.275783	0.577886	0.944213	0.882423	0.567926
mito_XY_bin_CV_median		0.749469	0.273435	0.91341	0.466071	0.160544	0.941648	0.894643	0.0326164	0.43718	0.0835915	0.96394	0.691821	0.509348	0.208458	0.366723	0.0837774	0.856456	0.929661	0.109493	0.387246	0.0562847	0.933085	0.975956	0.540625	0.0216659	0.712449	0.532435	0.413038	0.438472	0.592296	0.539598	0.23051	0.479527	0.0740524	0.941648	0.675366	0.509348	0.208458	0.362115	0.0837774	0.29173	0.796501	0.82948	0.598841	0.280655	0.0677348	0.696375
mitoXperox_XY_bin_CV_median		0.904431	0.219853	0.225714	0.307202	0.000715977	0.23051	0.627369	0.00268012	0.000101851	0.00147317	0.0259379	0.80481	0.35095	0.903991	0.201095	0.930335	0.781089	0.371758	0.0767431	0.000837965	0.0211059	0.0699725	0.294784	0.635534	9.15325e-05	0.000558106	0.0587745	0.680487	0.0336172	0.778497	0.304067	0.866615	0.580538	0.977673	0.23051	0.799956	0.35095	0.903991	0.193708	0.930335	0.241103	0.931248	0.309303	0.597334	0.081907	0.893514	0.164383
nuc_XY_bin_CV_median
perox_XY_bin_CV_median		0.547789	0.725159	0.556206	0.551154	0.100718	0.886993	0.897199	0.20063	0.245611	0.213561	0.842946	0.651518	0.990542	0.0291409	0.35001	0.0526235	0.110518	0.902324	0.0295751	0.0584586	0.0848472	0.489064	0.106962	0.427726	0.0865439	0.762931	0.374117	0.161692	0.0151623	0.527949	0.958793	0.030876	0.638195	0.0524169	0.886993	0.623912	0.990542	0.0291409	0.35807	0.0526235	0.416799	0.813218	0.821088	0.346412	0.891237	0.0713547	0.464691
ER_Z_slices_hist_mode		0.191288	0.389756	0.709497	0.604566	0.618584	0.622345	0.221321	0.506463	0.195937	0.400507	0.568111	0.445332	0.919332	0.000358894	0.415674	0.183221	0.346056	0.392075	0.507203	0.344262	0.822662	0.950784	0.026425	0.517571	0.760915	0.00698025	0.240307	0.473719	0.87374	0.481758	0.823552	0.000237406	0.978115	0.114541	0.622345	0.468183	0.919332	0.000358894	0.415722	0.183221	0.893601	0.712444	0.899934	0.0096092	0.257256	0.676077	0.00252254
ERXgolgi_Z_slices_hist_mode		0.685936	0.784991	0.437505	0.95601	0.531699	0.249093	0.315905	0.0717618	0.207604	0.475533	0.627636	0.936613	0.938912	0.0439346	0.0573473	0.49292	0.425491	0.398077	0.577102	0.874745	0.725136	0.84025	0.264727	0.280234	0.634077	0.925553	0.286723	0.95601	0.149939	0.950605	0.984732	0.0467225	0.502014	0.382251	0.249093	0.991907	0.938912	0.0439346	0.0590174	0.49292	0.522534	0.827625	0.856139	0.0189691	0.0892281	0.539704	0.802533
ERXlyso_Z_slices_hist_mode		0.157674	0.829236	0.463293	0.304437	0.95795	0.575776	0.176405	0.226066	0.979888	0.805304	0.173771	0.585303	0.801537	0.00651455	0.997255	0.106737	0.951573	0.294553	0.216611	0.968923	0.0701363	0.336501	0.246284	0.250663	0.490677	0.441647	0.138592	0.131918	0.560887	0.539833	0.803528	0.00834854	0.466178	0.0607974	0.575776	0.542612	0.801537	0.00651455	0.992682	0.106737	0.916946	0.652554	0.959789	0.000801524	0.805285	0.613995	0.371746
ERXmito_Z_slices_hist_mode		0.565076	0.689514	0.147748	0.44486	0.921479	0.271602	0.427954	0.0553633	0.221743	0.127863	0.281344	0.291376	0.690676	0.160318	0.907141	0.534721	0.828756	0.360557	0.630739	0.96138	0.183886	0.395362	0.539554	0.865254	0.544073	0.616311	0.321401	0.496083	0.231179	0.142645	0.844607	0.143179	0.245122	0.664921	0.271602	0.235185	0.690676	0.160318	0.922351	0.534721	0.619506	0.397371	0.720816	0.917388	0.193755	0.306147	0.23618
ERXperox_Z_slices_hist_mode		0.113414	0.50252	0.765714	0.38634	0.630624	0.871449	0.128142	0.0345217	0.803806	0.250053	0.719747	0.352292	0.291899	0.00123971	0.53347	0.430862	0.0484535	0.216255	0.0121128	0.355669	0.0901604	0.21023	0.149433	0.0722485	0.673874	0.233199	0.66565	0.999104	0.123163	0.509926	0.452073	0.000540962	0.734131	0.367758	0.871449	0.431187	0.291899	0.00123971	0.541001	0.430862	0.101984	0.541259	0.370205	0.159954	0.221465	0.805026	0.0075186
LD_Z_slices_hist_mode		0.793126	0.435954	0.962168	0.17429	0.00221932	0.011303	0.99868	0.0821702	0.00139954	0.000499052	0.0341706	0.563982	0.0755983	0.880691	0.270389	0.605865	0.116725	0.892069	0.877257	0.106896	0.186708	0.511479	0.657729	0.965214	0.123451	0.000175526	0.00928139	0.796218	0.00852311	0.374026	0.100126	0.85555	0.459777	0.727158	0.011303	0.51853	0.0755983	0.880691	0.266494	0.605865	0.019574	0.192901	0.0626013	0.624787	0.647701	0.694615	0.0314551
LDXER_Z_slices_hist_mode		0.502495	0.881984	0.480463	0.0533528	0.000393786	0.00914768	0.940413	0.0410301	0.00309001	0.00049226	0.000943924	0.38175	0.907545	0.667932	0.627672	0.305901	0.219801	0.71583	0.967105	0.158831	0.729412	0.0895579	0.449919	0.870965	0.123364	0.00343228	0.313491	0.169783	0.44834	0.166658	0.733307	0.592305	0.508648	0.259978	0.00914768	0.321828	0.907545	0.667932	0.627672	0.305901	0.00371997	0.953674	0.956833	0.818393	0.884154	0.751418	0.108468
LDXgolgi_Z_slices_hist_mode
LDXlyso_Z_slices_hist_mode		0.185094	0.353153	0.938543	0.430981	0.285527	0.657013	0.159769	0.259784	0.70961	0.893737	0.381198	0.587814	0.791176	0.529596	0.762193	0.985866	0.29974	0.0856421	0.145974	0.465411	0.762193	0.51127	0.222756	0.272294	0.972006	0.292294	0.688615	0.762193	0.698903	0.612569	0.646926	0.529596	0.253232	0.827662	0.657013	0.587814	0.791176	0.529596	0.762193	0.985866	0.972006	0.569517	0.751775	0.45816	0.200447	0.997576	0.2286
LDXmito_Z_slices_hist_mode		0.226563	0.855026	0.260197	0.0794132	0.113191	0.902742	0.386676	0.515969	0.740091	0.712843	0.470803	0.463853	0.902609	0.847643	0.277537	0.382564	0.792737	0.515969	0.847643	0.686869	0.986243	0.986243	0.42684	0.189202	0.406566	0.277537	0.16419	0.875421	0.56241	0.453439	0.635762	0.847643	0.986243	0.586604	0.902742	0.463853	0.902609	0.847643	0.277537	0.382564	0.329101	0.938203	0.902742	0.720924	0.310943	0.148641	0.792737
LDXperox_Z_slices_hist_mode		0.748498	0.572551	0.700025	0.150693	0.0725628	0.403304	0.553082	0.747725	0.580306	0.88972	0.59128	0.73651	0.600737	0.558667	0.148443	0.896828	0.127588	0.490261	0.460459	0.990567	0.694207	0.516048	0.290384	0.808787	0.636188	0.647798	0.184945	0.92105	0.712021	0.759931	0.465424	0.460459	0.224032	0.852068	0.403304	0.73651	0.600737	0.558667	0.148443	0.896828	0.254155	0.254454	0.741784	0.749211	0.453562	0.575862	0.58574
golgi_Z_slices_hist_mode		0.14969	0.685678	0.534999	0.244239	0.940157	0.799595	0.314401	0.723205	0.774805	0.408304	0.427105	0.944329	0.694854	0.0478273	0.449306	0.279904	0.149562	0.486278	0.316219	0.590987	0.0115336	0.875029	0.038861	0.297458	0.680648	0.886313	0.00521419	0.203287	0.134176	0.957228	0.747514	0.0520843	0.603478	0.239765	0.799595	0.957198	0.694854	0.0478273	0.449352	0.279904	0.422886	0.591554	0.593476	0.153943	0.203241	0.571411	0.914606
golgiXlyso_Z_slices_hist_mode		0.97159	0.971702	0.739508	0.205867	0.771704	0.946214	0.908951	0.725292	0.883622	0.861993	0.353728	0.435864	0.688703	0.128302	0.357648	0.366578	0.543982	0.92348	0.980844	0.460783	0.382945	0.273871	0.52348	0.66811	0.917125	0.614925	0.0583243	0.436459	0.945304	0.459146	0.610884	0.187641	0.782751	0.289144	0.946214	0.415942	0.688703	0.128302	0.362609	0.366578	0.938934	0.287179	0.995439	0.0229374	0.339585	0.940136	0.636489
golgiXmito_Z_slices_hist_mode		0.872246	0.605734	0.0584982	0.175171	0.179107	0.0407471	0.728675	0.0300741	0.042812	0.326622	0.11076	0.42588	0.37312	0.122628	0.069823	0.92597	0.766299	0.629698	0.733043	0.947683	0.830395	0.723502	0.398427	0.538519	0.513871	0.890116	0.902872	0.668831	0.183777	0.451147	0.360229	0.120424	0.483558	0.717451	0.0407471	0.37118	0.37312	0.122628	0.0722093	0.92597	0.265936	0.195148	0.478476	0.277316	0.116906	0.451537	0.649533
golgiXperox_Z_slices_hist_mode		0.411691	0.582411	0.561837	0.705706	0.355342	0.213745	0.160564	0.798115	0.831085	0.687831	0.401709	0.0348856	0.46868	0.160793	0.0571872	0.711403	0.902362	0.164238	0.225848	0.173187	0.751488	0.942423	0.0586258	0.376751	0.74365	0.281471	0.937862	0.570878	0.604294	0.0705291	0.591466	0.176246	0.165706	0.55294	0.213745	0.0304504	0.46868	0.160793	0.057214	0.711403	0.49267	0.198934	0.658408	0.702828	0.423964	0.448868	0.508118
lyso_Z_slices_hist_mode		0.157293	0.886828	0.110805	0.0420927	0.478969	0.132084	0.135961	0.497536	0.476601	0.686781	0.0447222	0.834275	0.745742	0.00316608	0.670663	0.118658	0.932917	0.274356	0.128706	0.809354	0.0382631	0.34071	0.205736	0.462681	0.448492	0.269233	0.0778087	0.0677421	0.819079	0.975942	0.749904	0.00479354	0.488817	0.071172	0.132084	0.874197	0.745742	0.00316608	0.661964	0.118658	0.584887	0.931889	0.647708	0.000778026	0.775959	0.470395	0.765497
lysoXmito_Z_slices_hist_mode		0.210646	0.771514	0.963861	0.43337	0.499978	0.668058	0.466417	0.212449	0.79436	0.465058	0.990963	0.218937	0.64465	0.0174425	0.788094	0.765023	0.906222	0.584137	0.343389	0.679691	0.171398	0.944015	0.620687	0.803806	0.696436	0.336345	0.0899656	0.838399	0.550094	0.146489	0.60468	0.0195855	0.430671	0.581004	0.668058	0.191811	0.64465	0.0174425	0.80125	0.765023	0.963864	0.204332	0.638493	0.167213	0.234798	0.772828	0.444209
lysoXperox_Z_slices_hist_mode		0.0240757	0.5201	0.631111	0.79292	0.813968	0.599666	0.118091	0.971621	0.830912	0.67466	0.248031	0.253469	0.955179	0.00562184	0.188621	0.189314	0.841342	0.128794	0.369231	0.588037	0.495219	0.476893	0.255652	0.110528	0.544779	0.545524	0.829176	0.454831	0.73682	0.505735	0.9539	0.0046438	0.905302	0.148556	0.599666	0.257475	0.955179	0.00562184	0.197823	0.189314	0.661651	0.202981	0.979601	0.145143	0.103726	0.706401	0.229373
mito_Z_slices_hist_mode		0.478356	0.227611	0.942949	0.594124	0.434978	0.98822	0.851285	0.0131179	0.441596	0.0721968	0.470144	0.526171	0.706725	0.00796428	0.533867	0.999546	0.669673	0.969196	0.0666813	0.343793	0.0043777	0.149896	0.460289	0.889216	0.0762023	0.843286	0.253483	0.895166	0.172402	0.344139	0.8344	0.00754996	0.211567	0.843286	0.98822	0.453807	0.706725	0.00796428	0.521523	0.999546	0.771071	0.616644	0.8513	0.395218	0.981875	0.681783	0.0431731
mitoXperox_Z_slices_hist_mode		0.830445	0.0812648	0.14207	0.266557	0.0487867	0.0160867	0.751822	0.00222465	0.00815758	0.0615888	0.244433	0.347386	0.374159	0.291318	0.252359	0.586034	0.999112	0.684284	0.636504	0.745928	0.672829	0.836019	0.886752	0.166083	0.0452934	0.355144	0.167964	0.928198	0.0141362	0.292317	0.382381	0.295728	0.388594	0.485023	0.0160867	0.298581	0.374159	0.291318	0.263796	0.586034	0.542282	0.716476	0.365897	0.575069	0.602902	0.450229	0.626916
nuc_Z_slices_hist_mode		0.221137	0.254697	0.723761	0.194485	0.200808	0.152705	0.153779	0.774088	0.20802	0.991198	0.0395032	0.387837	0.0856694	0.445505	0.433202	0.726788	0.485969	0.298608	0.288172	0.973599	0.0218839	0.412248	0.393295	0.27608	0.932594	0.428063	0.240544	0.75908	0.850231	0.377985	0.109739	0.422995	0.191417	0.727478	0.152705	0.392022	0.0856694	0.445505	0.429235	0.726788	0.595534	0.324524	0.181996	0.0435689	0.633656	0.982349	0.689919
perox_Z_slices_hist_mode		0.187445	0.926118	0.507854	0.576486	0.442488	0.937578	0.128935	0.0855905	0.840847	0.255658	0.708133	0.442696	0.13076	0.00319799	0.492685	0.135909	0.187093	0.219775	0.0389422	0.540573	0.0774386	0.72135	0.0849411	0.0389048	0.533226	0.262397	0.368844	0.39394	0.088895	0.593877	0.182502	0.00228594	0.99648	0.12231	0.937578	0.5298	0.13076	0.00319799	0.498737	0.135909	0.171007	0.627692	0.160382	0.080456	0.617298	0.503512	0.0766062
ER_Z_slices_hist_stdev		0.89501	0.463039	0.052103	0.0163576	0.0981053	0.0744323	0.581987	0.133734	0.511221	0.438472	0.0171583	0.872295	0.202895	0.792622	0.389322	0.759029	0.0322229	0.413038	0.779433	0.748166	0.210276	0.129635	0.252939	0.635534	0.376484	0.885292	0.102516	0.244705	0.650618	0.917648	0.201422	0.807701	0.227912	0.710839	0.0744323	0.951016	0.202895	0.792622	0.380356	0.759029	0.447571	0.998279	0.271886	0.462902	0.957931	0.909758	0.299869
ERXgolgi_Z_slices_hist_stdev		0.361834	0.558116	0.0541491	0.0913437	0.297709	0.0201547	0.664672	0.00625158	0.403101	0.12227	0.0759667	0.12371	0.631639	0.861477	0.64727	0.937201	0.111033	0.462073	0.733488	0.450189	0.595486	0.720517	0.0209678	0.450384	0.189768	0.950218	0.669424	0.0732973	0.969089	0.106026	0.619741	0.888695	0.384839	0.910857	0.0201547	0.118511	0.631639	0.861477	0.641089	0.937201	0.00443439	0.305259	0.851385	0.86138	0.668605	0.972447	0.454745
ERXlyso_Z_slices_hist_stdev		0.489725	0.00743713	0.14498	0.252016	0.698716	0.531007	0.0956146	0.195147	0.924529	0.552607	0.0977424	0.0443382	0.00601483	0.127175	0.67948	0.879027	0.0169263	0.0610234	0.228776	0.890397	0.306155	0.100586	0.92795	0.206959	0.851385	0.129057	0.0917899	0.221926	0.934797	0.0797493	0.00458524	0.0865439	0.497315	0.75144	0.531007	0.0428944	0.00601483	0.127175	0.682684	0.879027	0.121716	0.139311	0.00374234	0.520602	0.372887	0.950082	0.482197
ERXmito_Z_slices_hist_stdev		0.918157	0.312074	0.986258	0.91769	0.57449	0.764577	0.631215	0.460744	0.915981	0.142215	0.998282	0.10179	0.845307	0.779347	0.119521	0.596774	0.0610234	0.586498	0.325347	0.357789	0.0484901	0.764577	0.328616	0.897959	0.0882665	0.782745	0.29173	0.984542	0.464736	0.164206	0.863226	0.888695	0.341894	0.699603	0.764577	0.092948	0.845307	0.779347	0.120381	0.596774	0.525317	0.237551	0.941648	0.685712	0.460035	0.282842	0.335719
ERXperox_Z_slices_hist_stdev		0.483549	0.501118	0.666244	0.653738	0.340627	0.987977	0.037077	0.797695	0.39696	0.43718	0.555518	0.00261785	0.055689	0.886948	0.852972	0.98364	0.480883	0.0213844	0.698003	0.592483	0.318869	0.185241	0.552607	0.17345	0.411788	0.301988	0.307202	0.475469	0.157652	0.000144246	0.0827623	0.873399	0.0823501	0.900619	0.987977	0.00137381	0.055689	0.886948	0.868231	0.98364	0.508424	0.149665	0.0330138	0.443799	0.0531182	0.950082	0.686808
LD_Z_slices_hist_stdev		2.02969806860934e-008	0.878151	0.444637	0.445337	0.946666	0.282692	2.27129e-05	0.810667	0.814019	0.873145	0.499207	0.423757	0.709164	0.0506688	0.218524	0.512052	0.028148	3.80991e-05	0.00395575	0.052197	0.193444	0.367254	0.859559	0.00178454	0.606833	0.931234	0.329814	0.746035	0.287702	0.241232	0.579769	0.0312676	0.842633	0.543099	0.282692	0.400944	0.709164	0.0506688	0.221528	0.512052	0.449265	0.531565	0.852781	0.232944	0.171887	0.759358	0.172599
LDXER_Z_slices_hist_stdev		8.61898e-05	0.965942	0.693173	0.753594	0.743911	0.293455	0.00190844	0.745956	0.890259	0.553815	0.341351	0.943836	0.54996	0.152193	0.170693	0.316288	0.0851739	0.00255025	0.0183366	0.0477883	0.577876	0.981991	0.588325	0.048449	0.795981	0.540273	0.874411	0.850728	0.487686	0.555406	0.745956	0.136592	0.88233	0.330904	0.293455	0.937847	0.54996	0.152193	0.170693	0.316288	0.950002	0.40868	0.574411	0.0619129	0.11801	0.661134	0.125301
LDXgolgi_Z_slices_hist_stdev
LDXlyso_Z_slices_hist_stdev		0.983905	0.43741	0.987933	0.678199	0.897775	0.555273	0.133021	1	0.920797	0.897775	0.575595	0.0044733	0.303592	0.920797	0.274453	0.649741	0.678199	0.302369	0.594505	0.852429	0.393705	0.808159	0.763588	0.248473	0.897775	0.94338	0.444	0.720016	0.678199	0.00512867	0.33061	0.920797	0.594505	0.656987	0.555273	0.0044733	0.303592	0.920797	0.274453	0.649741	0.535835	0.00690236	0.555273	0.715359	0.261195	0.825544	0.444
LDXmito_Z_slices_hist_stdev		0.331189	0.235559	0.288572	0.972473	0.248466	0.124957	0.0239608	0.688018	0.0259294	0.0561423	0.152165	0.128083	0.554452	0.846259	0.0761374	0.356619	0.881765	0.0525834	0.384575	0.511191	1	0.705282	0.605068	0.0719973	0.167333	0.0561423	0.372312	0.267497	0.227221	0.15693	0.774517	0.846259	0.846259	0.288572	0.124957	0.128083	0.554452	0.846259	0.0761374	0.356619	0.954995	0.285367	0.935627	0.307655	0.0494589	0.708838	0.311241
LDXperox_Z_slices_hist_stdev		0.431818	0.51332	0.28355	0.744755	0.613928	0.787546	0.387196	0.673576	0.935481	0.65293	0.366217	0.143315	0.0986097	0.572095	0.391275	0.346362	0.0273893	0.521479	0.100233	0.174742	0.0955711	0.484515	0.913753	0.787546	0.392607	0.950549	0.605478	0.326174	0.253247	0.217199	0.0849983	0.546037	0.65984	0.419997	0.787546	0.143315	0.0986097	0.572095	0.391275	0.346362	0.546037	0.374875	0.261156	0.208874	0.881161	0.274933	0.715451
golgi_Z_slices_hist_stdev		0.323004	0.506683	0.099358	0.0787107	0.111955	0.00956029	0.618941	0.00666146	0.271886	0.0524169	0.0562847	0.114717	0.472278	0.994845	0.414582	0.754092	0.187495	0.458093	0.943361	0.341894	0.696404	0.736742	0.134327	0.430924	0.252939	0.776125	0.85984	0.136118	0.574606	0.0952439	0.516837	0.933085	0.229642	0.723753	0.00956029	0.124871	0.472278	0.994845	0.406523	0.754092	0.00428782	0.252519	0.837891	0.982805	0.810188	0.894368	0.336828
golgiXlyso_Z_slices_hist_stdev		0.66162	0.22839	0.0710373	0.0887012	0.269321	0.0219504	0.520319	0.00123416	0.173541	0.113111	0.00443439	0.215095	0.817537	0.81934	0.819286	0.410544	0.0600515	0.326435	0.138534	0.644395	0.577569	0.0584586	0.0667662	0.400156	0.0996314	0.688429	0.682073	0.00860268	0.696404	0.127135	0.804362	0.82948	0.505635	0.434603	0.0219504	0.163898	0.817537	0.81934	0.814277	0.410544	0.0179913	0.46659	0.323179	0.562388	0.89294	0.588465	0.486285
golgiXmito_Z_slices_hist_stdev		0.457257	0.275387	0.12223	0.182266	0.592371	0.0367697	0.859826	0.00325765	0.439766	0.085269	0.0120045	0.29944	0.859686	0.633423	0.677896	0.271084	0.14979	0.661563	0.233129	0.779433	0.736742	0.117894	0.0163576	0.635534	0.235767	0.842946	0.878493	0.00303631	0.556975	0.337185	0.806031	0.638195	0.881891	0.278729	0.0367697	0.290627	0.859686	0.633423	0.684273	0.271084	0.00977679	0.658629	0.435891	0.428317	0.956215	0.499594	0.730212
golgiXperox_Z_slices_hist_stdev		0.445385	0.115443	0.175289	0.054175	0.171627	0.0363361	0.996564	0.0471457	0.84632	0.444961	0.0344356	0.965587	0.849531	0.979382	0.590721	0.413675	0.121716	0.817736	0.558435	0.324262	0.31566	0.275783	0.386042	0.646392	0.686838	0.450189	0.491806	0.269951	0.873399	0.860616	0.938222	0.90403	0.102516	0.360095	0.0363361	0.856284	0.849531	0.979382	0.59752	0.413675	0.0352701	0.217694	0.886993	0.993981	0.592446	0.710889	0.649805
lyso_Z_slices_hist_stdev		0.262829	0.0708262	0.0435162	0.309303	0.365169	0.471429	0.0780847	0.11575	0.622801	0.762931	0.0246524	0.127966	0.00031987	0.0540714	0.88351	0.993972	0.009632	0.0423056	0.189768	0.603022	0.447571	0.0206938	0.890397	0.187414	0.257592	0.24743	0.146599	0.087402	0.627404	0.203976	0.000213361	0.0254495	0.791042	0.82948	0.471429	0.122909	0.00031987	0.0540714	0.891182	0.993972	0.476819	0.0681787	0.000249823	0.889424	0.434557	0.676485	0.40059
lysoXmito_Z_slices_hist_stdev		0.154614	0.0406877	0.0619797	0.186742	0.613531	0.237537	0.0788777	0.208647	0.704411	0.456771	0.0572085	0.279218	0.119638	0.336125	0.824321	0.993972	0.0011859	0.0427956	0.243801	0.653738	0.914272	0.077919	0.228776	0.137817	0.64906	0.415543	0.552607	0.0783141	0.501466	0.393668	0.0895754	0.197484	0.915981	0.948503	0.237537	0.29012	0.119638	0.336125	0.828538	0.993972	0.0264338	0.147106	0.0718048	0.758562	0.211047	0.992249	0.52244
lysoXperox_Z_slices_hist_stdev		0.790067	0.208269	0.00583413	0.678902	0.44157	0.120067	0.405524	0.199053	0.0831761	0.552607	0.00970417	0.684644	0.0016782	0.527991	0.844524	0.496174	0.0725481	0.239315	0.406811	0.381245	0.639743	0.0578309	0.22108	0.406332	0.0861174	0.720517	0.914272	0.0229706	0.462073	0.842868	0.00153146	0.368236	0.656864	0.616687	0.120067	0.688867	0.0016782	0.527991	0.831901	0.496174	0.371758	0.34833	0.000172845	0.300923	0.309253	0.552243	0.150714
mito_Z_slices_hist_stdev		0.972391	0.0545627	0.458048	0.970805	0.149341	0.764577	0.701176	0.243801	0.776125	0.123382	0.735114	0.514575	0.846151	0.29972	0.146937	0.101089	0.372936	0.726993	0.316728	0.324262	0.0208305	0.766224	0.782745	0.771771	0.00586338	0.350924	0.178594	0.192061	0.416799	0.408434	0.86831	0.421844	0.746531	0.104968	0.764577	0.448979	0.846151	0.29972	0.148572	0.101089	0.839576	0.69188	0.91769	0.169504	0.0646645	0.109246	0.39508
mitoXperox_Z_slices_hist_stdev		0.357773	0.305757	0.0365319	0.509822	0.259792	0.137322	0.898052	0.0326164	0.0581441	0.0476798	0.0685331	0.300993	0.410638	0.495759	0.209537	0.272543	0.622801	0.807701	0.994847	0.627404	0.328616	0.338545	0.0326164	0.708144	0.00485982	0.0861174	0.433318	0.0538788	0.807701	0.198427	0.478172	0.508424	0.416799	0.293764	0.137322	0.245933	0.410638	0.495759	0.212864	0.272543	0.23051	0.417201	0.223625	0.462236	0.645138	0.480354	0.125873
nuc_Z_slices_hist_stdev		0.209681	0.434228	0.253817	0.0120914	0.00054038	0.038546	0.781896	0.0613501	0.0811229	0.345264	0.113635	0.524473	0.938153	0.994845	0.0906593	0.184799	0.552607	1	0.491806	0.866615	0.314595	0.994847	0.167194	0.987964	0.117355	0.0831761	0.56136	0.480883	0.116818	0.312223	0.939935	0.905736	0.0312561	0.162373	0.038546	0.479668	0.938153	0.994845	0.0859172	0.184799	0.409295	0.518891	0.688429	0.641696	0.691586	0.645044	0.771973
perox_Z_slices_hist_stdev		0.676657	0.721919	0.385993	0.401868	0.0485532	0.525317	0.0786789	0.535295	0.797695	0.824443	0.235767	0.0162857	0.126326	0.998282	0.788404	0.930335	0.484965	0.0374279	0.79603	0.90403	0.632019	0.128481	0.71406	0.215156	0.0474122	0.974239	0.672578	0.361252	0.587991	0.0014563	0.177139	0.994847	0.0646931	0.982824	0.525317	0.0102325	0.126326	0.998282	0.798408	0.930335	0.579053	0.203765	0.0913437	0.293217	0.0161782	0.801329	0.454745
cell_volume		0.0210561	0.664448	4.32573e-05	4.34767e-06	3.27728e-05	9.10727798455558e-016	0.194326	0.00645375	3.96775e-06	0.00090118	5.57261e-05	0.312006	0.933011	0.0277259	0.236311	0.680485	0.754718	0.69321	0.131966	0.801027	0.0940457	0.905736	0.109493	0.924453	0.220235	0.0140407	0.691615	0.528158	0.0293929	0.382797	0.856456	0.0403907	0.16859	0.653738	9.10727798455558e-016	0.315597	0.933011	0.0277259	0.233716	0.680485	0.000820633	0.737911	0.84632	0.0581609	0.77445	0.736864	0.0420401
nuc_volume		0.0678528	0.974218	0.00849756	0.000408283	1.79705e-05	2.62812e-06	0.313483	0.13138	0.00147317	0.0878334	0.00698368	0.363169	0.983665	0.435704	0.00528268	0.275965	0.725372	0.656864	0.043789	0.636649	0.0487625	0.907442	0.180791	0.78419	0.413038	0.120615	0.613639	0.735114	0.0126236	0.579603	0.96394	0.460744	0.00303631	0.207835	2.62812e-06	0.347494	0.983665	0.435704	0.00507547	0.275965	0.0922377	0.699082	0.672578	0.214693	0.750597	0.795484	0.345778
nuc_volume_fraction		0.409533	0.989686	0.13399	0.454132	0.892067	0.0865439	0.497962	0.169994	0.184494	0.038546	0.258529	0.348799	0.81251	0.0100379	0.116549	0.606613	0.468746	0.938222	0.948503	0.632019	0.938222	0.384839	0	0.818394	0.505635	0.077919	0.628941	0.169291	0.726993	0.238182	0.819412	0.0175113	0.165806	0.468746	0.0865439	0.354327	0.81251	0.0100379	0.115254	0.606613	0.0527067	0.969893	0.888695	0.075238	0.90658	0.752425	0.0204089
cell_SA_to_volume_ratio		0.00670823	0.209898	0.754694	0.806031	0.250028	0.984542	0.059383	0.0521283	0.304067	0.22108	0.910857	0.654646	0.303	0.00617811	0.158686	0.437255	0.0201547	0.138534	0.00144476	0.00687483	0.00380708	0.130215	0.0218078	0.168146	0.0815304	0.545362	0.028852	0.331906	0.000235193	0.710699	0.376484	0.00481975	0.854765	0.360095	0.984542	0.702463	0.303	0.00617811	0.160752	0.437255	0.580538	0.639131	0.173541	0.00651467	0.618941	0.825653	0.0323021
nuc_SA_to_volume_ratio		0.0641953	0.849576	0.0268363	0.00418064	0.00111753	0.00137581	0.312952	0.279716	0.0403907	0.645948	0.030876	0.348231	0.544913	0.885246	0.0125088	0.311177	0.969089	0.549704	0.0532902	0.400638	0.0112462	0.984542	0.0267688	0.895401	0.549704	0.590984	0.22108	0.853075	0.114161	0.527237	0.576087	0.880192	0.00331511	0.204611	0.00137581	0.33462	0.544913	0.885246	0.0123404	0.311177	0.686838	0.548248	0.779433	0.293727	0.957931	0.975029	0.796842
cell_equivalent_diameter		0.0210561	0.664448	4.32573e-05	4.34767e-06	3.27728e-05	9.10727798455558e-016	0.194326	0.00645375	3.96775e-06	0.00090118	5.57261e-05	0.312006	0.933011	0.0277259	0.236311	0.680485	0.754718	0.69321	0.131966	0.801027	0.0940457	0.905736	0.109493	0.924453	0.220235	0.0140407	0.691615	0.528158	0.0293929	0.382797	0.856456	0.0403907	0.16859	0.653738	9.10727798455558e-016	0.315597	0.933011	0.0277259	0.233716	0.680485	0.000820633	0.737911	0.84632	0.0581609	0.77445	0.736864	0.0420401
nuc_equivalent_diameter		0.0678528	0.974218	0.00849756	0.000408283	1.79705e-05	2.62812e-06	0.313483	0.13138	0.00147317	0.0878334	0.00698368	0.363169	0.983665	0.435704	0.00528268	0.275965	0.725372	0.656864	0.043789	0.636649	0.0487625	0.907442	0.180791	0.78419	0.413038	0.120615	0.613639	0.735114	0.0126236	0.579603	0.96394	0.460744	0.00303631	0.207835	2.62812e-06	0.347494	0.983665	0.435704	0.00507547	0.275965	0.0922377	0.699082	0.672578	0.214693	0.750597	0.795484	0.345778
cell_extent		0.192574	0.00894007	0.0606704	0.00834448	0.090133	0.00219334	0.909994	0.123382	0.0493112	0.0261023	0.0159142	0.351075	0.618586	0.0224691	0.207101	0.665448	0.821088	0.630479	0.764577	0.70923	0.90403	0.480883	0.0356934	0.636307	0.647503	0.236651	0.881891	0.56723	0.806031	0.355246	0.675738	0.0440402	0.748166	0.701204	0.00219334	0.342421	0.618586	0.0224691	0.212864	0.665448	2.26006822152006e-008	0.715177	0.42565	0.141446	0.333508	0.521338	0.133693
nuc_extent		0.75688	0.173182	0.87848	0.982824	0.782681	0.841261	0.595449	0.638195	0.180056	0.0640134	0.664704	0.545268	0.138991	0.115065	0.54942	0.423783	0.376484	0.632019	0.489064	0.0299421	0.0453137	0.854765	0.00355377	0.347027	0.531007	0.000910544	0.132553	0.924529	0.42565	0.613459	0.150434	0.100586	0.248342	0.293764	0.841261	0.609403	0.138991	0.115065	0.548011	0.423783	0.256657	0.828333	0.144082	0.675397	0.545321	0.850136	0.323129
cell_euler_number		0.0334175	0.0150148	0.0217913	0.105777	0.909931	0.147657	0.173272	0.95534	0.788446	0.774362	0.196081	0.325465	0.488356	0.000826825	0.398218	0.283643	0.552405	0.327822	0.189919	0.0625299	0.0521455	0.945905	0.158438	0.661081	0.0326202	0.780981	0.0803535	0.108542	0.0623639	0.527739	0.4318	0.00166718	0.968215	0.327276	0.147657	0.389443	0.488356	0.000826825	0.400724	0.283643	0.138327	0.785575	0.354673	0.0099549	0.951045	0.466623	0.439486
nuc_euler_number		0.897311	0.597246	0.970516	0.892678	0.372102	0.510217	0.639454	0.660887	0.559337	0.429727	0.812932	0.997045	0.682219	0.83158	0.163108	0.331333	0.824438	0.650153	0.21078	0.11666	0.163122	0.491187	0.0798033	0.245476	0.387081	0.420997	0.703093	0.751801	0.697595	0.960187	0.878079	0.758842	0.035684	0.215736	0.510217	0.84447	0.682219	0.83158	0.154794	0.331333	0.703093	0.644876	0.756023	0.843761	0.609184	0.994086	0.746158
cell_solidity		0.0886305	0.0960614	0.346342	0.669424	0.463933	0.858148	0.0379627	0.476819	0.822765	0.549704	0.71406	0.146386	0.552891	0.540872	0.911648	0.155195	0.576087	0.0538788	0.135519	0.957077	0.22108	0.767872	0.274805	0.0707659	0.398184	0.873399	0.41054	0.0535839	0.374117	0.240412	0.542477	0.444961	0.842946	0.132553	0.858148	0.173718	0.552891	0.540872	0.933044	0.155195	0.00138937	0.338767	0.639743	0.10091	0.378217	0.150895	0.349171
nuc_solidity		0.242858	0.672328	0.189722	0.0660695	0.0390511	0.225333	0.834508	0.722134	0.606047	0.343015	0.380052	0.664852	0.203694	0.53084	0.0846155	0.20219	0.559897	0.993129	0.189768	0.275783	0.009632	0.90403	0.00306325	0.676219	0.836208	0.463403	0.0954193	0.442359	0.467407	0.858923	0.175694	0.583515	0.0120045	0.120067	0.225333	0.662748	0.203694	0.53084	0.0857048	0.20219	0.348653	0.513254	0.355492	0.620881	0.615126	0.908046	0.803508
cell_axis_major_length		0.86343	0.195552	0.218087	0.919399	0.939917	0.20063	0.997423	0.834525	0.393301	0.370582	0.329711	0.0343514	0.105805	0.0814007	0.117354	0.206608	0.14979	0.587991	0.475469	0.313532	0.618213	0.70923	0.000499809	0.600387	0.523899	0.717286	0.519656	0.137927	0.30511	0.0308787	0.136118	0.114161	0.284682	0.237537	0.20063	0.0290895	0.105805	0.0814007	0.113932	0.206608	0.615162	0.180708	0.0484901	0.0118987	0.903167	0.325636	0.15397
nuc_axis_major_length		0.256212	0.139421	0.0942387	0.00934785	0.0444769	0.0106063	0.319894	0.390872	0.0460918	0.0498647	0.014953	0.988813	0.397041	0.0583504	0.618728	0.737706	0.0729219	0.663133	0.807701	0.231381	0.776125	0.428197	0.376484	0.529163	0.573128	0.0374279	0.664704	0.804362	0.220235	0.795097	0.393301	0.0699725	0.421844	0.853075	0.0106063	0.883451	0.397041	0.0583504	0.603557	0.737706	0.00828096	0.976772	0.738371	0.299889	0.987975	0.187765	0.323671
Control astrocyte - Spearman R
	ER_count	LD_count	golgi_count	lyso_count	mito_count	perox_count	ER_total_volume	LD_total_volume	golgi_total_volume	lyso_total_volume	mito_total_volume	perox_total_volume	LD_median_volume	golgi_median_volume	lyso_median_volume	mito_median_volume	perox_median_volume	ER_fraction_volume	LD_fraction_volume	golgi_fraction_volume	lyso_fraction_volume	mito_fraction_volume	perox_fraction_volume	nuc_fraction_volume	LD_std_volume	golgi_std_volume	lyso_std_volume	mito_std_volume	perox_std_volume	ER_median_SA_to_volume_ratio	LD_median_SA_to_volume_ratio	golgi_median_SA_to_volume_ratio	lyso_median_SA_to_volume_ratio	mito_median_SA_to_volume_ratio	perox_median_SA_to_volume_ratio	ER_median_equivalent_diameter	LD_median_equivalent_diameter	golgi_median_equivalent_diameter	lyso_median_equivalent_diameter	mito_median_equivalent_diameter	perox_median_equivalent_diameter	ER_median_extent	LD_median_extent	golgi_median_extent	lyso_median_extent	mito_median_extent	perox_median_extent	ER_median_euler_number	LD_median_euler_number
ER_count
LD_count		1	0.14281	0.0595186	-0.0200602	0.00156041	0.313162	0.854978	0.272373	0.352168	0.163379	0.114789	-0.33017	0.0521682	0.331735	-0.14144	0.0312222	0.210855	0.826035	0.134849	0.174078	0.000668674	-0.107879	-0.125265	0.474758	0.0354397	0.277054	0.129723	0.197927	-0.241168	0.209435	-0.025301	-0.299789	0.206397	0.022512	0.313162	-0.32857	0.0521682	0.326383	-0.14265	0.0312222	0.207958	0.145049	0.0330063	-0.0843737	-0.134181	-0.111	-0.136232
golgi_count		0.14281	1	-0.00756733	0.00445087	-0.0738927	0.207633	0.138564	0.625125	0.316012	0.237454	0.223434	-0.0694538	-0.6936	-0.104466	0.260071	0.37063	0.018026	0.094136	0.360298	0.215422	-0.0718816	0.129075	-0.266162	0.0211417	-0.633137	0.291977	0.0923556	0.385223	-0.152442	0.0563412	0.670599	0.213864	-0.320908	-0.312229	0.207633	-0.0710067	-0.6936	-0.104542	0.261934	0.37063	0.0685435	0.0355565	0.72367	0.185956	0.00178035	-0.295538	-0.212711
lyso_count		0.0595186	-0.00756733	1	0.366003	0.26769	0.327734	0.0701013	0.193125	0.145511	0.231839	0.317722	0.0489301	0.21609	-0.250974	-0.416333	0.0454141	0.0298142	-0.0117922	-0.200022	-0.185338	-0.200467	0.130827	-0.019357	0.142174	-0.101902	-0.376015	-0.0411614	0.29881	-0.182223	-0.0507626	-0.263685	0.277895	0.463678	0.0273668	0.327734	0.0520451	0.21609	-0.254452	-0.416064	0.0454141	-0.0469463	-0.0753856	-0.18366	-0.0669782	0.0166871	-0.199577	0.0223681
mito_count		-0.0200602	0.00445087	0.366003	1	0.641006	0.628031	0.0712061	0.255172	0.478087	0.402002	0.676974	0.0383373	0.254784	-0.00111334	-0.537768	0.161158	0.0331479	-0.0527253	-0.296552	0.0189099	-0.238265	0.361958	-0.19733	0.243159	0.238265	0.249833	-0.544828	0.279644	-0.101669	-0.00422974	-0.230726	0.0051168	0.592436	-0.0433815	0.628031	0.0352129	0.254784	-0.00534224	-0.536819	0.161158	0.0731924	-0.227034	-0.267557	0.277005	-0.00333704	-0.392214	-0.21431
perox_count		0.00156041	-0.0738927	0.26769	0.641006	1	0.647236	-0.0881273	0.345088	0.49416	0.499054	0.471688	-0.153701	0.395349	-0.20599	-0.173342	-0.228851	0.256981	-0.212037	-0.153966	0.127934	0.0671932	0.169763	-0.0560685	0.018467	0.251863	0.396707	-0.29169	-0.206475	-0.249861	0.0885005	-0.382287	0.192012	0.249638	0.268105	0.647236	-0.157696	0.395349	-0.204809	-0.172655	-0.228851	-0.101902	0.117141	-0.338602	0.392968	-0.182223	0.0493937	-0.151569
ER_total_volume		0.313162	0.207633	0.327734	0.628031	0.647236	1	0.279706	0.601335	0.507008	0.606229	0.585317	-0.34303	0.246551	-0.0995324	-0.131049	0.0763495	0.616908	0.155061	-0.113237	0.0856507	0.0264739	0.172859	-0.2396	0.228476	0.0883204	0.299221	-0.140823	0.191101	-0.664516	0.276937	-0.208477	0.191991	0.176418	0.0295884	1	-0.345666	0.246551	-0.104396	-0.132814	0.0763495	0.292102	0.222521	-0.218587	0.305039	-0.149722	-0.241824	-0.02537
LD_total_volume		0.854978	0.138564	0.0701013	0.0712061	-0.0881273	0.279706	1	0.284379	0.257899	0.297508	0.216956	0.000891764	0.030937	0.510468	-0.217536	0.280975	0.154206	0.978638	0.179573	0.0825545	0.121718	0.0106809	-0.104806	0.789942	0.114152	0.182688	0.260792	0.243881	-0.198487	-0.115898	-0.015133	-0.491099	0.20672	-0.207388	0.279706	0.000445832	0.030937	0.505956	-0.218514	0.280975	0.140409	-0.0448075	0.0829344	-0.210193	0.000890076	-0.314864	-0.0927101
golgi_total_volume		0.272373	0.625125	0.193125	0.255172	0.345088	0.601335	0.284379	1	0.603115	0.426474	0.355729	-0.174301	-0.333111	0.00467602	0.0491712	0.283361	0.428254	0.210679	0.616018	0.441157	0.156396	0.219577	0.00645161	0.145273	-0.0113459	0.450056	0.0669633	0.16396	-0.49366	0.101291	0.347981	0.207564	-0.0976641	-0.205339	0.601335	-0.177847	-0.333111	0.00445186	0.0456062	0.283361	-0.148387	0.243058	0.319199	0.218489	-0.0945495	-0.321913	-0.325359
lyso_total_volume		0.352168	0.316012	0.145511	0.478087	0.49416	0.507008	0.257899	0.603115	1	0.332592	0.45406	-0.277277	-0.0398309	0.077711	-0.162198	0.235504	0.103448	0.138154	0.23426	0.74772	-0.0625139	0.245384	-0.197775	0.148387	0.110122	0.831368	-0.180868	0.0985539	-0.12525	0.262689	0.106575	0.0420467	0.187097	-0.191546	0.507008	-0.282595	-0.0398309	0.0736784	-0.166185	0.235504	-0.285873	0.145338	-0.0155815	0.0952275	-0.172859	-0.367297	-0.41905
mito_total_volume		0.163379	0.237454	0.231839	0.402002	0.499054	0.606229	0.297508	0.426474	0.332592	1	0.323693	-0.0320963	0.0961282	-0.114674	-0.0260318	0.0603228	0.152392	0.178198	-0.108343	-0.0972191	0.49366	-0.0246941	-0.0634038	0.256507	-0.0589544	0.212903	0.347275	-0.0104561	-0.297442	-0.0360641	-0.0865502	0.195106	0.0211346	0.0246941	0.606229	-0.0365501	0.0961282	-0.110184	-0.025584	0.0603228	0.20267	0.00857586	-0.0894825	0.142619	0.128365	-0.111012	-0.247691
perox_total_volume		0.114789	0.223434	0.317722	0.676974	0.471688	0.585317	0.216956	0.355729	0.45406	0.323693	1	-0.00624096	0.00645305	0.119573	-0.338191	0.591208	0.101224	0.0941046	-0.106563	0.0967742	-0.282314	0.797108	-0.30634	0.355729	0.0682981	0.259622	-0.342825	0.597775	-0.276974	0.0362867	-0.0164646	-0.104783	0.373081	-0.477197	0.585317	-0.00913752	0.00645305	0.11419	-0.337486	0.591208	0.0282536	-0.145338	0.00868114	-0.0687507	-0.157731	-0.664516	0.035607
LD_median_volume		-0.33017	-0.0694538	0.0489301	0.0383373	-0.153701	-0.34303	0.000891764	-0.174301	-0.277277	-0.0320963	-0.00624096	1	0.0231859	0.0684886	-0.1605	0.202498	-0.343921	0.0483674	-0.0263012	-0.256771	-0.049259	0.145771	0.212193	0.214199	0.0461385	-0.284855	0.00668674	0.0884878	0.320072	-0.965987	-0.0310968	-0.14265	0.0425722	-0.147554	-0.34303	0.999888	0.0231859	0.0747101	-0.156693	0.202498	-0.267247	-0.570811	-0.0209634	-0.195497	0.239831	-0.139307	-0.0477147
golgi_median_volume		0.0521682	-0.6936	0.21609	0.254784	0.395349	0.246551	0.030937	-0.333111	-0.0398309	0.0961282	0.00645305	0.0231859	1	0.0550111	-0.25459	-0.317043	0.114375	0.0100134	-0.577659	-0.23231	-0.0576324	-0.205162	0.0440587	0.094348	0.352247	-0.130174	-0.137072	-0.346239	-0.0794393	-0.0806057	-0.97463	-0.192256	0.296395	0.300623	0.246551	0.0245208	1	0.0543248	-0.254117	-0.317043	0.17223	0.0243789	-0.835356	0.0353844	-0.0246996	0.256342	0.298275
lyso_median_volume		0.331735	-0.104466	-0.250974	-0.00111334	-0.20599	-0.0995324	0.510468	0.00467602	0.077711	-0.114674	0.119573	0.0684886	0.0550111	1	-0.184835	0.302328	0.0705856	0.571588	0.195725	0.173903	0.0162547	0.180583	-0.072367	0.549766	0.3222	0.123581	0.0202628	0.162325	-0.0224894	-0.148619	-0.0169246	-0.870853	0.136495	-0.258962	-0.0995324	0.0637966	0.0550111	0.999666	-0.185482	0.302328	-0.116455	0.0108423	0.11496	-0.493709	-0.0585616	-0.261634	0.208487
mito_median_volume		-0.14144	0.260071	-0.416333	-0.537768	-0.173342	-0.131049	-0.217536	0.0491712	-0.162198	-0.0260318	-0.338191	-0.1605	-0.25459	-0.184835	1	-0.11476	0.0729781	-0.189788	0.160196	0.0249193	0.253866	-0.293915	-0.215819	-0.305929	-0.251641	0.0716431	0.111915	-0.291467	0.127712	0.179227	0.312639	0.143731	-0.93937	0.018467	-0.131049	-0.16115	-0.25459	-0.181545	0.999889	-0.11476	-0.0418289	0.0331787	0.313224	0.197263	-0.424074	0.378018	-0.0174716
perox_median_volume		0.0312222	0.37063	0.0454141	0.161158	-0.228851	0.0763495	0.280975	0.283361	0.235504	0.0603228	0.591208	0.202498	-0.317043	0.302328	-0.11476	1	-0.171174	0.230829	0.201002	0.190317	-0.272899	0.670451	-0.162938	0.340568	-0.0222593	0.153144	-0.0485253	0.569394	-0.084808	-0.122063	0.322351	-0.237062	0.0609905	-0.965164	0.0763495	0.201026	-0.317043	0.302895	-0.115971	1	-0.224819	-0.22558	0.257684	-0.404052	-0.121091	-0.86433	-0.071699
ER_fraction_volume		0.210855	0.018026	0.0298142	0.0331479	0.256981	0.616908	0.154206	0.428254	0.103448	0.152392	0.101224	-0.343921	0.114375	0.0705856	0.0729781	-0.171174	1	0.159066	0.255617	0.191991	0.307675	0.0709677	0.0803115	0.129255	0.212013	0.0558398	0.0954394	0.0335929	-0.832258	0.243099	-0.0783179	0.0331479	-0.135929	0.19733	0.616908	-0.347003	0.114375	0.0663328	0.0696329	-0.171174	0.167964	0.427213	-0.0723428	0.137501	-0.061624	0.0736374	0.322466
LD_fraction_volume		0.826035	0.094136	-0.0117922	-0.0527253	-0.212037	0.155061	0.978638	0.210679	0.138154	0.178198	0.0941046	0.0483674	0.0100134	0.571588	-0.189788	0.230829	0.159066	1	0.234705	0.0447164	0.143493	-0.0416018	-0.0634038	0.755729	0.13059	0.101669	0.303671	0.204894	-0.173304	-0.171193	-0.00467238	-0.554616	0.150612	-0.16396	0.155061	0.0476934	0.0100134	0.566945	-0.190656	0.230829	0.143048	-0.0546147	0.101057	-0.283903	0.0487208	-0.251613	-0.0206966
golgi_fraction_volume		0.134849	0.360298	-0.200022	-0.296552	-0.153966	-0.113237	0.179573	0.616018	0.23426	-0.108343	-0.106563	-0.0263012	-0.577659	0.195725	0.160196	0.201002	0.255617	0.234705	1	0.555951	0.358398	0.188877	0.293437	0.0518354	0.188877	0.285873	0.223137	-0.018465	-0.193771	-0.0180321	0.567583	-0.0629588	-0.278309	-0.220912	-0.113237	-0.0307556	-0.577659	0.19744	0.156396	0.201002	-0.472747	0.111712	0.454981	-0.0631883	0.0242492	-0.151057	-0.261711
lyso_fraction_volume		0.174078	0.215422	-0.185338	0.0189099	0.127934	0.0856507	0.0825545	0.441157	0.74772	-0.0972191	0.0967742	-0.256771	-0.23231	0.173903	0.0249193	0.190317	0.191991	0.0447164	0.555951	1	0.0780868	0.230256	0.148832	0.00823137	0.147052	0.764182	-0.0700779	-0.00823137	-0.0629588	0.266919	0.302147	-0.0718576	-0.0696329	-0.238265	0.0856507	-0.262314	-0.23231	0.170061	0.0193548	0.190317	-0.531479	0.162039	0.11241	-0.00266993	-0.0954394	-0.23604	-0.293535
mito_fraction_volume		0.000668674	-0.0718816	-0.200467	-0.238265	0.0671932	0.0264739	0.121718	0.156396	-0.0625139	0.49366	-0.282314	-0.049259	-0.0576324	0.0162547	0.253866	-0.272899	0.307675	0.143493	0.358398	0.0780868	1	-0.227141	0.314794	0.108788	0.170634	0.0625139	0.628921	-0.372191	-0.145273	-0.0465272	0.0651908	0.0313682	-0.341046	0.254727	0.0264739	-0.055048	-0.0576324	0.021369	0.252058	-0.272899	-0.0269188	0.0814706	0.0574291	0.0353766	0.301001	0.398888	0.000890175
perox_fraction_volume		-0.107879	0.129075	0.130827	0.361958	0.169763	0.172859	0.0106809	0.219577	0.245384	-0.0246941	0.797108	0.145771	-0.205162	0.180583	-0.293915	0.670451	0.0709677	-0.0416018	0.188877	0.230256	-0.227141	1	0.00689655	0.180423	0.207564	0.145273	-0.321468	0.645384	-0.220022	-0.0768032	0.199355	-0.183982	0.265406	-0.614683	0.172859	0.142857	-0.205162	0.177629	-0.294772	0.670451	-0.241824	-0.211463	0.121981	-0.255646	-0.157731	-0.686318	0.0556359
nuc_fraction_volume		-0.125265	-0.266162	-0.019357	-0.19733	-0.0560685	-0.2396	-0.104806	0.00645161	-0.197775	-0.0634038	-0.30634	0.212193	0.0440587	-0.072367	-0.215819	-0.162938	0.0803115	-0.0634038	0.293437	0.148832	0.314794	0.00689655	1	-0.233815	0.151057	-0.111457	0.222692	-0.167964	-0.0607341	-0.241318	-0.0253643	0.106563	0.118131	0.12881	-0.2396	0.215066	0.0440587	-0.0676683	-0.218687	-0.162938	-0.266741	-0.15414	-0.192098	-0.0235844	0.359733	0.12525	-0.186714
LD_std_volume		0.474758	0.0211417	0.142174	0.243159	0.018467	0.228476	0.789942	0.145273	0.148387	0.256507	0.355729	0.214199	0.094348	0.549766	-0.305929	0.340568	0.129255	0.755729	0.0518354	0.00823137	0.108788	0.180423	-0.233815	1	0.216018	0.0509455	0.137264	0.243159	-0.09099	-0.294524	-0.103237	-0.613793	0.27208	-0.292102	0.228476	0.211054	0.094348	0.544018	-0.306785	0.340568	-0.0135706	-0.0591283	0.0932666	-0.167983	0.000667408	-0.349499	0.154445
golgi_std_volume		0.0354397	-0.633137	-0.101902	0.238265	0.251863	0.0883204	0.114152	-0.0113459	0.110122	-0.0589544	0.0682981	0.0461385	0.352247	0.3222	-0.251641	-0.0222593	0.212013	0.13059	0.188877	0.147052	0.170634	0.207564	0.151057	0.216018	1	0.121691	-0.211123	-0.209344	-0.0771969	-0.0578807	-0.29347	-0.315239	0.287208	0.00867631	0.0883204	0.041676	0.352247	0.324096	-0.255172	-0.0222593	-0.34861	0.0555174	-0.411352	-0.150184	-0.251168	-0.0656285	-0.148882
lyso_std_volume		0.277054	0.291977	-0.376015	0.249833	0.396707	0.299221	0.182688	0.450056	0.831368	0.212903	0.259622	-0.284855	-0.130174	0.123581	0.0716431	0.153144	0.0558398	0.101669	0.285873	0.764182	0.0625139	0.145273	-0.111457	0.0509455	0.121691	1	-0.111902	-0.150612	-0.00912125	0.257569	0.216264	-0.0264739	-0.0576196	-0.152836	0.299221	-0.290172	-0.130174	0.122649	0.0674082	0.153144	-0.23693	0.193859	0.110629	0.168206	-0.162625	-0.175083	-0.396128
mito_std_volume		0.129723	0.0923556	-0.0411614	-0.544828	-0.29169	-0.140823	0.260792	0.0669633	-0.180868	0.347275	-0.342825	0.00668674	-0.137072	0.0202628	0.111915	-0.0485253	0.0954394	0.303671	0.223137	-0.0700779	0.628921	-0.321468	0.222692	0.137264	-0.211123	-0.111902	1	-0.253393	-0.176863	-0.119769	0.0867727	0.105673	-0.223582	0.0424917	-0.140823	0.00534879	-0.137072	0.0278242	0.110567	-0.0485253	0.104338	0.280746	0.144018	-0.304817	0.394883	0.179533	0.127518
perox_std_volume		0.197927	0.385223	0.29881	0.279644	-0.206475	0.191101	0.243881	0.16396	0.0985539	-0.0104561	0.597775	0.0884878	-0.346239	0.162325	-0.291467	0.569394	0.0335929	0.204894	-0.018465	-0.00823137	-0.372191	0.645384	-0.167964	0.243159	-0.209344	-0.150612	-0.253393	1	-0.168854	-0.0209261	0.325731	-0.125695	0.298776	-0.45139	0.191101	0.0891466	-0.346239	0.154925	-0.288988	0.569394	0.170634	-0.281649	0.272009	-0.217822	-0.0731924	-0.63604	0.0200289
ER_median_SA_to_volume_ratio		-0.241168	-0.152442	-0.182223	-0.101669	-0.249861	-0.664516	-0.198487	-0.49366	-0.12525	-0.297442	-0.276974	0.320072	-0.0794393	-0.0224894	0.127712	-0.084808	-0.832258	-0.173304	-0.193771	-0.0629588	-0.145273	-0.220022	-0.0607341	-0.09099	-0.0771969	-0.00912125	-0.176863	-0.168854	1	-0.217053	0.0763155	-0.142158	-0.0407119	0.0206897	-0.664516	0.320928	-0.0794393	-0.0211464	0.13059	-0.084808	-0.248943	-0.473477	0.0792432	0.0264768	-0.0714127	0.178643	-0.308446
LD_median_SA_to_volume_ratio		0.209435	0.0563412	-0.0507626	-0.00422974	0.0885005	0.276937	-0.115898	0.101291	0.262689	-0.0360641	0.0362867	-0.965987	-0.0806057	-0.148619	0.179227	-0.122063	0.243099	-0.171193	-0.0180321	0.266919	-0.0465272	-0.0768032	-0.241318	-0.294524	-0.0578807	0.257569	-0.119769	-0.0209261	-0.217053	1	0.092842	0.193678	-0.0474176	0.0520926	0.276937	-0.965656	-0.0806057	-0.155028	0.175646	-0.122063	0.220837	0.457986	0.0104689	0.199154	-0.273375	0.0529831	-0.0168133
golgi_median_SA_to_volume_ratio		-0.025301	0.670599	-0.263685	-0.230726	-0.382287	-0.208477	-0.015133	0.347981	0.106575	-0.0865502	-0.0164646	-0.0310968	-0.97463	-0.0169246	0.312639	0.322351	-0.0783179	-0.00467238	0.567583	0.302147	0.0651908	0.199355	-0.0253643	-0.103237	-0.29347	0.216264	0.0867727	0.325731	0.0763155	0.092842	1	0.177105	-0.329291	-0.305929	-0.208477	-0.0322078	-0.97463	-0.0149154	0.311047	0.322351	-0.213594	-0.0383699	0.818455	-0.00801068	-0.0602959	-0.246301	-0.359448
lyso_median_SA_to_volume_ratio		-0.299789	0.213864	0.277895	0.0051168	0.192012	0.191991	-0.491099	0.207564	0.0420467	0.195106	-0.104783	-0.14265	-0.192256	-0.870853	0.143731	-0.237062	0.0331479	-0.554616	-0.0629588	-0.0718576	0.0313682	-0.183982	0.106563	-0.613793	-0.315239	-0.0264739	0.105673	-0.125695	-0.142158	0.193678	0.177105	1	-0.09099	0.268521	0.191991	-0.137954	-0.192256	-0.866778	0.143048	-0.237062	0.121246	0.169035	0.0324986	0.317722	0.0967742	0.205339	-0.256593
mito_median_SA_to_volume_ratio		0.206397	-0.320908	0.463678	0.592436	0.249638	0.176418	0.20672	-0.0976641	0.187097	0.0211346	0.373081	0.0425722	0.296395	0.136495	-0.93937	0.0609905	-0.135929	0.150612	-0.278309	-0.0696329	-0.341046	0.265406	0.118131	0.27208	0.287208	-0.0576196	-0.223582	0.298776	-0.0407119	-0.0474176	-0.329291	-0.09099	1	0.0416018	0.176418	0.0445733	0.296395	0.134669	-0.939488	0.0609905	0.0638487	-0.0616107	-0.352143	-0.117254	0.194661	-0.339266	-0.0692111
perox_median_SA_to_volume_ratio		0.022512	-0.312229	0.0273668	-0.0433815	0.268105	0.0295884	-0.207388	-0.205339	-0.191546	0.0246941	-0.477197	-0.147554	0.300623	-0.258962	0.018467	-0.965164	0.19733	-0.16396	-0.220912	-0.238265	0.254727	-0.614683	0.12881	-0.292102	0.00867631	-0.152836	0.0424917	-0.45139	0.0206897	0.0520926	-0.305929	0.268521	0.0416018	1	0.0295884	-0.145977	0.300623	-0.259544	0.0202447	-0.965164	0.329032	0.184832	-0.222593	0.357771	0.175528	0.800667	0.0692111
ER_median_equivalent_diameter		0.313162	0.207633	0.327734	0.628031	0.647236	1	0.279706	0.601335	0.507008	0.606229	0.585317	-0.34303	0.246551	-0.0995324	-0.131049	0.0763495	0.616908	0.155061	-0.113237	0.0856507	0.0264739	0.172859	-0.2396	0.228476	0.0883204	0.299221	-0.140823	0.191101	-0.664516	0.276937	-0.208477	0.191991	0.176418	0.0295884	1	-0.345666	0.246551	-0.104396	-0.132814	0.0763495	0.292102	0.222521	-0.218587	0.305039	-0.149722	-0.241824	-0.02537
LD_median_equivalent_diameter		-0.32857	-0.0710067	0.0520451	0.0352129	-0.157696	-0.345666	4.45832018476221e-004	-0.177847	-0.282595	-0.0365501	-0.00913752	0.999888	0.0245208	0.0637966	-0.16115	0.201026	-0.347003	0.0476934	-0.0307556	-0.262314	-0.055048	0.142857	0.215066	0.211054	0.041676	-0.290172	0.00534879	0.0891466	0.320928	-0.965656	-0.0322078	-0.137954	0.0445733	-0.145977	-0.345666	1	0.0245208	0.070019	-0.157344	0.201026	-0.262314	-0.570069	-0.0207381	-0.19347	0.239581	-0.13684	-0.0474864
golgi_median_equivalent_diameter		0.0521682	-0.6936	0.21609	0.254784	0.395349	0.246551	0.030937	-0.333111	-0.0398309	0.0961282	0.00645305	0.0231859	1	0.0550111	-0.25459	-0.317043	0.114375	0.0100134	-0.577659	-0.23231	-0.0576324	-0.205162	0.0440587	0.094348	0.352247	-0.130174	-0.137072	-0.346239	-0.0794393	-0.0806057	-0.97463	-0.192256	0.296395	0.300623	0.246551	0.0245208	1	0.0543248	-0.254117	-0.317043	0.17223	0.0243789	-0.835356	0.0353844	-0.0246996	0.256342	0.298275
lyso_median_equivalent_diameter		0.326383	-0.104542	-0.254452	-0.00534224	-0.204809	-0.104396	0.505956	0.00445186	0.0736784	-0.110184	0.11419	0.0747101	0.0543248	0.999666	-0.181545	0.302895	0.0663328	0.566945	0.19744	0.170061	0.021369	0.177629	-0.0676683	0.544018	0.324096	0.122649	0.0278242	0.154925	-0.0211464	-0.155028	-0.0149154	-0.866778	0.134669	-0.259544	-0.104396	0.070019	0.0543248	1	-0.182081	0.302895	-0.121759	0.00948385	0.115813	-0.493878	-0.0609905	-0.259099	0.20118
mito_median_equivalent_diameter		-0.14265	0.261934	-0.416064	-0.536819	-0.172655	-0.132814	-0.218514	0.0456062	-0.166185	-0.025584	-0.337486	-0.156693	-0.254117	-0.185482	0.999889	-0.115971	0.0696329	-0.190656	0.156396	0.0193548	0.252058	-0.294772	-0.218687	-0.306785	-0.255172	0.0674082	0.110567	-0.288988	0.13059	0.175646	0.311047	0.143048	-0.939488	0.0202447	-0.132814	-0.157344	-0.254117	-0.182081	1	-0.115971	-0.0389321	0.0286614	0.314079	0.198242	-0.422914	0.37931	-0.0186937
perox_median_equivalent_diameter		0.0312222	0.37063	0.0454141	0.161158	-0.228851	0.0763495	0.280975	0.283361	0.235504	0.0603228	0.591208	0.202498	-0.317043	0.302328	-0.11476	1	-0.171174	0.230829	0.201002	0.190317	-0.272899	0.670451	-0.162938	0.340568	-0.0222593	0.153144	-0.0485253	0.569394	-0.084808	-0.122063	0.322351	-0.237062	0.0609905	-0.965164	0.0763495	0.201026	-0.317043	0.302895	-0.115971	1	-0.224819	-0.22558	0.257684	-0.404052	-0.121091	-0.86433	-0.071699
ER_median_extent		0.207958	0.0685435	-0.0469463	0.0731924	-0.101902	0.292102	0.140409	-0.148387	-0.285873	0.20267	0.0282536	-0.267247	0.17223	-0.116455	-0.0418289	-0.224819	0.167964	0.143048	-0.472747	-0.531479	-0.0269188	-0.241824	-0.266741	-0.0135706	-0.34861	-0.23693	0.104338	0.170634	-0.248943	0.220837	-0.213594	0.121246	0.0638487	0.329032	0.292102	-0.262314	0.17223	-0.121759	-0.0389321	-0.224819	1	0.155042	-0.0146912	0.207365	0.23871	0.179978	0.324691
LD_median_extent		0.145049	0.0355565	-0.0753856	-0.227034	0.117141	0.222521	-0.0448075	0.243058	0.145338	0.00857586	-0.145338	-0.570811	0.0243789	0.0108423	0.0331787	-0.22558	0.427213	-0.0546147	0.111712	0.162039	0.0814706	-0.211463	-0.15414	-0.0591283	0.0555174	0.193859	0.280746	-0.281649	-0.473477	0.457986	-0.0383699	0.169035	-0.0616107	0.184832	0.222521	-0.570069	0.0243789	0.00948385	0.0286614	-0.22558	0.155042	1	0.109516	0.045254	-0.0394941	0.236964	0.254765
golgi_median_extent		0.0330063	0.72367	-0.18366	-0.267557	-0.338602	-0.218587	0.0829344	0.319199	-0.0155815	-0.0894825	0.00868114	-0.0209634	-0.835356	0.11496	0.313224	0.257684	-0.0723428	0.101057	0.454981	0.11241	0.0574291	0.121981	-0.192098	0.0932666	-0.411352	0.110629	0.144018	0.272009	0.0792432	0.0104689	0.818455	0.0324986	-0.352143	-0.222593	-0.218587	-0.0207381	-0.835356	0.115813	0.314079	0.257684	-0.0146912	0.109516	1	0.00155833	-0.00289371	-0.0954925	-0.0585616
lyso_median_extent		-0.0843737	0.185956	-0.0669782	0.277005	0.392968	0.305039	-0.210193	0.218489	0.0952275	0.142619	-0.0687507	-0.195497	0.0353844	-0.493709	0.197263	-0.404052	0.137501	-0.283903	-0.0631883	-0.00266993	0.0353766	-0.255646	-0.0235844	-0.167983	-0.150184	0.168206	-0.304817	-0.217822	0.0264768	0.199154	-0.00801068	0.317722	-0.117254	0.357771	0.305039	-0.19347	0.0353844	-0.493878	0.198242	-0.404052	0.207365	0.045254	0.00155833	1	-0.0703082	0.315274	-0.253394
mito_median_extent		-0.134181	0.00178035	0.0166871	-0.00333704	-0.182223	-0.149722	0.000890076	-0.0945495	-0.172859	0.128365	-0.157731	0.239831	-0.0246996	-0.0585616	-0.424074	-0.121091	-0.061624	0.0487208	0.0242492	-0.0954394	0.301001	-0.157731	0.359733	0.000667408	-0.251168	-0.162625	0.394883	-0.0731924	-0.0714127	-0.273375	-0.0602959	0.0967742	0.194661	0.175528	-0.149722	0.239581	-0.0246996	-0.0609905	-0.422914	-0.121091	0.23871	-0.0394941	-0.00289371	-0.0703082	1	0.0780868	0.220318
perox_median_extent		-0.111	-0.295538	-0.199577	-0.392214	0.0493937	-0.241824	-0.314864	-0.321913	-0.367297	-0.111012	-0.664516	-0.139307	0.256342	-0.261634	0.378018	-0.86433	0.0736374	-0.251613	-0.151057	-0.23604	0.398888	-0.686318	0.12525	-0.349499	-0.0656285	-0.175083	0.179533	-0.63604	0.178643	0.0529831	-0.246301	0.205339	-0.339266	0.800667	-0.241824	-0.13684	0.256342	-0.259099	0.37931	-0.86433	0.179978	0.236964	-0.0954925	0.315274	0.0780868	1	0.20385
ER_median_euler_number		-0.136232	-0.212711	0.0223681	-0.21431	-0.151569	-0.02537	-0.0927101	-0.325359	-0.41905	-0.247691	0.035607	-0.0477147	0.298275	0.208487	-0.0174716	-0.071699	0.322466	-0.0206966	-0.261711	-0.293535	0.000890175	0.0556359	-0.186714	0.154445	-0.148882	-0.396128	0.127518	0.0200289	-0.308446	-0.0168133	-0.359448	-0.256593	-0.0692111	0.0692111	-0.02537	-0.0474864	0.298275	0.20118	-0.0186937	-0.071699	0.324691	0.254765	-0.0585616	-0.253394	0.220318	0.20385	1
LD_median_euler_number
golgi_median_euler_number
lyso_median_euler_number
mito_median_euler_number
perox_median_euler_number
ER_median_solidity		0.29756	0.0827863	-0.0738681	-0.0420467	-0.147069	0.258732	0.159991	-0.068743	-0.16663	-0.0242492	0.061624	-0.330102	0.142635	0.0701403	-0.0422739	0.051419	0.264961	0.16218	-0.278754	-0.291212	-0.283648	-0.0144605	-0.256507	0.0322581	-0.157731	-0.133704	-0.0714127	0.16485	-0.517241	0.291184	-0.124819	-0.0771969	0.0513904	-0.0291435	0.258732	-0.325385	0.142635	0.0661102	-0.0447164	0.051419	0.550612	0.345291	-0.060768	-0.036489	-0.0669633	-0.0429366	0.40503
LD_median_solidity
golgi_median_solidity		0.384516	0.659734	0.213706	0.12987	-0.131169	0.179221	0.492368	0.566234	0.284416	0.148052	0.297403	-0.307743	-0.785714	0.135241	-0.225398	0.482131	0.227273	0.450649	0.567532	0.203896	0.115584	0.255844	-0.323377	0.511688	-0.0922078	0.162338	0.190909	0.403896	-0.383117	0.255444	0.709091	0.0571429	0.201299	-0.411688	0.179221	-0.308293	-0.785714	0.134459	-0.225974	0.482131	0.0103896	0.302266	0.880519	-0.031179	0.0376623	-0.431169	-0.042249
lyso_median_solidity		-0.138861	0.139535	-0.0792079	0.0758621	0.349316	0.193326	-0.283267	0.123915	0.061624	0.107453	-0.122581	-0.170958	0.0135737	-0.629036	0.346868	-0.420479	0.103893	-0.357953	-0.0553949	0.0789766	0.0807564	-0.208009	0.0593993	-0.250723	-0.219577	0.180868	-0.212903	-0.257397	0.0220245	0.183437	0.0155746	0.434483	-0.255617	0.354394	0.193326	-0.167596	0.0135737	-0.631274	0.34594	-0.420479	0.12703	0.0327237	-0.0293823	0.865502	-0.136374	0.382425	-0.194058
mito_median_solidity		-0.194915	-0.0705856	0.0723509	0.123539	-0.0336153	-0.0494157	-0.0354002	-0.0899277	-0.263773	0.144908	-0.0894825	0.278546	0.0546588	-0.0258438	-0.580365	-0.120935	0.0574291	0.00578742	-0.0474124	-0.223484	0.204341	-0.0712298	0.448971	0.0609905	-0.140679	-0.247524	0.332777	-0.0812465	-0.210573	-0.325649	-0.135129	0.0554257	0.373734	0.166722	-0.0494157	0.278292	0.0546588	-0.0240535	-0.579855	-0.120935	0.19143	0.000451612	-0.0971047	-0.0264915	0.866778	0.00756817	0.251726
perox_median_solidity		-0.146695	-0.297051	-0.1767	-0.370049	0.030711	-0.268803	-0.356443	-0.37717	-0.398754	-0.17134	-0.663329	-0.156505	0.260071	-0.339644	0.317125	-0.883781	0.0124611	-0.28883	-0.20939	-0.284824	0.294393	-0.688028	0.0905652	-0.377837	-0.132399	-0.210725	0.134401	-0.618158	0.213173	0.079715	-0.279292	0.237428	-0.281264	0.815754	-0.268803	-0.153032	0.260071	-0.339976	0.318202	-0.883781	0.267913	0.235437	-0.118001	0.366529	0.113262	0.970182	0.23606
ER_median_axis_major_length		-0.191909	-0.147769	0.0994549	-0.0331479	0.230726	0.046941	-0.208278	0.168409	0.0696329	-0.106563	-0.0709677	0.0599578	-0.034713	-0.120463	0.224719	-0.122649	0.262736	-0.210234	0.302336	0.291212	0.0958843	0.0553949	0.168409	-0.0758621	0.300111	-0.0197998	-0.223137	-0.114127	-0.0901001	-0.0369546	0.0491712	0.0767519	-0.225806	0.0331479	0.046941	0.0561623	-0.034713	-0.124207	0.223137	-0.122649	-0.619132	-0.00383657	-0.153367	0.0921126	-0.235595	0.0749722	-0.115945
LD_median_axis_major_length		-0.279345	-0.0794658	0.0667631	0.101246	-0.160343	-0.324433	0.0421767	-0.123053	-0.204272	-0.0453939	0.0260347	0.966226	0.0162475	0.096882	-0.199844	0.284092	-0.372052	0.0821095	0.0224744	-0.20138	-0.0981308	0.190254	0.262127	0.193814	0.0903427	-0.238763	-0.0836671	0.124611	0.332221	-0.912269	-0.0104596	-0.165109	0.0919003	-0.23498	-0.324433	0.966787	0.0162475	0.102861	-0.196929	0.284092	-0.317312	-0.646944	-0.0676834	-0.200401	0.186916	-0.23231	-0.154591
golgi_median_axis_major_length		-0.0514879	-0.76644	0.101457	0.111902	0.243409	0.068743	-0.0614152	-0.415795	-0.113237	0.00600667	-0.111457	0.131729	0.904762	0.00645736	-0.19535	-0.24374	0.0149055	-0.0589544	-0.474527	-0.189321	-0.0567297	-0.185762	0.192881	-0.0638487	0.389989	-0.175083	-0.107898	-0.367742	-0.00912125	-0.137355	-0.873957	-0.158621	0.217353	0.191546	0.068743	0.133274	0.904762	0.00890373	-0.194661	-0.24374	0.0117909	-0.111712	-0.932888	-0.057181	-0.0295884	0.178643	0.141093
lyso_median_axis_major_length		0.262566	-0.254145	-0.260318	0.025139	-0.191122	-0.166185	0.4664	-0.224472	0.0140156	-0.144383	0.140823	0.210632	0.176458	0.8998	-0.247858	0.244853	-0.0295884	0.531034	-0.00689655	0.0820912	-0.00556174	0.2	-0.0936596	0.56218	0.304561	0.102558	-0.00111235	0.130145	0.0585095	-0.284506	-0.142841	-0.830478	0.190656	-0.191991	-0.166185	0.207043	0.176458	0.89616	-0.248943	0.244853	-0.0642937	-0.0830504	-0.0146912	-0.583157	0.0260289	-0.169744	0.348726
mito_median_axis_major_length		-0.0514879	0.289974	-0.340194	-0.394438	-0.0796529	-0.0149055	-0.165777	0.157286	-0.0264739	0.0313682	-0.254283	-0.233144	-0.243436	-0.250056	0.941818	-0.0725654	0.0442714	-0.165295	0.16129	0.0598443	0.173304	-0.242269	-0.228031	-0.31257	-0.178643	0.16307	0.0126808	-0.227141	0.143493	0.260686	0.315497	0.200445	-0.81891	-0.0149055	-0.0149055	-0.233564	-0.243436	-0.246633	0.940378	-0.0725654	-0.0460512	-0.0148949	0.25153	0.291467	-0.589321	0.286318	-0.199399
perox_median_axis_major_length		0.06553	0.381217	0.0565135	0.268521	-0.156191	0.205339	0.288162	0.359288	0.282759	0.121246	0.650723	0.160705	-0.352247	0.260298	-0.161308	0.959377	-0.0513904	0.231146	0.216908	0.210234	-0.271635	0.732592	-0.0825362	0.292992	0.0282536	0.184427	-0.118576	0.657842	-0.181758	-0.073464	0.37379	-0.179533	0.118131	-0.901669	0.205339	0.158904	-0.352247	0.259766	-0.16307	0.959377	-0.173304	-0.263369	0.222148	-0.339749	-0.147942	-0.915907	-0.175364
ERXgolgi_count		0.0838258	0.634057	0.224101	0.153316	0.0666518	0.082332	0.00623192	0.451936	0.433467	0.119493	0.29417	-0.0463717	-0.59014	-0.141871	0.0351619	0.313704	-0.196707	-0.0449488	0.307966	0.303738	-0.236315	0.298843	-0.0487316	-0.155096	-0.281931	0.259235	-0.148865	0.4081	0.0890076	0.106546	0.577612	0.200935	-0.0493992	-0.290387	0.082332	-0.0488186	-0.59014	-0.14405	0.0371607	0.313704	-0.324433	-0.16309	0.408772	-0.0600868	-0.177125	-0.401647	-0.561825
ERXlyso_count		-0.0890649	0.0548692	0.719706	0.518914	0.403472	0.242768	-0.122301	0.244548	0.424566	0.163774	0.502003	0.0220711	-0.00890274	-0.293764	-0.296206	0.195369	-0.230752	-0.238095	-0.0576324	0.127948	-0.246996	0.370271	-0.0451713	-0.0522919	0.0451713	0.0218069	-0.31887	0.322652	0.171117	0.0572256	-0.00545232	0.312417	0.408545	-0.132176	0.242768	0.0224031	-0.00890274	-0.295336	-0.294838	0.195369	-0.297063	-0.272683	-0.0755872	0.068766	-0.153983	-0.35336	-0.384864
ERXmito_count		-0.0690963	-0.0364972	0.233396	0.867853	0.535098	0.363737	0.000445038	0.118576	0.45139	0.301446	0.590656	0.137524	0.075879	-0.0407482	-0.414284	0.171842	-0.247164	-0.117241	-0.252948	0.0482759	-0.23871	0.369522	-0.148832	0.130145	0.302336	0.301001	-0.557286	0.256507	0.228476	-0.064114	-0.0295917	0.0384872	0.520356	-0.068743	0.363737	0.135057	0.075879	-0.0418475	-0.412236	0.171842	-0.0976641	-0.357703	-0.138898	0.221827	-0.106118	-0.378865	-0.485813
ERXperox_count		-0.0405798	-0.0722395	0.278767	0.650273	0.992767	0.613998	-0.129661	0.340269	0.499611	0.464004	0.494047	-0.123412	0.380078	-0.219624	-0.162809	-0.195279	0.190497	-0.255035	-0.155781	0.12774	0.00556359	0.194726	-0.0767776	-0.0135752	0.24324	0.392345	-0.342717	-0.199177	-0.192278	0.0779423	-0.370354	0.202292	0.245911	0.233671	0.613998	-0.127188	0.380078	-0.218437	-0.162012	-0.195279	-0.135974	0.0798047	-0.335337	0.386045	-0.201402	0.0158006	-0.176536
LDXER_count		0.934013	0.0428813	0.0813893	-0.00245592	-0.0490122	0.343382	0.803265	0.217684	0.252513	0.0835013	0.0984601	-0.352869	0.0859764	0.269945	-0.187006	0.00636661	0.315251	0.782322	0.111633	0.101586	0.0156286	-0.0850642	-0.0886364	0.435145	0.123243	0.185757	0.119894	0.189999	-0.355215	0.231011	-0.0403039	-0.214558	0.25296	0.0640772	0.343382	-0.349363	0.0859764	0.264605	-0.189106	0.00636661	0.301632	0.193081	0.0203285	-0.0541479	-0.0703286	-0.0754638	-0.0447797
LDXgolgi_count		0.545056	-0.164694	0.069938	0.000275316	-0.0539679	0.134629	0.486316	0.0228512	0.155003	-0.0977371	-0.0476296	-0.246323	0.214519	0.397635	0.0619529	-0.0614296	0.258522	0.516217	0.114256	0.0839713	0.0746106	-0.120864	-0.234844	0.297616	0.332306	0.0448765	-0.169319	-0.0123892	-0.134079	0.181003	-0.157223	-0.400034	-0.0498322	0.0713068	0.134629	-0.246296	0.214519	0.39034	0.061946	-0.0614296	0.0289082	0.019271	-0.0333318	-0.212843	-0.221629	0.0883764	0.0685765
LDXlyso_count		0.851476	-0.0841333	0.0484161	0.00580036	0.00803216	0.165756	0.639632	0.102622	0.360291	-0.0974906	0.00490799	-0.301632	0.14281	0.257453	-0.196565	-0.114174	0.149248	0.633801	0.10396	0.250977	-0.104853	-0.101952	-0.0334636	0.243615	0.196766	0.306303	-0.0776356	0.0691581	-0.157948	0.206162	-0.0761939	-0.222868	0.265478	0.151702	0.165756	-0.298469	0.14281	0.251005	-0.19922	-0.114174	0.0785279	0.123566	-0.0718752	-0.0943778	-0.103514	0.0254323	-0.134011
LDXmito_count		0.596646	-0.122772	0.0325121	-0.0504116	-0.0829293	0.145817	0.495629	-0.0720839	0.189161	-0.0167254	-0.067137	-0.0788291	0.198275	0.0033009	-0.0385197	-0.123624	0.153591	0.501761	-0.0365131	0.0640746	-0.0438157	-0.149586	-0.138279	0.182094	0.0739685	0.13663	0.00471137	-0.0289749	-0.199526	0.0434914	-0.130284	-0.0881026	0.0595988	0.148408	0.145817	-0.0755164	0.198275	-0.0018856	-0.0407533	-0.123624	0.190575	-0.0695398	-0.230278	-0.0683225	-0.0374554	0.0412245	-0.0254499
LDXperox_count		0.76883	0.0325236	-0.0167509	-0.0448282	-0.132036	0.330793	0.680702	0.234486	0.0682275	0.210348	0.0793114	-0.251958	0.0713222	0.295834	-0.0702058	0.107697	0.255422	0.663309	0.0359611	-0.118228	0.00615772	-0.103942	-0.0788188	0.28695	0.161086	0.0315275	0.14212	0.232762	-0.369956	0.169697	-0.0264811	-0.147785	0.128327	-0.0206899	0.330793	-0.248105	0.0713222	0.295735	-0.070198	0.107697	0.401729	0.230749	0.018237	-0.124646	-0.0852228	-0.132021	-0.134653
golgiXlyso_count		0.0868742	0.814831	0.0184794	0.143143	0.156407	0.295637	0.0552216	0.67008	0.337044	0.36398	0.276269	0.0297759	-0.564462	-0.184938	0.180007	0.300479	-0.000222618	-0.000222618	0.351736	0.101736	-0.054764	0.167631	-0.143366	-0.128451	-0.354631	0.280944	0.0278273	0.271817	-0.169635	-0.0330809	0.557943	0.294301	-0.224622	-0.242876	0.295637	0.0274309	-0.564462	-0.178416	0.18366	0.300479	-0.0636688	0.000903325	0.465976	0.220194	-0.088602	-0.285842	-0.483911
golgiXmito_count		0.232724	0.546517	0.244103	0.219379	0.224522	0.403827	0.36831	0.728446	0.544888	0.604962	0.416732	-0.0864914	-0.433515	0.00178154	-0.0367156	0.399488	0.143064	0.273223	0.47903	0.357103	0.354656	0.335076	0.0347091	0.312382	-0.0155746	0.392035	0.317499	0.236066	-0.274113	0.0361795	0.445038	0.127044	-0.0229169	-0.337969	0.403827	-0.0910511	-0.433515	0.00133571	-0.0400489	0.399488	-0.20069	0.105743	0.395592	-0.00567423	0.0444988	-0.411837	-0.388159
golgiXperox_count		0.103602	0.56909	0.146722	0.555877	0.362017	0.415405	0.2279	0.439448	0.486643	0.445904	0.736866	0.0424892	-0.185705	0.0648396	-0.087276	0.53124	-0.185218	0.114871	-0.0173642	0.0654497	-0.152048	0.47618	-0.43878	0.331478	-0.187222	0.373553	-0.223509	0.41073	0.0342832	-0.0387614	0.163197	-0.107302	0.0828139	-0.447462	0.415405	0.0388047	-0.185705	0.0618109	-0.0843722	0.53124	0.0616652	-0.169148	0.293128	0.136591	-0.12667	-0.496438	-0.189845
lysoXmito_count		0.0996435	-0.0503005	0.526146	0.738903	0.512239	0.634553	0.158006	0.361331	0.494382	0.508399	0.632996	-0.156153	0.178035	-0.0576773	-0.52737	0.267809	0.177328	0.0211369	-0.108355	0.0878852	0.0131272	0.394705	-0.0876627	0.248081	0.337524	0.149294	-0.146846	0.309934	-0.277895	0.183458	-0.165777	0.124152	0.568473	-0.189343	0.634553	-0.159033	0.178035	-0.0577694	-0.527534	0.267809	-0.0171321	0.0397242	-0.264693	0.0892301	-0.0182445	-0.45767	-0.273982
lysoXperox_count		0.140422	0.0816735	0.307264	0.715239	0.717099	0.567075	0.108812	0.368187	0.728142	0.337486	0.805117	-0.170958	0.132176	0.00779337	-0.346423	0.267557	0.0593993	-0.0291435	-0.0727475	0.327253	-0.211123	0.583537	-0.317909	0.213348	0.27386	0.538154	-0.376641	0.256952	-0.129255	0.183437	-0.118589	0.0117909	0.430923	-0.189321	0.567075	-0.175396	0.132176	0.00445186	-0.34683	0.267557	-0.121691	0.0401711	-0.112855	0.0734231	-0.294327	-0.443826	-0.221654
mitoXperox_count		0.0452469	-0.00111272	0.324619	0.705895	0.631883	0.591546	0.17401	0.221802	0.400667	0.578198	0.8198	-0.0160482	0.188696	-0.0652416	-0.413617	0.343239	0.0927697	0.0358176	-0.224472	-0.0269188	0.00333704	0.594216	-0.247164	0.38109	0.260957	0.23515	-0.143493	0.291212	-0.263626	0.0309439	-0.210257	0.00467186	0.444716	-0.27119	0.591546	-0.0205037	0.188696	-0.066778	-0.413126	0.343239	0.0505006	-0.0397197	-0.204563	0.0233619	-0.0860957	-0.469633	-0.0600868
ERXgolgi_total_volume		0.316951	0.459775	0.0420514	0.208454	0.351986	0.652503	0.364931	0.824249	0.407341	0.467853	0.229366	-0.1665	-0.0536271	0.139613	0.108577	0.128881	0.612458	0.314794	0.467408	0.255617	0.30634	0.0482759	-0.102558	0.276529	0.0433815	0.329477	0.12525	0.0113459	-0.648943	0.0418522	0.0798754	0.0131257	-0.16663	-0.0585095	0.652503	-0.17027	-0.0536271	0.14246	0.107008	0.128881	0.0758621	0.284809	0.149583	0.304817	-0.0571746	-0.115017	-0.0393902
ERXlyso_total_volume		0.469632	0.31935	0.209367	0.484761	0.540216	0.752614	0.396751	0.656062	0.867853	0.439377	0.518131	-0.350385	0.0571874	0.113783	-0.157303	0.186311	0.485206	0.280089	0.187987	0.59822	0.0300334	0.279199	-0.210679	0.282759	0.12881	0.681869	-0.111902	0.190656	-0.515017	0.280499	0.0173545	0.0131257	0.159956	-0.110567	0.752614	-0.355026	0.0571874	0.108626	-0.160845	0.186311	-0.0420467	0.26382	-0.0129104	0.124819	-0.159066	-0.350389	-0.187159
ERXmito_total_volume		0.257662	0.109269	0.315942	0.361068	0.547781	0.759733	0.32866	0.463404	0.306785	0.846941	0.34772	-0.272819	0.219849	-0.083055	-0.110135	-0.0467446	0.548387	0.228031	-0.0282536	-0.0420467	0.506118	0.0433815	-0.0945495	0.315239	0.0896552	0.146162	0.349055	-0.0175751	-0.656062	0.163402	-0.223384	0.167964	0.0896552	0.121691	0.759733	-0.277023	0.219849	-0.0823595	-0.111457	-0.0467446	0.293437	0.288194	-0.157819	0.129714	0.0923248	-0.0464961	0.0540781
ERXperox_total_volume		0.14644	0.239902	0.342419	0.664071	0.493492	0.687208	0.250334	0.375751	0.400222	0.42069	0.972859	-0.0695421	0.0456164	0.0901804	-0.326176	0.527101	0.223582	0.12614	-0.147942	0.0126808	-0.20178	0.725473	-0.317464	0.37842	0.0264739	0.199555	-0.231591	0.573304	-0.41624	0.0685664	-0.0569585	-0.069188	0.359733	-0.406007	0.687208	-0.0724316	0.0456164	0.0856984	-0.325473	0.527101	0.147497	-0.0647703	-0.0171397	-0.0151296	-0.121691	-0.612458	0.109714
LDXER_total_volume		0.800246	-0.0359488	0.0583064	-0.00845572	-0.155558	0.311972	0.787892	0.08834	0.0298175	0.0329328	0.0907877	-0.205886	0.127977	0.332517	-0.202737	0.0844929	0.34891	0.795283	0.0184691	-0.105696	-0.0280374	-0.076324	-0.133289	0.498665	0.17846	-0.0193591	0.133956	0.210948	-0.400312	0.0928524	-0.0952487	-0.286159	0.225634	-0.00934579	0.311972	-0.202296	0.127977	0.328064	-0.202715	0.0844929	0.361816	0.149434	0.00512078	-0.15923	-0.023587	-0.139074	0.0731219
LDXgolgi_total_volume		0.543162	-0.167183	0.118566	0.0315593	-0.00768487	0.169597	0.478711	0.0252475	0.16603	-0.069705	0.00466529	-0.261339	0.206965	0.377676	0.0439135	-0.0521705	0.284583	0.497265	0.0905615	0.0826031	0.0658629	-0.0669607	-0.232716	0.307635	0.337822	0.0359502	-0.190454	0.034578	-0.168499	0.197995	-0.149855	-0.379535	-0.023052	0.0631187	0.169597	-0.26131	0.206965	0.369862	0.0439086	-0.0521705	0.0120749	0.0270038	-0.0318515	-0.224233	-0.252749	0.0625698	0.0698655
LDXlyso_total_volume		0.837255	0.0599889	0.0990319	0.00890076	-0.120396	0.124833	0.839862	0.154428	0.29595	-0.0173565	0.0841122	-0.0197303	0.0652126	0.509354	-0.235562	0.136257	0.132844	0.85514	0.172897	0.188696	-0.099466	-0.0445038	-0.157098	0.589675	0.11393	0.183133	0.0358255	0.187583	-0.149755	-0.071699	-0.0383888	-0.49644	0.215621	-0.0925679	0.124833	-0.019951	0.0652126	0.503061	-0.236538	0.136257	-0.0169114	-0.0286678	0.0473116	-0.28519	-0.0111259	-0.211838	-0.00901503
LDXmito_total_volume		0.561903	-0.176165	-0.00986304	-0.0697381	-0.0809004	0.145112	0.4844	-0.0713817	0.167418	-0.0176106	-0.101907	-0.0492856	0.236974	0.0105758	-0.0271234	-0.155882	0.178689	0.502724	-0.0262985	0.039213	0.000234808	-0.193482	-0.135484	0.186907	0.141589	0.136658	0.0455528	-0.114352	-0.196535	0.00587413	-0.171664	-0.0936885	0.0204283	0.173993	0.145112	-0.0464574	0.236974	0.00505119	-0.0295858	-0.155882	0.18409	-0.00738412	-0.261722	-0.0890022	-0.00939233	0.0948625	-0.00681171
LDXperox_total_volume		0.734661	0.00922583	-0.0496854	-0.0179536	-0.0769878	0.368172	0.672796	0.248891	0.0998517	0.279388	0.0961626	-0.21462	0.0806863	0.234344	-0.0811693	0.0885877	0.270288	0.65002	0.0354154	-0.123216	0.0705848	-0.119773	-0.0966544	0.296112	0.182488	0.0801765	0.192325	0.159615	-0.382683	0.13265	-0.0423064	-0.0905059	0.112641	-0.00073782	0.368172	-0.211147	0.0806863	0.234265	-0.0811602	0.0885877	0.414163	0.267079	-0.0187018	-0.100109	-0.0174617	-0.116084	-0.150197
golgiXlyso_total_volume		0.241614	0.642039	0.218934	0.23426	0.0687507	0.319244	0.329328	0.679199	0.71079	0.277419	0.409566	-0.113229	-0.431909	0.197506	0.0449438	0.505287	0.103448	0.253393	0.435818	0.576863	-0.00333704	0.34327	-0.310345	0.340156	-0.131034	0.496774	-0.0246941	0.388654	-0.134149	0.11732	0.457003	-0.0553949	-0.0865406	-0.447831	0.319244	-0.118119	-0.431909	0.190985	0.0411568	0.505287	-0.236485	0.060031	0.462549	-0.10079	-0.192436	-0.504338	-0.236786
golgiXmito_total_volume		0.0804638	0.573273	-0.144844	-0.12436	-0.0520636	0.185762	0.241433	0.618687	0.317464	0.462959	0.128365	-0.0247409	-0.47352	0.0866177	0.145734	0.404229	0.176418	0.227586	0.584872	0.340601	0.505673	0.169744	0.0989989	0.145273	-0.103448	0.360623	0.56574	0.0607341	-0.301891	-0.0538736	0.463455	0.0847608	-0.301446	-0.363293	0.185762	-0.0307556	-0.47352	0.0901503	0.143048	0.404229	-0.107898	0.190023	0.440289	-0.120369	0.254283	-0.292102	-0.173584
golgiXperox_total_volume		0.141536	0.564816	0.0322617	0.458065	0.257648	0.322803	0.271473	0.440267	0.364627	0.331702	0.666296	0.0202831	-0.32154	0.155199	-0.0476138	0.510629	-0.123915	0.174638	0.133704	0.0540601	-0.0656285	0.470523	-0.400222	0.398443	-0.127475	0.315684	-0.226696	0.412236	0.0246941	-0.0260463	0.303037	-0.176863	0.0464961	-0.431368	0.322803	0.0178293	-0.32154	0.153367	-0.0442714	0.510629	0.0553949	-0.116451	0.464997	0.198242	-0.107008	-0.430923	-0.16446
lysoXmito_total_volume		0.23515	0.328252	0.110802	0.318799	0.321059	0.327697	0.303293	0.469188	0.811346	0.531479	0.346385	-0.157138	-0.188474	0.0509909	-0.0861052	0.229939	0.0135706	0.195106	0.256507	0.617798	0.30634	0.223137	-0.132814	0.292102	0.0344828	0.692992	0.169299	0.0674082	-0.0496107	0.132235	0.237179	0.0135706	0.0491657	-0.202225	0.327697	-0.163584	-0.188474	0.0469672	-0.0905451	0.229939	-0.231591	0.0992994	0.153367	0.0182445	0.0482759	-0.289433	-0.352064
lysoXperox_total_volume		0.174301	0.23968	0.0416064	0.510567	0.366448	0.363293	0.20583	0.38376	0.74594	0.243159	0.761068	-0.1295	-0.0578549	0.211312	-0.196685	0.614803	-0.0771969	0.0958843	0.111457	0.512792	-0.198665	0.697887	-0.209789	0.193771	0.16307	0.67297	-0.308565	0.348165	-0.0749722	0.174533	0.108355	-0.171524	0.217798	-0.564405	0.363293	-0.133943	-0.0578549	0.207679	-0.2	0.614803	-0.20356	-0.103813	0.0447412	-0.138836	-0.226696	-0.643604	-0.221654
mitoXperox_total_volume		0.0456927	0.182486	0.253421	0.466518	0.354211	0.341046	0.246328	0.214238	0.349944	0.527475	0.797108	0.157807	0.00489542	0.0781563	-0.319279	0.586533	-0.131479	0.131479	-0.112792	-0.0126808	-0.0322581	0.660512	-0.292102	0.413126	0.0709677	0.20356	0.0238042	0.410901	-0.150612	-0.134461	-0.0496162	-0.098109	0.290768	-0.507453	0.341046	0.154001	0.00489542	0.0785754	-0.317019	0.586533	0.010901	-0.0850815	0.019143	-0.228279	-0.0140156	-0.592436	-0.0447313
ERXgolgi_median_volume		0.421006	-0.137551	-0.100045	0.0506303	0.214366	0.355304	0.286225	0.0441621	0.0202967	0.155013	-0.0260958	-0.274078	0.418518	-0.00491127	-0.105845	-0.294355	0.385191	0.28237	-0.153675	-0.0588828	0.117542	-0.258281	-0.00780643	0.107729	-0.0452773	0.0863168	0.0733804	-0.118881	-0.317164	0.186698	-0.452154	-0.0296644	0.131148	0.325416	0.355304	-0.27293	0.418518	-0.00714128	-0.105498	-0.294355	0.530391	0.137905	-0.321581	0.286974	0.155013	0.17754	0.248997
ERXlyso_median_volume		0.217032	-0.222272	0.274878	-0.234245	-0.0217538	0.182711	0.250475	0.0524263	-0.358284	0.0544341	-0.0745123	-0.0339741	0.301016	0.25254	-0.0168452	-0.147768	0.579813	0.306303	0.0577805	-0.302957	0.219744	-0.00936981	0.102399	0.300057	0.183157	-0.497715	0.221752	0.046849	-0.593198	-0.0974441	-0.330211	-0.247184	-0.0426103	0.154602	0.182711	-0.0332998	0.301016	0.248661	-0.0191858	-0.147768	0.142778	0.29443	-0.135268	-0.2471	-0.0410487	0.165087	0.577328
ERXmito_median_volume		0.222483	0.18119	0.0441719	-0.0481822	0.262578	0.527104	0.140674	0.375197	0.124917	0.235111	0.159046	-0.372109	0.0873497	-0.0513508	0.364307	0.0190827	0.648229	0.0832035	0.103279	0.107072	0.109748	0.0738348	-0.165738	0.0974797	-0.0383673	0.0885571	-0.0479591	0.0412672	-0.676781	0.306474	-0.0509762	0.0633507	-0.359805	-0.0501898	0.527104	-0.371062	0.0873497	-0.0556859	0.362482	0.0190827	0.122017	0.386156	-0.0169624	0.177692	-0.368951	0.0401518	0.214326
ERXperox_median_volume		0.238042	0.413448	0.0954925	0.141999	-0.148247	0.241042	0.45748	0.35611	0.273314	0.16292	0.602048	0.0597615	-0.23809	0.33816	-0.180523	0.895112	0.0442911	0.399733	0.189183	0.1854	-0.188515	0.628088	-0.138883	0.457823	-0.0643223	0.192299	0.111284	0.545738	-0.341643	-0.0641425	0.253756	-0.271088	0.110617	-0.849544	0.241042	0.0589744	-0.23809	0.337824	-0.182729	0.895112	-0.0703316	-0.0167078	0.274802	-0.338787	-0.0518585	-0.792566	0.0569965
LDXER_median_volume		0.0162193	-0.224259	-0.0934575	-0.102044	-0.0726892	-0.0334936	0.16315	-0.192476	-0.319529	-0.0567158	-0.223737	0.37528	0.308991	0.0511791	-0.0602952	-0.153933	0.160769	0.236911	-0.076812	-0.324441	0.0986944	-0.189127	0.142683	0.0678803	0.148935	-0.219048	0.168584	-0.22731	-0.196272	-0.477491	-0.288524	-0.0748023	-0.0433184	0.201185	-0.0334936	0.378482	0.308991	0.056524	-0.0562692	-0.153933	0.223291	-0.0840365	-0.154938	-0.0282494	0.248299	0.166575	0.153564
LDXgolgi_median_volume		0.510789	-0.209876	0.169731	0.0403684	0.0230702	0.17136	0.437559	-0.0164769	0.151313	-0.103255	0.0431145	-0.273622	0.22908	0.364739	0.0296617	-0.0664938	0.296859	0.452565	0.0422907	0.0700268	0.0313061	-0.0269123	-0.260884	0.314434	0.344642	-0.000823845	-0.218044	0.0653584	-0.162572	0.212144	-0.179069	-0.376497	0.0054923	0.074146	0.17136	-0.273592	0.22908	0.355824	0.0296584	-0.0664938	-0.00329538	0.0501441	-0.0445124	-0.23647	-0.287522	0.0648091	0.128975
LDXlyso_median_volume		-0.0430516	0.160913	-0.102427	-0.130469	-0.53585	-0.289658	0.278477	-0.0581098	-0.224647	-0.0710231	-0.0144718	0.634174	-0.241287	0.255376	-0.0187041	0.519715	-0.26539	0.324391	0.0710231	-0.188801	-0.15162	0.131359	-0.0703551	0.411221	-0.0819326	-0.234666	0.0834911	0.322387	0.208839	-0.576585	0.237809	-0.336636	-0.0890571	-0.526105	-0.289658	0.634661	-0.241287	0.255402	-0.0195926	0.519715	-0.107982	-0.319925	0.176877	-0.238588	0.0340644	-0.413225	-0.0077951
LDXmito_median_volume		0.424794	-0.251468	0.00470369	-0.0999422	-0.0570322	0.124399	0.355286	-0.118049	0.145328	-0.0686662	-0.109584	-0.0139006	0.308126	-0.0776714	-0.0425684	-0.177643	0.157791	0.378134	-0.0874789	0.0164611	-0.0380956	-0.20106	-0.145798	0.127926	0.158261	0.117579	0.104175	-0.207645	-0.174017	-0.0280025	-0.254705	-0.0239861	0.0197533	0.174723	0.124399	-0.0113077	0.308126	-0.0830571	-0.0458558	-0.177643	0.141095	0.0994763	-0.348934	-0.0945441	0.0124634	0.135921	0.0711591
LDXperox_median_volume		0.691452	-0.0954956	-0.12451	-0.0135322	-0.0415855	0.313456	0.618929	0.179117	0.0873444	0.237183	0.0526527	-0.209284	0.14052	0.265468	-0.113929	-0.0164939	0.268922	0.608212	0.0300169	-0.116869	0.1336	-0.151315	-0.0634784	0.275319	0.238659	0.103583	0.174197	0.0536368	-0.327726	0.122979	-0.100765	-0.14787	0.124004	0.0905429	0.313456	-0.20618	0.14052	0.265379	-0.113917	-0.0164939	0.412856	0.294518	-0.0617905	-0.0529046	0.0632324	-0.0113179	-0.102633
golgiXlyso_median_volume		0.475914	0.249527	0.0364835	-0.102187	-0.383355	-0.0160643	0.491187	-0.00892462	0.0981709	-0.128515	-0.0546633	-0.104504	-0.110913	0.230907	0.0352562	0.127247	-0.00847839	0.463188	-0.0841146	0.128291	-0.156404	-0.207498	-0.254575	0.440876	-0.373272	0.0468543	0.00981709	0.29005	0.111335	0.100804	0.142029	-0.227578	-0.0136101	-0.121375	-0.0160643	-0.0992401	-0.110913	0.223017	0.0359216	0.127247	0.228694	0.0298763	0.285635	0.0352562	-0.0428382	-0.0151719	0.0788977
golgiXmito_median_volume		-0.196492	0.0308404	-0.463966	-0.559893	-0.481633	-0.367711	-0.103315	-0.119495	-0.307851	-0.295474	-0.379863	0.0825199	-0.174443	-0.0637423	0.424918	0.0686746	-0.0247541	-0.0290298	0.275221	0.048158	0.221437	-0.217836	0.00472578	-0.100592	-0.12287	-0.0209285	0.320453	-0.378063	0.0148525	-0.065417	0.177124	0.0668361	-0.521411	-0.127146	-0.367711	0.084765	-0.174443	-0.0610191	0.42262	0.0686746	0.0261043	0.116083	0.226851	-0.0389358	0.26937	0.21311	0.286343
golgiXperox_median_volume		0.242307	-0.184925	-0.178602	-0.109931	-0.0501476	-0.1465	0.184456	-0.181723	-0.357164	-0.26518	-0.00673047	-0.128908	0.00224399	0.236674	0.0338805	-0.12245	0.0753812	0.202138	0.0157044	-0.233547	0.0484594	0.0610229	0.0367932	0.226368	0.203484	-0.16871	-0.159961	0.0731378	0.104547	0.08733	-0.000785309	-0.26518	0.10679	0.129898	-0.1465	-0.124286	0.00224399	0.239289	0.0363445	-0.12245	0.184639	-0.0105828	0.247146	0.115216	-0.288961	0.237137	0.140489
lysoXmito_median_volume		0.0612976	0.270719	-0.493862	-0.187787	-0.251007	-0.191807	0.138471	0.14112	0.395448	0.00736859	-0.0774818	-0.0455258	-0.322057	0.269528	0.381088	0.190238	-0.118344	0.149828	0.344761	0.575196	0.304345	0.0158536	-0.0788216	0.0448814	-0.100034	0.60668	0.146925	-0.0857436	0.272191	0.0636803	0.410119	-0.192923	-0.442115	-0.200292	-0.191807	-0.0492116	-0.322057	0.267204	0.377361	0.190238	-0.110529	-0.0673877	0.379247	-0.0732475	0.0448814	-0.0024562	-0.146081
lysoXperox_median_volume		0.0944618	0.363657	-0.26449	0.228018	0.132524	0.132175	0.196745	0.395409	0.689403	0.108771	0.369108	0.0865342	-0.127411	0.317903	-0.0124833	0.548841	-0.0704336	0.144656	0.294885	0.662433	-0.0938372	0.401204	-0.10565	0.20506	0.0303132	0.766523	-0.127494	0.0706565	0.00445783	-0.0714844	0.208315	-0.284409	-0.0731083	-0.554331	0.132175	0.0811656	-0.127411	0.318243	-0.0169397	0.548841	-0.341692	-0.0523441	0.150758	-0.0602988	-0.078012	-0.480331	-0.180045
mitoXperox_median_volume		-0.0559632	0.265979	-0.0407622	-0.275426	-0.262172	-0.254764	0.153642	0.0388276	-0.0610797	0.10127	0.179379	0.342149	-0.126729	0.217265	0.0747118	0.582057	-0.358304	0.14759	0.0392818	-0.0601715	-0.133967	0.266571	-0.0683457	0.180741	-0.230014	-0.00272475	0.324699	0.144412	0.0626692	-0.332868	0.0847036	-0.163258	-0.175065	-0.576511	-0.254764	0.343362	-0.126729	0.223099	0.076747	0.582057	-0.0690269	0.0148569	0.276829	-0.483923	0.0190732	-0.371247	0.0628036
ERXgolgi_std_volume		0.242729	-0.0489596	-0.28457	-0.0442714	0.00422739	0.305006	0.358033	0.245384	-0.0660734	0.168409	-0.119911	-0.0931686	0.148198	0.427745	0.112137	-0.121091	0.582202	0.401557	0.242714	-0.0278087	0.371746	-0.184872	-0.123915	0.358398	0.281424	0.0375973	0.184427	-0.196885	-0.533704	-0.0394034	-0.103905	-0.309455	-0.167075	0.174194	0.305006	-0.0956097	0.148198	0.42916	0.109677	-0.121091	0.280979	0.334684	0.0106845	0.101457	0.0754171	0.147497	0.318905
ERXlyso_std_volume		0.463391	0.257483	-0.0921126	0.260957	0.36756	0.569299	0.457054	0.539933	0.762848	0.402892	0.277419	-0.284632	0.0191366	0.245157	-0.0300367	0.0988314	0.501224	0.385095	0.266296	0.638265	0.265851	0.113682	-0.116796	0.330812	0.131479	0.757953	0.112347	-0.0162403	-0.444716	0.182547	0.0792079	-0.0998888	-0.0149055	-0.0447164	0.569299	-0.289726	0.0191366	0.241959	-0.0349277	0.0988314	-0.0171301	0.299252	0.0632165	0.0707531	-0.0407119	-0.174638	-0.108824
ERXmito_std_volume		0.184331	0.0587515	0.108355	-0.381535	-0.103015	0.213348	0.281041	0.183092	-0.103448	0.423804	-0.208899	-0.167614	0.0983534	-0.0389668	0.133941	-0.0750139	0.466073	0.296107	0.12436	-0.0576196	0.564405	-0.292547	0.0869855	0.169744	-0.156396	-0.128365	0.835818	-0.231591	-0.540823	0.0583259	-0.135054	0.148832	-0.253838	0.0682981	0.213348	-0.169156	0.0983534	-0.0351697	0.132369	-0.0750139	0.240934	0.393587	-0.0302727	-0.209812	0.30634	0.150612	0.308446
ERXperox_std_volume		0.216205	0.311116	0.317277	0.266741	-0.268773	0.20089	0.271028	0.0634038	0.00823137	-0.025139	0.515017	0.0953975	-0.254784	0.181919	-0.350206	0.494157	0.0669633	0.244494	-0.144383	-0.134594	-0.401112	0.535929	-0.210679	0.2703	-0.206674	-0.241824	-0.19733	0.958176	-0.233815	-0.0512021	0.246301	-0.126585	0.358843	-0.359733	0.20089	0.0973926	-0.254784	0.174958	-0.348165	0.494157	0.305451	-0.198824	0.2266	-0.236289	-0.0140156	-0.575528	0.124624
LDXER_std_volume		0.343521	-0.192366	0.183178	0.0793651	-0.25187	0.213675	0.487023	-0.214286	-0.326618	-0.104396	0.13431	0.0226265	0.252519	0.415458	-0.190505	0.201314	0.315018	0.533578	-0.318681	-0.43956	-0.199023	-0.00671551	-0.230769	0.467643	0.111722	-0.454212	-0.0811966	0.328449	-0.269231	-0.0647427	-0.249084	-0.370574	0.185592	-0.125153	0.213675	0.025986	0.252519	0.40916	-0.187424	0.201314	0.355922	-0.0835867	-0.067807	-0.42192	-0.0555556	-0.191697	0.427546
LDXgolgi_std_volume		0.948683	0.4	0.8	0.8	1	0.8	0.8	0.8	0.4	0.8	0.8	0.8	0	-0.8	-0.2	0.8	0.4	0	0	-0.4	-0.8	0.8	-0.2	0.6	0.8	0.2	-1	1	-0.8	-0.8	0	0.8	0.4	-0.4	0.8	0.8	0	-0.8	-0.2	0.8	-0.4	-0.737865	-0.6	0.4	-0.8	-0.8	-0.4
LDXlyso_std_volume		0.426644	0.0952381	0.190476	0.164348	0.103936	0.150435	0.68087	0.0686957	0.0626087	0.105217	0.264348	0.306252	0.127882	0.516746	-0.0782609	0.303373	0.135652	0.664348	-0.0869565	-0.0956522	-0.104348	0.0956522	-0.443478	0.893043	0.00695652	-0.0565217	-0.0478261	0.246957	-0.0547826	-0.38234	-0.16087	-0.606957	0.0269565	-0.294783	0.150435	0.300088	0.127882	0.51272	-0.0782609	0.303373	-0.0686957	-0.260806	0.140122	-0.293043	-0.147826	-0.283478	0.33529
LDXmito_std_volume		0.514875	0.136675	-0.570776	0.200456	-0.0136675	0.159454	0.605924	0.214124	0.241458	0.441915	0.118451	-0.160183	-0.218679	0.552511	0.100228	0.104784	0.123007	0.660594	0.35991	0.182233	0.505696	0.0455582	0.451026	0.236903	0.309796	0.437359	0.14123	-0.1959	-0.136675	0.123007	0.341687	-0.400912	-0.145786	-0.223235	0.159454	-0.160183	-0.218679	0.569478	0.100228	0.104784	-0.0318907	-0.57387	0.0865606	-0.0637815	0.050114	-0.0865606	-0.487473
LDXperox_std_volume		0.284521	0.583333	-0.0333333	-0.133333	-0.45	0.266667	0.516667	0.166667	-0.333333	0.566667	0.0666667	-0.284521	-0.493728	-0.4	0.333333	0.4	0.25	0.5	0.0833333	-0.15	0.35	-0.133333	-0.433333	0.233333	-0.433333	-0.2	0.716667	-0.0166667	-0.633333	0.333333	0.433333	0.383333	-0.433333	-0.45	0.266667	-0.284521	-0.493728	-0.4	0.333333	0.4	0.333333	0.143471	0.316667	-0.666667	0.0666667	-0.483333	-0.216667
golgiXlyso_std_volume		-0.00980722	0.334038	0.0665258	0.0918799	-0.132829	0.0869855	0.168447	0.317464	0.489655	0.0611791	0.223582	-0.0893794	-0.297285	0.293253	0.0542886	0.444296	0.0869855	0.139488	0.282314	0.541268	0.0322581	0.268966	-0.318354	0.343715	-0.0028921	0.38465	0.0665184	0.216018	-0.0162403	0.124889	0.329291	-0.170634	-0.107008	-0.427809	0.0869855	-0.095164	-0.297285	0.2867	0.0487208	0.444296	-0.208899	0.106747	0.387535	-0.246301	-0.115462	-0.428699	0.0293758
golgiXmito_std_volume		-0.00690963	0.253922	-0.49149	-0.450056	-0.345533	-0.155061	0.0542946	0.0998888	-0.0362625	0.0869855	-0.284983	-0.145771	-0.294393	0.176575	0.262988	0.0943795	0.054505	0.139043	0.318799	0.118576	0.397108	-0.193771	-0.0171301	-0.098109	-0.102113	0.187097	0.624472	-0.201335	-0.083871	0.0616652	0.266993	-0.0576196	-0.401557	-0.109232	-0.155061	-0.151103	-0.294393	0.180301	0.261846	0.0943795	0.120356	0.314824	0.277796	-0.222717	0.27564	0.0246941	0.0678758
golgiXperox_std_volume		0.29756	0.452876	-0.125932	-0.0304783	-0.0411614	0.0238042	0.319982	0.27386	0.143493	0.0731924	0.153281	-0.0728855	-0.468847	0.0447562	0.0331516	0.1665	-0.0518354	0.266741	0.289433	0.106563	0.0331479	0.0602892	-0.231591	0.344605	-0.249388	0.206674	0.0478309	0.142603	-0.0211346	0.0345058	0.442986	-0.0416018	-0.0438265	-0.143048	0.0238042	-0.0699801	-0.468847	0.0436283	0.0349277	0.1665	0.0878754	0.191828	0.56739	0.296807	0.100779	-0.133259	-0.121509
lysoXmito_std_volume		0.129277	0.31935	-0.267438	-0.257842	-0.0829903	-0.0669633	0.167112	0.191991	0.45406	0.147052	-0.0923248	-0.0610722	-0.301068	0.219328	0.308599	0.0732332	0.0798665	0.169299	0.333482	0.600445	0.322358	0.00333704	-0.104338	0.139043	-0.115462	0.545273	0.349499	-0.103003	-0.0117909	0.00957258	0.375125	-0.149722	-0.385984	-0.0985539	-0.0669633	-0.0675285	-0.301068	0.217919	0.304116	0.0732332	-0.282759	0.174677	0.313856	-0.185783	-0.0104561	-0.0117909	-0.0540781
lysoXperox_std_volume		-0.00178313	0.211639	-0.0932251	0.385095	-0.00912226	0.108788	0.109479	0.128365	0.440712	0.01802	0.66941	0.0896023	-0.183133	0.291917	-0.168873	0.781525	-0.219132	0.0411568	0.025139	0.379755	-0.350389	0.74861	-0.0972191	0.123026	0.0411568	0.407341	-0.390434	0.568854	0.0580645	0.0262689	0.239849	-0.282314	0.154616	-0.741491	0.108788	0.0871408	-0.183133	0.288036	-0.170189	0.781525	-0.186652	-0.357929	0.073901	-0.254978	-0.12881	-0.777086	-0.17937
mitoXperox_std_volume		-0.0106988	0.435073	0.107465	-0.175083	-0.334186	-0.19911	0.088785	0.0389321	-0.0122358	0.0331479	0.252948	0.224674	-0.362706	0.197061	0.0313717	0.454758	-0.217798	0.109232	0.0883204	-0.0335929	-0.116796	0.408231	-0.295662	0.125695	-0.321468	-0.135929	0.151502	0.591991	-0.0051168	-0.213713	0.293692	-0.151057	-0.117241	-0.382425	-0.19911	0.222644	-0.362706	0.194324	0.0349277	0.454758	0.0754171	-0.0780854	0.426043	-0.47369	0.0331479	-0.353504	0.172694
ER_XY_bins_hist_mode		0.351461	0.166982	0.14153	0.0199316	-0.233723	0.0388665	0.388253	0.160449	0.018935	-0.273062	0.105637	0.0164747	-0.143041	0.361083	-0.115118	0.106693	0.295984	0.441484	0.305949	0.0926817	-0.096668	0.200312	-0.0677673	0.263096	0.0996578	-0.109624	-0.129555	0.376706	-0.22423	-0.0468704	0.167942	-0.33485	0.0528186	-0.044846	0.0388665	0.0164729	-0.143041	0.357472	-0.111617	0.106693	0.0508255	-0.118283	0.307615	-0.133058	0.000996578	-0.129555	0.0732729
ERXgolgi_XY_bins_hist_mode		0.323238	0.0871294	-0.0761895	-0.411885	-0.307933	-0.250382	0.182875	0.0335197	0.020061	-0.207466	-0.19934	-0.144382	-0.315714	0.127082	0.00114284	0.0127039	-0.0634842	0.189183	0.211529	0.218132	0.0106653	-0.138903	0.128746	0.0406299	-0.0893857	0.0947184	0.315389	0.00101575	0.0192992	0.107614	0.346027	0.0632303	0.036059	-0.0264094	-0.250382	-0.141441	-0.315714	0.130215	-0.00203149	0.0127039	-0.203403	0.365408	0.347071	-0.219045	0.115287	0.0967499	-0.0176545
ERXlyso_XY_bins_hist_mode		0.122323	0.205696	-0.262571	-0.124845	-0.370905	-0.117501	0.282801	0.0991418	0.0734384	0.0844542	0.198284	0.192222	-0.421447	0.321579	0.167091	0.44455	-0.0257034	0.29559	0.273558	0.143205	0.148713	0.330473	-0.235003	0.253362	0.0257034	0.10465	0.117501	0.407583	-0.0110158	-0.119417	0.448942	-0.251527	-0.225823	-0.414927	-0.117501	0.188522	-0.421447	0.321472	0.167072	0.44455	-0.0514069	-0.137822	0.320553	-0.310312	0.0146877	-0.315785	-0.038568
ERXmito_XY_bins_hist_mode		-0.0484922	-0.00703489	0.0548875	0.0297849	0.0284091	0.0273028	-0.0761339	0.204633	0.0730833	-0.0215113	0.0242692	-0.125306	-0.400255	0.00938508	-0.00551633	-0.142385	0.186707	-0.0692223	0.373966	0.23497	0.146718	0.130171	0.181467	-0.107281	0.233039	-0.011583	-0.0317154	0.153889	-0.0904578	0.160891	0.400348	0.126862	0.0215113	0.170712	0.0273028	-0.128746	-0.400255	0.0059327	-0.00551572	-0.142385	-0.258963	0.0565128	0.156872	-0.0289608	0.0179261	-0.0460563	-0.315191
ERXperox_XY_bins_hist_mode		-0.20045	0.301582	-0.0734091	0.236834	0.0585272	-0.11354	-0.11344	0.159806	-0.0740261	-0.0467665	0.115791	0.171635	-0.37359	0.277345	-0.163326	0.1101	-0.102286	-0.0717753	0.265844	-0.0607714	-0.0165058	0.207073	0.129546	-0.0342621	-0.0550194	-0.034012	-0.176812	0.126545	0.0705249	-0.180059	0.354289	-0.213075	0.102536	-0.0770272	-0.11354	0.166981	-0.37359	0.283758	-0.160056	0.1101	-0.242335	-0.277419	0.348317	0.013006	0.1423	-0.117291	-0.0876852
LD_XY_bins_hist_mode		-0.487382	-0.0763283	0.258508	0.17603	0.0655257	0.0231924	-0.318734	0.0542701	-0.146112	-0.021337	0.262537	0.358769	0.00336364	-0.241183	0.0313132	0.23008	-0.142633	-0.336289	-0.102046	-0.256044	-0.23517	0.253956	-0.00440655	-0.138922	-0.00139154	-0.230764	-0.146576	0.0136835	0.0739836	-0.242522	-0.0121773	0.262769	-0.0252797	-0.213602	0.0231924	0.360588	0.00336364	-0.238898	0.0296862	0.23008	-0.163506	-0.221743	-0.0973461	-0.0819941	-0.101351	-0.150982	0.0329441
LDXER_XY_bins_hist_mode		-0.438488	-0.133892	0.0575974	0.174068	0.0745912	-0.0287952	-0.240927	-0.162654	-0.238922	0.0332052	0.260972	0.272699	0.101846	-0.0882884	-0.0965146	0.228167	-0.131264	-0.217131	-0.176403	-0.325826	-0.145532	0.278094	-0.178478	-0.0477325	0.0747118	-0.232437	-0.03995	-0.00415065	-0.0163432	-0.180168	-0.195364	0.032427	0.0389124	-0.228026	-0.0287952	0.268506	0.101846	-0.08566	-0.0939085	0.228167	-0.0101172	-0.231679	-0.178329	-0.238173	0.127114	-0.221801	0.25523
LDXgolgi_XY_bins_hist_mode		-0.665133	-0.00996024	0.119523	-0.039841	-0.119523	-0.119523	-0.647415	0.039841	0.179284	-0.358569	-0.039841	-0.530106	0.139443	-0.0996024	0.199205	0.229085	-0.0498012	-0.776899	-0.0597614	0.40837	-0.478091	0.229085	-0.587654	-0.348608	-0.219125	0.0796819	-0.0996024	-0.119523	0.039841	0.530106	-0.219125	0.0697217	-0.358569	-0.448211	-0.119523	-0.530106	0.139443	-0.0996024	0.199205	0.229085	-0.507972	0.757997	0.0796819	0.109563	0	-0.039841	0.328688
LDXlyso_XY_bins_hist_mode		-0.420807	-0.133223	0.1531	0.254554	-0.138539	-0.147025	-0.136809	-0.18479	-0.155961	-0.0299815	0.27041	0.392459	-0.0141298	0.0424067	-0.332679	0.391901	-0.313364	-0.118196	-0.198627	-0.260032	-0.230915	0.330373	-0.17643	0.108971	0.140106	-0.250518	-0.0438191	0.173547	0.147313	-0.263311	-0.0555022	-0.0469902	0.255708	-0.381687	-0.147025	0.38822	-0.0141298	0.0424009	-0.332679	0.391901	-0.112719	-0.29311	-0.0999587	-0.400426	0.193727	-0.425218	0.114192
LDXmito_XY_bins_hist_mode		-0.687212	-0.178078	-0.0783507	0.0122813	0.119742	-0.0982502	-0.445196	-0.00614063	-0.107461	-0.224133	0.0736876	0.396948	-0.067547	-0.290359	0.0460548	0.279605	-0.1965	-0.442126	-0.0460548	0.0921095	-0.257907	0.270188	0.153516	-0.159656	0.217993	0.0921095	-0.0214922	-0.319313	0.208782	-0.288822	0.0122813	0.199571	-0.0307032	-0.439055	-0.0982502	0.396948	-0.067547	-0.282469	0.0460548	0.279605	-0.564938	-0.0296516	-0.211852	0.119742	-0.184219	-0.242555	-0.175008
LDXperox_XY_bins_hist_mode		-0.483188	0.130951	0.250514	0.0882493	0.165112	0.102483	-0.461174	0.287522	0.00284675	0.0996363	0.267595	0.111638	-0.393392	-0.352997	0.0256208	-0.0199273	0.222047	-0.424166	0.441246	-0.128104	0.091096	0.469714	-0.0967895	-0.361537	0.327376	-0.0882493	0.0882493	0.2192	-0.387158	-0.0783934	0.364384	0.418472	-0.079709	0.0427013	0.102483	0.111638	-0.393392	-0.352997	0.0256208	-0.0199273	-0.244821	0.358885	0.267595	-0.108177	0.0967895	-0.125257	-0.0967895
golgi_XY_bins_hist_mode		0.208373	0.222144	-0.055328	-0.310011	-0.316961	-0.258342	0.111451	-0.0135695	0.0701961	-0.168053	-0.122908	-0.19151	-0.328612	0.165069	-0.0435838	0.138251	-0.264605	0.108295	0.0422742	0.0965522	-0.223375	-0.185537	-0.227028	0.00861142	-0.302965	0.097857	0.272173	0.00391428	0.0780246	0.17848	0.307175	0.0365333	0.0485371	-0.152657	-0.258342	-0.188613	-0.328612	0.168538	-0.043579	0.138251	-0.0485371	0.455051	0.387207	-0.243365	0.15083	-0.0602799	0.020361
golgiXlyso_XY_bins_hist_mode		0.028367	0.155188	-0.118746	-0.457971	-0.38038	-0.469714	-0.107014	-0.253123	-0.155266	-0.259647	-0.172228	-0.173862	-0.38499	0.0522369	0.0938227	0.0889036	-0.370291	-0.0960303	0.0070457	0.0120038	-0.237466	-0.0657599	-0.156571	-0.195714	-0.352285	-0.0853313	0.215807	0.0602799	0.155527	0.227833	0.342407	0.043579	-0.0501028	-0.138565	-0.469714	-0.170967	-0.38499	0.0592691	0.0973351	0.0889036	-0.0696742	0.233482	0.33786	-0.28212	0.0169619	-0.0391428	-0.0148792
golgiXmito_XY_bins_hist_mode		-0.108313	-0.0129669	-0.0221685	-0.263659	-0.0837475	-0.14544	-0.183591	-0.143885	-0.179402	-0.244215	0.00129626	0.0510395	-0.238564	-0.19072	0.188497	-0.0265881	-0.0160736	-0.188994	-0.0541835	-0.03811	-0.240845	0.0539243	-0.0287769	-0.15918	-0.184846	-0.0998118	-0.0803679	0.043295	-0.0347397	-0.0145278	0.230111	0.298398	-0.142588	0.0547021	-0.14544	0.057267	-0.238564	-0.193898	0.188476	-0.0265881	-0.0134811	0.145041	0.233975	-0.132751	-0.0497763	-0.00129626	0.102828
golgiXperox_XY_bins_hist_mode		-0.0902028	0.316981	-0.212645	-0.079924	0.064299	-0.0825098	-0.125673	0.0491297	0.0745174	0.0263279	-0.0681705	-0.131418	-0.201971	0.0745838	0.0941562	0.0319874	-0.0627638	-0.153031	-0.00916775	0.196284	-0.0185706	-0.115655	-0.0347904	-0.0183355	-0.327453	0.236246	-0.0152796	-0.0803941	0.0192758	0.0983251	0.164803	0.0336151	-0.177243	-0.0684055	-0.0825098	-0.131403	-0.201971	0.0720892	0.096614	0.0319874	-0.0773382	0.31036	0.348921	-0.0352645	0.114714	0.0902671	0.0794804
lyso_XY_bins_hist_mode		0.264089	0.154408	-0.377155	-0.423927	-0.477556	-0.392457	0.180794	-0.157347	-0.122237	-0.142002	-0.232249	-0.0183703	-0.448604	0.11766	0.193259	0.0330483	-0.270741	0.221586	0.109753	-0.0275682	-0.0265279	-0.16827	-0.211183	-0.0158647	-0.226268	0.0561768	0.159688	0.0754226	0.183875	0.0577758	0.437369	-0.0104031	-0.182835	-0.0208062	-0.392457	-0.015372	-0.448604	0.117621	0.193238	0.0330483	0.157867	0.111073	0.410241	-0.232795	0.108713	0.0421326	-0.0554151
lysoXmito_XY_bins_hist_mode		0.146672	0.0516857	-0.0585641	-0.325224	-0.495786	-0.314891	0.15949	-0.237962	-0.277862	-0.154431	-0.208109	-0.00158175	-0.189063	0.146525	0.131482	-0.00301567	-0.235092	0.208109	-0.0602799	-0.175386	-0.14869	-0.159311	-0.165052	0.0407607	-0.271834	-0.269537	0.0746323	0.180266	0.0749193	0.0221174	0.155023	-0.134912	-0.13319	0.0200933	-0.314891	0.00201292	-0.189063	0.138721	0.131468	-0.00301567	0.260639	-0.00611499	0.204204	-0.221194	0.166774	-0.00258342	0.15678
lysoXperox_XY_bins_hist_mode		-0.0365412	0.1751	-0.331645	-0.124533	-0.295648	-0.295376	0.0379202	0.0715044	0.054948	-0.127172	-0.0235149	0.0182706	-0.452162	0.552371	0.0631133	0.216793	-0.0775031	0.0978987	0.31961	0.197477	0.0383916	0.159805	-0.143489	0.0923799	0.0439104	0.120214	-0.0220752	0.221712	0.162924	0.0152469	0.444673	-0.406711	-0.13797	-0.22795	-0.295376	0.0129803	-0.452162	0.552187	0.0631062	0.216793	-0.177561	0.0837334	0.425184	-0.301048	-0.0422308	-0.18476	-0.034564
mito_XY_bins_hist_mode		-0.0135195	-0.042278	0.0025463	0.0376811	-0.0325927	0.0437915	-0.00381988	0.21132	0.0702701	0.0295338	0.0544848	0.0346915	-0.335131	0.0183477	0.0333565	-0.0152846	0.105914	0.0178221	0.318252	0.0646689	0.117117	0.143595	-0.0106933	-0.0565216	0.355424	-0.00661965	-0.0677241	0.136467	-0.104896	-0.0122291	0.349607	0.119663	-0.049902	0.062632	0.0437915	0.031882	-0.335131	0.0127372	0.0305522	-0.0152846	-0.205718	0.113642	0.125334	-0.160162	0.00458283	-0.060086	-0.228454
mitoXperox_XY_bins_hist_mode		-0.498305	-0.154552	-0.0875008	0.111288	-0.0573077	-0.177824	-0.359516	-0.175456	-0.45628	-0.199844	0.038122	0.303063	-0.123628	0.148595	-0.0969732	-0.101281	0.0717451	-0.274668	0.0400162	-0.287691	0.0648784	0.182559	0.105605	-0.0850049	0.162196	-0.402056	-0.171904	0.0819267	0.0331495	-0.254474	0.0769628	-0.121233	0.0298346	0.148936	-0.177824	0.298404	-0.123628	0.149374	-0.0942394	-0.101281	-0.0407266	-0.227589	0.117509	-0.0766076	0.304265	0.0672462	0.308394
nuc_XY_bins_hist_mode
perox_XY_bins_hist_mode		-0.20045	0.301582	-0.0734091	0.236834	0.0585272	-0.11354	-0.11344	0.159806	-0.0740261	-0.0467665	0.115791	0.171635	-0.37359	0.277345	-0.163326	0.1101	-0.102286	-0.0717753	0.265844	-0.0607714	-0.0165058	0.207073	0.129546	-0.0342621	-0.0550194	-0.034012	-0.176812	0.126545	0.0705249	-0.180059	0.354289	-0.213075	0.102536	-0.0770272	-0.11354	0.166981	-0.37359	0.283758	-0.160056	0.1101	-0.242335	-0.277419	0.348317	0.013006	0.1423	-0.117291	-0.0876852
ER_XY_bins_hist_stdev		-0.138638	0.375654	-0.305929	-0.20267	0.077873	0.0598443	-0.220071	0.344605	0.0976641	0.147942	-0.0122358	-0.265686	-0.43992	-0.0518816	0.370898	-0.026266	0.290768	-0.218242	0.41624	0.304561	0.399333	0.0540601	0.0242492	-0.224917	-0.206674	0.243604	0.188877	-0.0642937	-0.257842	0.25846	0.418957	0.173749	-0.458065	-0.0220245	0.0598443	-0.271451	-0.43992	-0.0505287	0.370412	-0.026266	-0.168409	0.278941	0.339455	0.0685282	0.118576	0.186652	0.0881273
ERXgolgi_XY_bins_hist_stdev		0.19815	0.111049	0.119702	-0.0816463	0.166871	0.0602892	0.0518469	0.194661	0.110122	0.130145	-0.0611791	-0.0543855	-0.100801	-0.193944	-0.116587	-0.146244	0.0629588	0.0353726	0.102113	0.139488	-0.0602892	-0.0705228	0.377531	-0.198665	-0.142158	0.0967742	0.0945495	-0.00467186	-0.192881	0.029163	0.0638558	0.267186	0.0589544	0.126585	0.0602892	-0.0532651	-0.100801	-0.196105	-0.116352	-0.146244	-0.154616	0.138116	-0.0391764	-0.0814329	0.153726	0.00422692	-0.260154
ERXlyso_XY_bins_hist_stdev		0.0519337	-0.00489596	0.267215	0.0051168	0.258983	0.176863	-0.099466	0.253838	0.329922	0.139933	-0.00378198	-0.267692	0.018024	-0.180138	-0.147959	-0.13645	0.204004	-0.181313	0.103448	0.438487	0.0291435	-0.032703	0.305006	-0.135484	-0.111902	0.208009	0.0869855	-0.0985539	-0.317909	0.263802	-0.00489487	0.333037	0.143493	0.107008	0.176863	-0.26588	0.018024	-0.181859	-0.152392	-0.13645	-0.23604	0.386139	-0.118642	0.0631883	0.16574	0.0171301	-0.0616446
ERXmito_XY_bins_hist_stdev		0.0305361	0.174029	-0.236734	0.256062	0.494827	0.264516	-0.0298175	0.298331	0.350389	0.52792	0.204449	-0.183662	-0.189141	0.0122467	0.163533	-0.0785754	0.0736374	-0.108343	0.144383	0.23426	0.423804	0.107453	-0.0211346	-0.0242492	0.113237	0.471413	-0.0456062	-0.0843159	-0.0829811	0.150045	0.228057	0.0798665	-0.121246	0.0901001	0.264516	-0.190105	-0.189141	0.0149137	0.162625	-0.0785754	-0.176863	0.0846301	0.108626	0.183335	-0.0593993	0.112347	-0.259041
ERXperox_XY_bins_hist_stdev		-0.047253	0.212307	-0.147291	-0.170634	0.274558	0.143938	-0.132399	0.487875	0.277864	0.0918799	0.00244716	-0.111446	-0.25879	-0.140503	0.306374	-0.053645	0.380645	-0.150167	0.570634	0.470968	0.350389	0.137264	0.214238	-0.187542	0.061624	0.363293	0.146607	-0.213348	-0.365072	0.0638914	0.297475	0.240489	-0.354394	0.000667408	0.143938	-0.114999	-0.25879	-0.135782	0.302781	-0.053645	-0.450501	0.268334	0.122426	0.155968	-0.0727475	0.169744	-0.0781128
LD_XY_bins_hist_stdev		0.566396	0.128688	0.00578742	-0.351436	-0.014246	-0.0077899	0.378451	0.314934	0.360338	0.116848	-0.246383	-0.234586	-0.0215939	0.112943	-0.0155815	-0.16546	0.159582	0.378144	0.409749	0.448475	0.321611	-0.182284	0.209437	0.113732	0.0589806	0.331404	0.414645	-0.135099	-0.190741	0.0973274	0.0416249	-0.0327176	-0.0198086	0.15335	-0.0077899	-0.235229	-0.0215939	0.112905	-0.0198086	-0.16546	-0.124861	0.42063	0.100657	-0.0808013	0.0865791	0.172936	-0.119559
LDXER_XY_bins_hist_stdev		0.617854	0.0635175	0.0895302	-0.300124	-0.271797	-0.0522812	0.376049	0.165968	0.158323	-0.110728	-0.300863	-0.239713	-0.0690676	0.0824488	-0.03083	-0.168908	0.0572134	0.38693	0.245869	0.210111	0.0648582	-0.275709	0.217756	-0.0466092	0.00468558	0.0823675	0.17016	0.0614057	-0.102343	0.142892	0.143914	0.0557337	0.0729964	0.209865	-0.0522812	-0.233383	-0.0690676	0.0811845	-0.0332923	-0.168908	0.0660913	0.238783	0.127699	-0.0345296	0.0424168	0.194575	-0.248921
LDXgolgi_XY_bins_hist_stdev		0.797528	0.401663	-0.419921	-0.0182574	-0.146059	0.182574	0.803326	0.219089	0.127802	0.63901	-0.0182574	0.100837	-0.456435	-0.0365148	0.0912871	-0.0547723	0.182574	0.785069	0.365148	0.0912871	0.511208	-0.273861	0.876356	0.0547723	-0.0365148	0.456435	0.292119	-0.146059	-0.310376	-0.100837	0.547723	0.127802	-0.0182574	0.0912871	0.182574	0.100837	-0.456435	-0.0365148	0.0912871	-0.0547723	0.419921	-0.531528	0.200832	0.109545	0.182574	0	-0.730297
LDXlyso_XY_bins_hist_stdev		0.530898	0.0365954	0.0997671	-0.29789	0.064136	0.022746	0.26833	0.224171	0.150178	0.0293231	-0.302549	-0.171926	0.0996437	-0.11463	0.144697	-0.38585	0.147712	0.271582	0.278707	0.158126	0.22746	-0.312141	0.300082	-0.162236	0.00520691	0.140038	0.168265	-0.184982	-0.172102	0.0297464	-0.0582432	0.175939	-0.106057	0.424226	0.022746	-0.165592	0.0996437	-0.114066	0.144697	-0.38585	0.0734448	0.237146	0.0363362	0.143875	0.0123322	0.446698	-0.20477
LDXmito_XY_bins_hist_stdev		0.822992	0.384847	0.042443	0.100532	-0.201063	0.0911067	0.832527	0.161793	0.0282745	0.166505	0.0722571	-0.107838	-0.243475	0.335614	-0.336152	0.205927	0.00157081	0.785403	0.0722571	-0.128806	-0.199492	-0.0926775	0.131948	0.35029	-0.339294	0.0455534	-0.0267037	0.376993	-0.325157	0.0479448	0.224625	-0.139802	0.304736	0.00785403	0.0911067	-0.107838	-0.243475	0.326728	-0.336152	0.205927	0.499516	-0.224357	0.405268	-0.260754	0.270179	-0.2529	-0.128806
LDXperox_XY_bins_hist_stdev		0.639552	0.621717	0.118691	0.542589	0.333466	0.610413	0.570849	0.616065	0.633021	0.599109	0.474766	-0.233015	-0.090556	-0.0791276	-0.259991	0.616065	-0.141299	0.271295	0.135647	0.440854	-0.192167	0.259991	-0.0960835	0.00565197	-0.356074	0.582153	-0.243035	0.333466	-0.31651	0.246199	0.192167	0.135647	0.214775	-0.51433	0.610413	-0.233015	-0.090556	-0.0791276	-0.259991	0.616065	0.113039	-0.383452	0.0452158	0.192167	-0.0113039	-0.633021	-0.633021
golgi_XY_bins_hist_stdev		0.226235	0.138422	0.0620759	-0.106563	0.173768	0.0883204	0.0881175	0.253838	0.140378	0.157731	-0.0705228	-0.0633011	-0.0743213	-0.222	-0.10524	-0.0901503	0.116352	0.0754171	0.188432	0.186652	-0.0135706	-0.0429366	0.428254	-0.19911	-0.123471	0.149277	0.113682	-0.0500556	-0.274305	0.0325022	0.0322617	0.244049	0.00600667	0.0482759	0.0883204	-0.0624026	-0.0743213	-0.224151	-0.105673	-0.0901503	-0.147942	0.131797	-0.0823595	-0.0353766	0.185317	-0.0553949	-0.26772
golgiXlyso_XY_bins_hist_stdev		0.181879	0.213419	-0.0327066	0.040267	0.389142	0.284538	0.0972408	0.388654	0.222692	0.362403	0.0157953	-0.0530481	-0.130841	-0.160989	0.132607	-0.168503	0.291657	0.0727475	0.258732	0.196885	0.222692	-0.0246941	0.323693	-0.115907	-0.0126808	0.253393	0.0300334	-0.103003	-0.291212	-0.00155833	0.138169	0.152836	-0.215573	0.133259	0.284538	-0.0563852	-0.130841	-0.162716	0.132814	-0.168503	-0.235595	0.0320466	-0.0198108	0.135276	0.0144605	0.0389321	-0.348726
golgiXmito_XY_bins_hist_stdev		0.0519337	0.19339	0.0487262	-0.20356	-0.00289242	-0.0932147	-0.0605251	0.12792	-0.0162403	-0.032703	-0.257397	0.13262	-0.117267	-0.267869	-0.095895	-0.127769	-0.0211346	-0.0335929	0.153281	0.100779	-0.119911	-0.188432	0.511012	-0.332147	-0.306785	0.000222469	0.151057	-0.117686	-0.148832	-0.167631	0.0856603	0.27386	-0.0331479	0.0843159	-0.0932147	0.134834	-0.117267	-0.266444	-0.0949944	-0.127769	-0.208899	0.00135408	-0.0641069	0.0131272	0.341491	0.00912125	-0.228997
golgiXperox_XY_bins_hist_stdev		0.0078012	0.148214	0.0335966	-0.404672	-0.018022	-0.181758	-0.0727637	0.192436	-0.250278	-0.276529	-0.103448	0.152235	-0.226302	-0.0331775	0.329736	-0.0821369	0.147942	-0.0126808	0.388209	-0.0567297	-0.110122	0.101224	0.214683	-0.20356	-0.0865406	-0.19911	-0.032703	-0.0375973	-0.16663	-0.19301	0.210257	0.0562848	-0.337931	0.0669633	-0.181758	0.155338	-0.226302	-0.0293823	0.330812	-0.0821369	-0.226251	0.0022568	0.310295	-0.0129047	-0.179533	0.0887653	0.040503
lyso_XY_bins_hist_stdev		0.226458	0.0591966	0.404049	0.166185	0.194237	0.287208	0.0990209	0.314349	0.434038	0.0602892	0.16129	-0.243843	0.0927904	0.0545536	-0.327734	0.0741236	0.265851	0.0113459	0.0705228	0.479867	-0.175083	0.0945495	0.195996	0.0518354	-0.0945495	0.19822	-0.0602892	0.153281	-0.391324	0.242431	-0.058071	0.141268	0.336151	-0.0531702	0.287208	-0.241587	0.0927904	0.0527546	-0.331257	0.0741236	-0.183982	0.27849	-0.109516	-0.0444988	0.0887653	-0.208454	-0.000222544
lysoXmito_XY_bins_hist_stdev		0.236042	-0.163125	0.055846	0.207119	0.388475	0.163515	0.113707	0.200445	0.504783	0.296552	0.0300334	-0.200156	0.117935	-0.136495	-0.257426	-0.135114	-0.0674082	0.0100111	0.0536151	0.445606	0.129255	-0.0682981	0.276529	-0.0264739	0.23693	0.523915	0.0491657	-0.23337	-0.00645161	0.191006	-0.0705306	0.288098	0.34505	0.148832	0.163515	-0.199243	0.117935	-0.134001	-0.261846	-0.135114	-0.183982	0.210108	-0.195882	0.10702	0.0642937	-0.00155729	-0.453544
lysoXperox_XY_bins_hist_stdev		0.172964	0.0856793	0.176438	0.116796	0.550228	0.377086	-0.035603	0.452725	0.343715	0.219132	0.12436	-0.338126	0.0565198	-0.236696	-0.0133496	-0.208125	0.349055	-0.12792	0.221357	0.319689	0.0936596	0.0829811	0.315684	-0.180423	0.0051168	0.327697	-0.0602892	-0.178643	-0.472747	0.260018	-0.0124597	0.340156	0.0682981	0.19733	0.377086	-0.334968	0.0565198	-0.234168	-0.0171301	-0.208125	-0.148387	0.347548	-0.0661102	0.348203	-0.105228	0.147052	-0.144431
mito_XY_bins_hist_stdev		0.0644156	0.159119	-0.19802	0.406452	0.537323	0.350834	0.0976858	0.288098	0.413126	0.668966	0.220912	-0.0412349	-0.0623053	0.0643509	0.0667482	-0.0808013	0.0500556	0.0122358	0.0233593	0.182647	0.461179	0.0451613	-0.0278087	0.102113	0.133704	0.52614	-0.000667408	-0.103003	-0.0460512	-0.0180321	0.127044	0.0491657	-0.0304783	0.143493	0.350834	-0.0476934	-0.0623053	0.0678909	0.0660734	-0.0808013	-0.0647386	-0.0315953	0.0480801	0.175325	-0.0100111	0.0949944	-0.306888
mitoXperox_XY_bins_hist_stdev		0.0156024	0.186492	-0.00600734	-0.0629588	0.403604	0.229811	-0.122163	0.470078	0.280089	0.16574	0.135484	-0.217319	-0.184246	-0.20285	0.315942	-0.0574291	0.341046	-0.171524	0.45406	0.353059	0.283648	0.216908	0.0905451	-0.190211	0.123471	0.296552	0.01802	-0.115017	-0.353949	0.180543	0.215597	0.245384	-0.295217	0.00200222	0.229811	-0.220638	-0.184246	-0.198108	0.314349	-0.0574291	-0.392659	0.239898	0.103061	0.229169	-0.231146	0.143048	-0.137755
nuc_XY_bins_hist_stdev
perox_XY_bins_hist_stdev		-0.030759	0.158451	-0.114362	-0.159066	0.299477	0.162625	-0.112595	0.474972	0.293437	0.0825362	0.000222469	-0.109217	-0.211393	-0.138277	0.286127	-0.0674458	0.408231	-0.132814	0.559511	0.474972	0.337931	0.132814	0.202225	-0.161735	0.124805	0.362848	0.138598	-0.245829	-0.391324	0.0576581	0.258983	0.235595	-0.329477	0.0122358	0.162625	-0.112548	-0.211393	-0.133333	0.282314	-0.0674458	-0.474082	0.294513	0.087034	0.146401	-0.0985539	0.16485	-0.0807834
ER_XY_bin_CV_median		-0.0207289	-0.00956938	0.105685	0.30901	0.103905	0.286318	-0.0137962	0.00734149	0.123471	-0.148387	0.284538	-0.094283	0.0930129	-0.132042	-0.0985649	0.152699	0.105228	-0.0513904	-0.229811	-0.0878754	-0.305895	0.171524	-0.45228	0.150167	0.191991	0.0994438	-0.300556	0.129255	-0.0985539	0.0941674	-0.0654133	0.155951	0.175528	-0.0963293	0.286318	-0.091821	0.0930129	-0.138676	-0.101224	0.152699	0.16663	0.203338	0.0264886	0.0226944	-0.318799	-0.0647386	0.177367
ERXgolgi_XY_bin_CV_median		-0.335897	-0.465116	-0.28902	-0.221357	-0.222494	-0.353059	-0.345349	-0.522136	-0.276529	-0.192436	-0.222247	-0.0436867	0.137739	0.0590069	0.018912	-0.0803562	-0.19911	-0.305451	-0.34238	-0.133704	-0.0509455	-0.111902	0.062069	-0.268521	0.0869855	-0.0780868	0.0371524	-0.264071	0.190211	0.120436	-0.127267	0.0269188	-0.0331479	0.0362625	-0.353059	-0.0412303	0.137739	0.0583194	0.0153504	-0.0803562	0.113682	0.201758	-0.116194	-0.335744	0.166185	0.102113	0.250807
ERXlyso_XY_bin_CV_median		-0.0336566	-0.0865695	0.0914451	0.0122358	-0.217377	-0.113237	0.0814419	-0.275195	-0.333927	-0.131034	0.0051168	0.120584	0.0220294	-0.00244934	-0.0863277	0.0331664	-0.214683	0.107898	-0.296997	-0.535039	-0.160845	-0.0727475	-0.319244	0.228031	-0.0825362	-0.297442	-0.00244716	-0.0126808	0.121691	-0.155165	-0.0427189	-0.01802	0.132369	0.0278087	-0.113237	0.126811	0.0220294	-0.00712298	-0.0896552	0.0331664	0.364627	0.0401711	0.174736	-0.0843253	0.0224694	0.0820912	0.379214
ERXmito_XY_bin_CV_median		-0.0276385	-0.0258151	0.0186895	-0.372191	-0.408499	-0.252058	-0.0725412	-0.131479	-0.240489	-0.603115	-0.0229143	-0.185668	-0.125501	0.132933	0.00800979	0.157596	0.0745273	-0.0175751	0.0714127	-0.0122358	-0.305451	0.176418	-0.12436	0.0540601	-0.0593993	-0.203115	0.0122358	0.154171	-0.0705228	0.164292	0.0956725	-0.0887653	-0.00422692	-0.176418	-0.252058	-0.179853	-0.125501	0.125543	0.00333704	0.157596	0.109677	0.42112	0.340122	-0.219602	-0.115462	-0.0238042	0.528764
ERXperox_XY_bin_CV_median		0.0115903	0.209636	-0.0992324	0.121691	-0.374235	0.0754171	-0.018024	0.12525	0.0122358	-0.450501	0.167519	-0.141759	-0.287049	0.188599	-0.127267	0.281135	0.174638	0.0393771	0.141713	0.0491657	-0.373526	0.259622	-0.291657	0.00823137	0.0585095	-0.0362625	-0.344605	0.467408	-0.12525	0.186331	0.289242	-0.102558	0.0954394	-0.212903	0.0754171	-0.14152	-0.287049	0.178075	-0.130145	0.281135	0.219577	0.113969	0.265776	-0.0914451	-0.0700779	-0.259622	0.209636
LD_XY_bin_CV_median		0.169282	0.168568	-0.0851086	-0.211343	0.0697059	0.137598	-0.0202394	0.275645	0.21449	0.0227081	-0.136249	-0.415941	-0.214201	-0.0229534	0.00910674	-0.147347	0.341296	-0.0227081	0.26193	0.279242	0.156484	-0.0777921	-0.00202349	-0.0692485	0.0613793	0.22888	0.228655	-0.0454162	-0.327581	0.30249	0.204958	0.173121	-0.041594	0.134225	0.137598	-0.416795	-0.214201	-0.0255327	0.00539598	-0.147347	0.0101175	0.731217	0.245429	0.0570014	-0.0164128	0.0746445	0.00865895
LDXER_XY_bin_CV_median		0.300514	0.00966032	0.0120727	-0.345126	-0.213745	0.03311	0.104527	0.111516	-0.00988703	-0.249015	-0.127382	-0.379184	-0.114531	0.0911338	0.0180516	0.0288724	0.359842	0.123703	0.253154	0.206018	0.0625412	0.029891	0.180956	-0.0335699	0.103929	-0.0335699	0.156583	0.117265	-0.355703	0.296349	0.154186	0.0273618	-0.000459862	-0.0404678	0.03311	-0.376032	-0.114531	0.0896079	0.0137959	0.0288724	-0.0301209	0.442125	0.168863	-0.115783	-0.0551834	0.0114965	0.16319
LDXgolgi_XY_bin_CV_median		0.432852	-0.069457	0.049895	0.192357	0.164602	0.273106	0.432643	0.0807489	0.0869208	0.288022	0.0648049	0.177005	0.130153	0.172967	0.0257191	-0.0566072	0.236589	0.417631	-0.039603	-0.0879495	0.128067	0.0339454	0.0354884	0.265391	0.292136	0.0334311	-0.197501	0.208301	-0.162527	-0.230571	-0.0344636	-0.159955	0.0529754	0.146068	0.273106	0.176986	0.130153	0.172909	0.0257162	-0.0566072	0.0622333	-0.313049	-0.095203	-0.0411505	-0.29728	-0.0488608	-0.228436
LDXlyso_XY_bin_CV_median		0.52343	-0.124443	0.267632	-0.0290115	0.238153	0.282456	0.285769	0.289651	0.385969	0.0482751	0.124633	-0.314151	0.225295	0.0548225	-0.124415	-0.188564	0.315413	0.246017	0.12092	0.237662	0.0696276	0.0610402	0.0443296	0.0803038	0.204937	0.213757	0.0538453	0.0466505	-0.284777	0.20101	-0.178383	0.0190315	0.165017	0.212132	0.282456	-0.311093	0.225295	0.0496953	-0.128811	-0.188564	0.0306361	0.472296	-0.103803	0.0134628	-0.151092	0.177782	0.0277443
LDXmito_XY_bin_CV_median		0.521319	0.102135	-0.0286257	0.159346	0.0756232	0.300323	0.520875	0.231116	0.212319	0.337062	0.00213601	0.00214006	0.0457208	0.190274	0.0636602	0.0414617	0.244787	0.495982	0.115772	0.0739059	0.187542	-0.0482738	0.0721971	0.23368	0.220863	0.190105	-0.115772	0.113209	-0.253331	-0.0483061	0.0602422	-0.155074	-0.0559635	0.0115345	0.300323	0.00213982	0.0457208	0.190211	0.0636531	0.0414617	0.0474194	-0.214084	-0.0158153	-0.0414432	-0.18925	-0.0721971	-0.345722
LDXperox_XY_bin_CV_median		0.660139	0.170277	-0.0189825	-0.0159676	-0.12203	0.337127	0.601781	0.155759	0.133465	0.392562	0.0726073	-0.221555	0.0316409	0.0871461	-0.0069301	0.152832	0.131055	0.534161	-0.125632	-0.0292237	0.0225956	-0.135875	-0.0322365	0.233488	-0.138888	0.126837	0.195528	0.244937	-0.332909	0.182695	0.0256112	0.0231982	0.0701971	-0.0726073	0.337127	-0.216702	0.0316409	0.087117	-0.00692933	0.152832	0.452817	0.0773228	-0.0135649	-0.0473055	-0.00512168	-0.190707	-0.207949
golgi_XY_bin_CV_median		-0.276162	-0.478024	-0.275225	-0.136819	-0.197797	-0.314349	-0.291945	-0.520801	-0.258287	-0.291657	-0.0500556	-0.0354397	0.152203	0.0327321	-0.0429414	0.0138008	-0.232036	-0.260512	-0.361958	-0.142158	-0.194661	0.0740823	0.0936596	-0.264071	0.109677	-0.0416018	-0.0847608	-0.121246	0.224917	0.119323	-0.137056	0.0153504	0.0754171	-0.0322581	-0.314349	-0.0309784	0.152203	0.0307179	-0.0464961	0.0138008	0.191101	0.0677041	-0.123539	-0.275225	0.0723026	-0.010901	0.214755
golgiXlyso_XY_bin_CV_median		-0.155801	-0.443752	-0.154188	0.00600667	-0.124597	-0.127475	-0.173342	-0.509232	-0.171079	-0.130145	0.0242492	0.0586204	0.220294	0.0621243	-0.164201	0.0661102	-0.168854	-0.179533	-0.553726	-0.248053	-0.302336	0.0349277	-0.111012	-0.101224	0.127475	-0.0634038	-0.0887653	-0.0197998	0.0700779	0.00845949	-0.163978	0.0220245	0.217798	-0.0625139	-0.127475	0.0630712	0.220294	0.0638843	-0.167075	0.0661102	0.167519	0.184155	-0.231274	-0.309489	-0.032703	-0.0718576	0.195616
golgiXmito_XY_bin_CV_median		0.0240723	-0.203627	-0.120814	-0.361068	-0.349093	-0.346385	-0.208055	-0.433593	-0.0780868	-0.332147	-0.264961	-0.30603	-0.0629729	-0.0305055	0.00823228	-0.168726	-0.0776418	-0.171079	-0.218242	0.0887653	-0.103448	-0.0967742	-0.0367075	-0.337041	-0.163515	-0.0140156	0.115017	0.0482759	0.0892102	0.356634	0.0852153	0.110567	0.0313682	0.117241	-0.346385	-0.303098	-0.0629729	-0.0316082	0.00556174	-0.168726	0.134594	0.265626	0.0324986	-0.27122	0.0505006	0.186207	0.221208
golgiXperox_XY_bin_CV_median		-0.207735	-0.250584	-0.103682	-0.302336	-0.307932	-0.2396	-0.160436	-0.303671	-0.473637	-0.100779	-0.27386	0.0474758	0.082777	0.0875084	0.0155746	-0.090818	0.0865406	-0.108788	-0.19822	-0.337041	0.103893	-0.153726	0.0189099	0.0220245	0.0585095	-0.401557	0.199555	-0.0758621	-0.0709677	-0.0431879	-0.102792	-0.0847608	-0.103448	0.0211346	-0.2396	0.0488077	0.082777	0.0877017	0.0140156	-0.090818	0.154616	0.393587	0.071675	-0.130604	0.228476	0.190211	0.425058
lyso_XY_bin_CV_median		-0.127717	-0.109046	0.00689732	0.025584	-0.166648	-0.119021	-0.0262572	-0.349055	-0.432258	-0.173304	-0.039822	0.177199	0.0137962	-0.121799	0.039159	-0.0540902	-0.187097	0.0144605	-0.337041	-0.613348	-0.220912	-0.076307	-0.367297	0.149722	-0.0238042	-0.357063	-0.16129	-0.0215795	0.150612	-0.180988	-0.0389365	-0.0113459	0.0175751	0.076307	-0.119021	0.181859	0.0137962	-0.127546	0.0371524	-0.0540902	0.314794	-0.0683812	0.099054	0.0249193	-0.131479	0.119466	0.312896
lysoXmito_XY_bin_CV_median		-0.414132	-0.128185	0.119257	-0.0789766	-0.208255	-0.179978	-0.329551	-0.293437	-0.366852	-0.220022	0.010901	0.0419036	-0.111037	-0.0349588	0.0665258	0.0625487	-0.133704	-0.289433	-0.226696	-0.412681	-0.135929	0.0807564	-0.261402	-0.0571746	0.0122358	-0.393548	-0.00645161	0.047386	0.150612	-0.0109083	0.0827678	0.0856507	-0.0175751	-0.0375973	-0.179978	0.0439047	-0.111037	-0.0369505	0.0647386	0.0625487	0.0785317	0.0970426	0.156706	-0.292802	-0.207564	0.0447164	0.322021
lysoXperox_XY_bin_CV_median		-0.330102	-0.015133	-0.0865502	-0.179533	-0.531094	-0.293882	-0.28972	-0.214683	-0.52881	-0.374861	-0.313904	-0.0465843	-0.163106	0.0630149	0.0331516	-0.0293823	-0.0878754	-0.187097	-0.068743	-0.430478	-0.151502	-0.20178	-0.0589544	-0.232481	-0.129255	-0.477642	-0.0553949	-0.00556174	0.0558398	0.0799199	0.130159	0.0140156	-0.0985539	0.0375973	-0.293882	-0.0425675	-0.163106	0.0589872	0.0309232	-0.0293823	0.341491	0.13586	0.269783	-0.0754255	0.260957	0.116796	0.359186
mito_XY_bin_CV_median		-0.034771	0.0476243	-0.107687	-0.468743	-0.406497	-0.232036	-0.135959	-0.107453	-0.226696	-0.620022	-0.0157953	-0.229578	-0.250779	0.0999778	0.149516	0.125097	0.172414	-0.0718576	0.156396	0.0749722	-0.258732	0.219132	-0.147942	-0.0553949	-0.0829811	-0.149277	0.0536151	0.19822	-0.147497	0.215494	0.226054	-0.0340378	-0.141713	-0.145273	-0.232036	-0.225764	-0.250779	0.0939343	0.146607	0.125097	0.0411568	0.435112	0.340345	-0.277228	-0.212013	0.0313682	0.486035
mitoXperox_XY_bin_CV_median		0.115681	0.121509	-0.230726	-0.324138	-0.664145	-0.288098	0.0122385	-0.131034	-0.104783	-0.48832	-0.334816	-0.17809	-0.390743	0.153863	0.246079	0.00934892	-0.00823137	0.0941046	0.12436	0.154616	-0.176863	-0.172414	-0.134594	-0.152836	-0.102558	-0.0522803	-0.101224	0.255172	0.156841	0.245548	0.443653	-0.0229143	-0.213793	-0.00155729	-0.288098	-0.176287	-0.390743	0.145576	0.243159	0.00934892	0.0771969	0.0128638	0.318976	-0.248526	-0.13059	0.0789766	0.00934683
nuc_XY_bin_CV_median
perox_XY_bin_CV_median		-0.0051265	0.164905	-0.0725331	0.0932147	-0.401379	-0.00467186	-0.0567423	0.0958843	0.0140156	-0.507453	0.0723026	-0.185446	-0.306854	0.21532	-0.19268	0.20857	0.13059	0.00645161	0.170189	0.122136	-0.359288	0.168854	-0.193771	-0.0335929	0.0451613	-0.0442714	-0.324583	0.414461	-0.068743	0.228183	0.29703	-0.0776418	0.155061	-0.143938	-0.00467186	-0.184979	-0.306854	0.203895	-0.195551	0.20857	0.149277	0.150303	0.269783	-0.139281	0.0331479	-0.206674	0.188717
ER_Z_slices_hist_mode		-0.224692	-0.18649	0.185179	-0.237418	-0.0306901	-0.178352	-0.317551	-0.0879071	-0.0955211	-0.293716	-0.170277	0.0702741	0.116197	-0.163039	0.208139	-0.235242	0.0113056	-0.26003	0.0133822	0.0242264	-0.179044	-0.0895222	-0.0392236	-0.301099	-0.0186889	-0.230958	-0.0712947	-0.0978284	0.111211	-0.0143146	-0.161758	0.0851384	-0.216884	0.157817	-0.178352	0.068186	0.116197	-0.16714	0.208116	-0.235242	-0.251723	0.00491521	-0.220006	-0.0831864	-0.122516	0.179044	0.131789
ERXgolgi_Z_slices_hist_mode		0.0047698	0.00685315	0.0209033	-0.251276	-0.246426	-0.0346027	0.105341	0.0357638	-0.14561	-0.145145	-0.145842	0.104005	0.122182	0.222445	0.200091	-0.0163815	0.289362	0.172781	0.140036	0.0794235	0.107756	0.013005	0.207848	0.142359	-0.0692053	-0.187876	0.154899	0.0466788	-0.137946	-0.15233	-0.0747872	-0.366463	-0.276589	-0.0394795	-0.0346027	0.101899	0.122182	0.218072	0.195772	-0.0163815	-0.0548069	-0.0990633	-0.050074	0.0283355	-0.00859261	0.0503945	0.327906
ERXlyso_Z_slices_hist_mode		0.0444074	-0.0608229	0.19118	-0.00386409	-0.042737	0.0518242	-0.00113675	-0.0400047	-0.0902378	-0.0984206	-0.0636438	-0.17205	-0.0830964	0.185414	-0.0237554	-0.102569	0.247074	0.0318219	0.00409139	-0.114786	-0.121378	0.057734	-0.150927	0.0640984	0.109558	-0.26594	-0.120241	0.207524	-0.225481	0.14409	0.0963856	-0.200478	0.0750088	0.066826	0.0518242	-0.173625	-0.0830964	0.182282	-0.0263667	-0.102569	-0.0895559	0.149301	-0.035251	-0.0827462	-0.379363	-0.0463691	0.11653
ERXmito_Z_slices_hist_mode		-0.294447	0.0697914	0.0189025	-0.311273	-0.206761	-0.240805	-0.398981	-0.000466677	-0.210938	-0.407175	-0.299373	0.11689	-0.155088	-0.206688	0.373616	-0.189576	0.0408342	-0.324574	0.155403	-0.0308007	-0.29564	-0.0868018	0.00560012	-0.476243	-0.186904	-0.255972	-0.207671	-0.0380341	-0.00653347	-0.0469323	0.161138	0.172904	-0.386408	0.129503	-0.240805	0.118981	-0.155088	-0.206619	0.373575	-0.189576	-0.147003	-0.0475779	0.0308178	0.0970795	-0.210471	0.156103	0.0149386
ERXperox_Z_slices_hist_mode		-0.0486475	-0.0680922	-0.0501681	-0.125119	-0.041558	0.162311	-0.0539625	0.138894	-0.0367322	0.0541801	-0.137287	-0.234152	-0.0429404	-0.0245866	0.390438	-0.0767212	0.202946	-0.0316816	0.0805814	0.0169887	-0.0321407	-0.185268	-0.0360435	-0.16782	0.108819	-0.0610674	-0.040635	-0.128792	-0.128104	0.277054	0.0545305	0.0635927	-0.359517	0.031452	0.162311	-0.236081	-0.0429404	-0.0316992	0.386836	-0.0767212	-0.0530322	0.0932725	-0.157462	-0.0722098	-0.30901	-0.046604	-0.154901
LD_Z_slices_hist_mode		0.044719	-0.0833378	-0.132006	0.148182	0.143925	-0.0879196	0.229856	0.00899433	-0.0278824	0.162348	0.116252	0.435363	0.156086	0.175771	-0.274358	0.0815565	-0.204171	0.207094	-0.000674575	-0.0123672	0.0186632	0.114453	0.250492	0.342459	0.107033	0.0737535	0.0161898	0.00674575	0.142335	-0.462505	-0.185641	-0.304008	0.217888	-0.0906179	-0.0879196	0.4343	0.156086	0.178637	-0.272303	0.0815565	-0.0791501	-0.165717	-0.105067	0.206893	0.265782	-0.143235	-0.116515
LDXER_Z_slices_hist_mode		-0.0372622	-0.196222	-0.0525774	0.113633	0.0530769	-0.149097	0.113661	-0.128368	-0.225518	-0.0127369	0.0521963	0.479888	0.245558	0.181742	-0.249149	0.0538528	-0.205039	0.101146	-0.138857	-0.197796	-0.139107	0.108638	0.345145	0.258734	0.0744234	-0.159586	-0.158087	0.0934039	0.166828	-0.482985	-0.241032	-0.336903	0.245997	-0.0734245	-0.149097	0.483332	0.245558	0.186423	-0.246746	0.0538528	-0.0364625	-0.246512	-0.170555	0.282244	0.111136	-0.0661819	-0.0366009
LDXgolgi_Z_slices_hist_mode		0.0916698	-0.273861	0.456435	0.547723	0.63901	0.456435	0.182574	0	-0.0912871	0	0.547723	0.412514	0.730297	0.0912871	-0.456435	0.365148	-0.0912871	0	-0.730297	-0.456435	-0.730297	0.456435	-0.182574	0.730297	0.547723	-0.182574	-0.821584	0.63901	0	-0.412514	-0.730297	-0.182574	0.547723	-0.273861	0.456435	0.412514	0.730297	0.0912871	-0.456435	0.365148	-0.0912871	-0.279751	-0.730297	-0.273861	-0.730297	-0.547723	0.182574
LDXlyso_Z_slices_hist_mode		0.195785	0.136245	-0.0840132	-0.231595	-0.122618	-0.211046	0.197049	0.0385991	-0.205214	-0.261308	-0.0655352	0.342863	-0.167216	0.0130604	0.132737	0.100871	-0.190774	0.217155	0.0988582	-0.092749	-0.366831	-0.033323	0.0741437	0.0944151	-0.128294	-0.0905275	-0.0971921	0.0966367	0.173835	-0.343507	0.136088	-0.0713667	-0.0494291	-0.116353	-0.211046	0.34657	-0.167216	0.0144479	0.132737	0.100871	-0.171336	-0.207678	0.140469	0.0808083	-0.211046	-0.135513	-0.18791
LDXmito_Z_slices_hist_mode		-0.102784	-0.0597988	-0.353073	0.24069	0.408127	0.170427	-0.124083	0.0179396	0.113618	0.159962	0.337863	0.249463	0.0553139	-0.00673232	0	0.233387	-0.161457	-0.201821	-0.0777385	0.0343843	-0.0762435	0.438026	-0.0941831	-0.104648	0.216771	0.334873	-0.281054	0.198831	-0.0538189	-0.204962	-0.0104648	-0.0433541	0.110628	-0.164447	0.170427	0.249463	0.0553139	0.00298994	0	0.233387	-0.0328893	-0.135258	-0.26162	0.27358	-0.198831	-0.266105	-0.279559
LDXperox_Z_slices_hist_mode		0.225844	0.277364	0.257753	-0.00280166	0.184909	-0.0812481	0.215728	0.0952564	-0.0476282	0.179306	-0.131678	0.0478921	-0.227247	-0.652787	-0.0896531	-0.1681	0.274563	0.0252149	-0.0364216	0.103661	0.103661	-0.226934	0.593952	-0.159695	-0.274563	0.01681	0.229736	-0.0980581	-0.212926	-0.0224441	0.11767	0.630373	0.0924547	0.106463	-0.0812481	0.0478921	-0.227247	-0.652787	-0.0896531	-0.1681	-0.0672398	0.103549	0.182108	0.162496	0.128876	0.0140083	-0.448265
golgi_Z_slices_hist_mode		-0.114529	-0.129854	-0.0738861	-0.142862	-0.0622321	-0.126548	-0.0924262	0.0118857	-0.173858	-0.19996	-0.167332	0.0582571	-0.0895124	0.127127	0.180869	-0.110879	0.153815	-0.00885602	0.261253	-0.0584964	0.00419496	0.106738	0.179684	-0.113031	0.301338	-0.165934	-0.168031	-0.0550006	-0.0615261	-0.0836054	0.120385	-0.22746	-0.214409	0.0587294	-0.126548	0.056733	-0.0895124	0.123121	0.176887	-0.110879	-0.19693	-0.0466924	0.032529	-0.00128194	-0.234918	-0.0272672	-0.0462765
golgiXlyso_Z_slices_hist_mode		0.180155	0.0753525	0.1656	-0.159217	-0.109011	-0.0328617	0.0424751	0.0592437	-0.0481355	-0.183516	-0.168243	-0.140971	-0.159484	0.063929	0.307939	-0.131173	0.0550781	0.0791458	0.112702	-0.0784516	-0.166623	-0.0934939	-0.08146	-0.0985852	0.0685005	-0.185599	-0.219155	0.0921054	0.0374901	0.116251	0.220915	-0.10923	-0.217998	0.0988166	-0.0328617	-0.140027	-0.159484	0.0597397	0.305938	-0.131173	-0.187913	-0.0204242	0.156412	-0.00219874	-0.468395	0.0573923	-0.169341
golgiXmito_Z_slices_hist_mode		0.147034	0.0789073	-0.120972	-0.205457	-0.234147	0.146985	0.169494	0.225865	-0.167622	-0.00343958	-0.269892	-0.105451	-0.029931	0.181771	0.322783	-0.0199606	0.40587	0.231598	0.241917	-0.113277	0.130245	-0.131392	0.0566383	-0.0350837	0.166017	-0.146985	0.0816326	0.0201788	-0.368723	0.0284528	0.115009	-0.100436	-0.30016	0.0355423	0.146985	-0.104175	-0.029931	0.185037	0.319422	-0.0199606	0.183444	0.0940926	0.0597672	0.0679965	-0.338684	0.0465489	-0.0258054
golgiXperox_Z_slices_hist_mode		0.0492771	0.0646401	0.0664689	-0.121405	-0.259885	0.00714145	0.274431	0.191437	-0.0903047	0.0935299	-0.0389324	0.357519	0.0350239	0.356699	-0.0522996	0.216898	0.201803	0.33703	0.275982	0.0232673	0.202495	0.133384	0.269071	0.286579	0.122556	-0.227144	0.273909	0.255249	-0.172547	-0.414942	-0.0307577	-0.379188	-0.0861581	-0.194662	0.00714145	0.353671	0.0350239	0.35658	-0.0522938	0.216898	-0.113342	-0.171765	-0.107988	-0.260116	0.0218851	-0.18084	0.0279992
lyso_Z_slices_hist_mode		0.020427	-0.0329284	-0.0812206	0.0687963	0.0521726	-0.0223246	0.038735	0.0211856	0.0264251	-0.117774	0.0453327	-0.130436	-0.290057	0.147292	0.101269	-0.022565	0.00683407	0.053078	0.187254	0.0924878	-0.129392	0.115951	-0.193176	0.125975	0.261973	0.0328036	-0.29341	0.0972717	0.0523946	0.149766	0.271343	-0.164246	-0.00865649	0.00797309	-0.0223246	-0.133845	-0.290057	0.138581	0.0988663	-0.022565	-0.232586	-0.0150209	0.117156	-0.0354272	-0.363117	-0.175636	-0.168174
lysoXmito_Z_slices_hist_mode		0.00391252	0.0659495	-0.114754	-0.0427265	-0.147492	0.0374432	-0.0507778	0.0590361	-0.177338	-0.167001	-0.163326	0.00794011	-0.19484	0.0206926	0.246509	-0.110668	0.218686	-0.0130936	0.0996953	-0.133233	-0.218227	-0.0732783	-0.166082	-0.0900473	0.0153907	-0.209498	-0.360879	0.170447	-0.132774	0.0496511	0.221008	-0.0333083	-0.187905	0.108654	0.0374432	0.00966515	-0.19484	0.0189618	0.246482	-0.110668	0.102911	-0.0692094	0.0349358	0.208602	-0.380864	-0.0360649	-0.108346
lysoXperox_Z_slices_hist_mode		0.154764	0.155209	-0.0288378	0.0100692	-0.097728	0.14875	0.167438	0.231821	0.194061	-0.0164769	-0.0475999	-0.314343	-0.190671	0.145447	0.139497	0.0881547	0.282853	0.170948	0.304594	0.308026	-0.0109846	0.037073	-0.177584	0.153098	0.0782653	0.104811	-0.127467	0.143257	-0.223125	0.348192	0.193282	-0.179415	-0.120831	-0.141198	0.14875	-0.317861	-0.190671	0.1383	0.135934	0.0881547	-0.0768922	0.0384206	0.000572433	0.0414257	-0.366382	-0.218777	-0.106907
mito_Z_slices_hist_mode		-0.357524	-0.0466209	0.060421	-0.26053	-0.193693	-0.302187	-0.47502	-0.134407	-0.280783	-0.465593	-0.301726	0.00184469	-0.0964542	-0.0769385	0.329841	-0.188022	-0.0036824	-0.404833	0.0681243	-0.0697354	-0.334638	-0.0552359	0.0018412	-0.465823	-0.109781	-0.347526	-0.3374	-0.0326813	0.041427	0.081182	0.107262	0.0342923	-0.304488	0.102877	-0.302187	0.00380425	-0.0964542	-0.0769128	0.329805	-0.188022	-0.208055	-0.0547491	0.00725375	0.0348716	-0.308861	0.148447	0.0795433
mitoXperox_Z_slices_hist_mode		-0.0528296	0.0226557	-0.373446	-0.426482	-0.2775	-0.0771199	-0.0889865	0.0466901	-0.284554	-0.13496	-0.343555	-0.0713316	-0.0701669	-0.082536	0.548147	-0.101567	0.167713	-0.0255518	0.145181	-0.0478515	0.0601628	-0.255053	0.064344	-0.163764	-0.0320559	-0.0829271	0.0536587	-0.22323	-0.062718	0.100183	0.0875827	0.0178862	-0.557958	0.0130082	-0.0771199	-0.0713236	-0.0701669	-0.0869244	0.542859	-0.101567	0.0232289	0.103211	-0.0287036	0.047973	-0.217887	0.22834	0.100731
nuc_Z_slices_hist_mode		0.0381333	0.141621	-0.114789	-0.0526453	0.0786211	-0.109322	0.106619	0.0550168	0.0775452	0.0282198	0.146553	0.00902845	-0.0572823	0.240201	0.0854989	0.25151	-0.0936708	0.103394	0.165287	0.166236	-0.0173113	0.225758	-0.0367569	0.151059	-0.110508	0.185207	-0.108611	-0.0519339	-0.0922479	-0.0247978	0.0235982	-0.272712	-0.154379	-0.286704	-0.109322	0.00772084	-0.0572823	0.236087	0.0834737	0.25151	-0.175959	-0.0710866	0.168227	-0.214399	0.0372312	-0.174062	0.228562
perox_Z_slices_hist_mode		-0.0234529	-0.221766	-0.0798731	-0.164318	-0.182698	0.0119337	0.0234137	-0.0330473	-0.198284	-0.0550788	-0.233167	-0.183944	-0.00964093	0.0799354	0.256145	-0.141448	0.121173	0.0752744	0.0486529	-0.0963879	-0.0156057	-0.264378	0.0358012	-0.0862901	0.10924	-0.187268	0.0165236	-0.17717	-0.044981	0.222759	0.00459041	-0.044063	-0.226741	0.106486	0.0119337	-0.183924	-0.00964093	0.0725608	0.252444	-0.141448	0.0422271	0.0158309	-0.191046	-0.127154	-0.159729	0.0110158	-0.0606069
ER_Z_slices_hist_stdev		0.0151566	-0.237677	0.0355991	0.299666	0.418067	0.131034	-0.0318202	0.0905451	0.208009	0.138154	0.20356	-0.0869276	0.235425	-0.126253	-0.464345	-0.0427379	-0.0224694	-0.0696329	0.039822	0.0914349	0.0429366	0.265851	0.365072	-0.0233593	0.394438	0.227586	-0.0567297	-0.126585	-0.0286986	0.0576581	-0.263878	-0.0113459	0.438042	0.00244716	0.131034	-0.0882551	0.235425	-0.125543	-0.466963	-0.0427379	-0.0789766	0.111035	-0.303617	0.200467	0.0665184	-0.139933	-0.244353
ERXgolgi_Z_slices_hist_stdev		-0.220439	-0.193613	0.127267	0.248498	0.478807	0.305006	-0.254562	0.126585	0.0264739	0.16218	0.121246	-0.0345482	0.137294	-0.0973058	-0.173545	-0.165832	0.414461	-0.250723	0.0224694	-0.0571746	0.0972191	0.233815	0.167964	-0.137264	0.469188	-0.0278087	-0.110567	-0.0460512	-0.373081	-0.0186999	-0.138169	0.132369	0.159511	0.171524	0.305006	-0.0394474	0.137294	-0.0948247	-0.174638	-0.165832	-0.170634	0.204241	-0.219032	-0.0229169	-0.230256	-0.032703	-0.0420608
ERXlyso_Z_slices_hist_stdev		0.0644156	-0.0660955	0.245411	0.298331	0.438313	0.207564	-0.0852247	0.12525	0.296107	0.178198	0.224917	-0.233144	0.109034	-0.149855	-0.543331	-0.0549805	-0.01802	-0.158176	-0.0914349	0.0932147	-0.153726	0.2	0.192436	-0.0901001	0.182202	0.212903	-0.0246941	-0.018465	-0.19911	0.180766	-0.136166	0.210679	0.555951	0.076307	0.207564	-0.232004	0.109034	-0.148247	-0.545273	-0.0549805	-0.0166852	0.407127	-0.115748	0.0478362	0.0749722	-0.188877	-0.199844
ERXmito_Z_slices_hist_stdev		-0.178536	-0.193613	0.0883302	0.473637	0.537546	0.334816	-0.165777	0.0567297	0.276085	0.373526	0.332147	0.0285301	0.204717	-0.22868	-0.195572	0.027379	-0.0318131	-0.257842	-0.210234	-0.00689655	0.0362625	0.243159	0.0286986	-0.00956618	0.393548	0.213348	-0.201335	-0.0558398	0.025139	-0.00534283	-0.172433	0.139488	0.243159	-0.0282536	0.334816	0.0256296	0.204717	-0.227268	-0.19644	0.027379	-0.151947	0.00812449	-0.35281	0.171098	-0.220912	-0.167519	-0.354957
ERXperox_Z_slices_hist_stdev		0.0476987	-0.207411	0.0863277	0.243604	0.489265	0.115907	-0.0284824	0.117241	0.396663	0.175083	0.173749	-0.107879	0.257899	-0.146738	-0.354211	0.00400668	-0.173304	-0.110122	-0.0149055	0.240489	-0.0264739	0.123026	0.333927	-0.111902	0.265406	0.426029	-0.00734149	-0.3099	0.0411568	0.0645592	-0.243854	0.16574	0.367297	-0.0233593	0.115907	-0.105639	0.257899	-0.142237	-0.356174	0.00400668	-0.20089	0.193182	-0.247746	0.103015	0.0460512	-0.119021	-0.372093
LD_Z_slices_hist_stdev		0.57974	0.362969	-0.0124597	0.0313682	0.0694182	0.0771969	0.481086	0.301891	0.38376	0.191101	0.137709	-0.0109217	-0.0614152	0.185482	-0.115252	0.0235949	-0.171969	0.45673	0.0989989	0.155061	-0.0505006	-0.0291435	-0.16663	0.274305	-0.159956	0.389544	0.0878754	0.1297	0.0714127	-0.0845949	0.0482812	-0.155951	0.098109	0.0416018	0.0771969	-0.0113662	-0.0614152	0.180746	-0.115907	0.0235949	0.12881	0.144887	0.245298	-0.0509512	0.0518354	0.0349277	-0.11461
LDXER_Z_slices_hist_stdev		0.572383	-0.103483	0.179035	0.161482	-0.0246945	0.197531	0.517166	0.24889	0.26568	0.0385186	0.138766	-0.0687863	0.15757	0.209096	-0.480554	0.0313774	0.102716	0.481483	0.114568	0.177284	-0.0261729	0.0814817	0.319013	0.262223	0.201976	0.185186	0.0419754	0.195062	-0.207408	-0.0158142	-0.0916165	-0.107161	0.490866	0.0592594	0.197531	-0.0628402	0.15757	0.204571	-0.48494	0.0313774	0.164939	0.158048	-0.0975913	0.00814918	0.190618	-0.066173	-0.154626
LDXgolgi_Z_slices_hist_stdev		0.660023	0.182574	-0.383406	-0.127802	-0.219089	0	0.63901	0.0365148	-0.0365148	0.365148	-0.127802	0.220008	-0.474693	0.182574	-0.127802	-0.182574	-0.0912871	0.803326	0.419921	-0.219089	0.620752	-0.328634	0.748554	-0.0182574	-0.0182574	0.0730297	0.401663	-0.219089	-0.0912871	-0.220008	0.529465	-0.0730297	0.164317	0.292119	0	0.220008	-0.474693	0.182574	-0.127802	-0.182574	0.529465	-0.559503	0.219089	-0.127802	0.438178	0.109545	-0.456435
LDXlyso_Z_slices_hist_stdev		0.742241	0.0804551	0.28916	0.0068512	0.171303	0.271033	0.495409	0.32228	0.298986	0.0383667	0.0734448	-0.214599	0.177632	0.0776087	-0.138394	-0.184012	0.145519	0.46643	0.136476	0.128803	-0.114278	-0.111538	0.165251	0.0904358	-0.0167169	0.169362	-0.0131543	0.0411072	-0.259523	0.0912954	-0.139921	-0.0158948	0.224445	0.265552	0.271033	-0.209082	0.177632	0.0754045	-0.138394	-0.184012	0.117841	0.143897	-0.0729467	0.0526172	-0.0323377	0.127432	-0.1054
LDXmito_Z_slices_hist_stdev		0.690294	0.322383	-0.185891	-0.132024	-0.362297	-0.00307032	0.687751	0.276329	0.116672	0.181149	-0.165797	-0.126162	-0.359227	0.467032	0.316243	0.0952499	0.227203	0.693892	0.432915	0.122813	0.270188	-0.273258	-0.119742	0.248696	-0.0828986	0.184219	0.128953	0.19343	-0.267118	0.0337983	0.469759	-0.153516	-0.313172	0.0644767	-0.00307032	-0.126162	-0.359227	0.466688	0.316243	0.0952499	0.227203	-0.142016	0.595642	-0.273258	-0.10132	0.0214922	-0.214922
LDXperox_Z_slices_hist_stdev		0.69049	0.452158	0.389986	-0.0960835	-0.101736	0.0282599	0.42955	0.203471	-0.113039	0.118691	-0.0565197	0.113666	-0.413162	-0.48607	-0.158255	0.0169559	0.0508678	0.367378	0.180863	-0.113039	-0.163907	-0.0904316	0.446506	-0.220427	-0.474766	-0.214775	0.0678237	0.48607	-0.226079	-0.0877262	0.322162	0.469114	0.305207	0.0960835	0.0282599	0.113666	-0.413162	-0.48607	-0.158255	0.0169559	0.310859	-0.492193	0.350422	0.0395638	0.0169559	-0.197819	-0.440854
golgi_Z_slices_hist_stdev		-0.360415	-0.230778	-0.0224719	0.186207	0.441428	0.212013	-0.329551	0.0500556	-0.105228	0.174194	0.0949944	0.0619638	0.18202	-0.0701403	-0.0313717	-0.129549	0.333482	-0.30723	0.0140156	-0.144828	0.120801	0.237375	0.0954394	-0.168854	0.469633	-0.0896552	-0.143938	-0.111457	-0.327253	-0.0883794	-0.211369	0.0491657	-0.00912125	0.115907	0.212013	0.0559395	0.18202	-0.0674458	-0.0309232	-0.129549	-0.130145	0.116902	-0.26956	-0.0327066	-0.216463	-0.0273637	0.0284856
golgiXlyso_Z_slices_hist_stdev		-0.210855	0.0445087	0.0656358	0.104783	0.305039	0.061624	-0.227637	0.264071	0.191101	-0.0460512	0.167075	0.0363313	-0.0623053	0.0429749	-0.127712	0.0872566	0.156841	-0.213348	0.31168	0.16218	-0.0901001	0.403782	0.0416018	-0.135484	0.393993	0.12614	-0.143938	0.00823137	-0.237375	-0.0694568	0.0431639	-0.0149055	0.0540601	-0.102113	0.061624	0.0320928	-0.0623053	0.0462994	-0.127475	0.0872566	-0.347275	0.262015	0.0233723	-0.133941	-0.301001	-0.178643	-0.147546
golgiXmito_Z_slices_hist_stdev		-0.0858131	0.245243	0.0651908	0.229366	0.411837	0.100779	-0.064753	0.310345	0.324138	0.20356	0.300111	0.101193	-0.291277	-0.107103	0.0972299	0.0538676	-0.0028921	-0.120356	0.242714	0.19644	0.0291435	0.385984	-0.193771	0.113682	0.20089	0.292547	-0.222247	0.139043	0.102558	-0.0754675	0.283013	0.0518354	-0.0420467	-0.0513904	0.100779	0.0960554	-0.291277	-0.105954	0.0976641	0.0538676	-0.299221	-0.0349805	0.294046	0.164201	-0.467853	-0.16574	-0.363414
golgiXperox_Z_slices_hist_stdev		0.0606264	0.131523	0.0342641	0.225362	0.236066	0.304116	0.139964	0.267631	0.0598443	0.346385	0.310345	0.0715481	-0.058745	0.124026	0.0333741	0.145799	0.145717	0.0945495	-0.00333704	-0.157731	0.0273637	0.314794	0.0438265	0.105673	0.195996	0.0269188	-0.0500556	0.310345	-0.161735	-0.123776	0.111915	-0.0887653	0.018465	-0.0852058	0.304116	0.0710944	-0.058745	0.128659	0.0353726	0.145799	0.105673	0.0148949	0.103061	0.135721	-0.374416	-0.221802	-0.322688
lyso_Z_slices_hist_stdev		-0.00289759	-0.106376	0.194905	0.185317	0.402492	0.0367075	-0.116377	0.0883204	0.329477	0.148832	0.0602892	-0.156024	0.0923454	-0.157871	-0.49149	-0.147134	-0.0932147	-0.168409	0.0371524	0.23426	0.0602892	0.106563	0.268966	-0.0674082	0.223137	0.276529	0.122136	-0.170634	-0.0278087	0.0850401	-0.126154	0.181758	0.475862	0.132369	0.0367075	-0.157344	0.0923454	-0.155815	-0.494105	-0.147134	-0.20089	0.371019	-0.100612	0.0511737	0.162625	-0.0340378	-0.209636
lysoXmito_Z_slices_hist_stdev		-0.0254096	-0.193168	0.257426	0.27297	0.384025	0.0424917	-0.0727637	0.0162403	0.231591	0.173304	0.134594	-0.041012	0.206275	-0.166333	-0.515964	-0.0638843	-0.221802	-0.141268	-0.118131	0.0295884	-0.0798665	0.142158	0.211568	0.000667408	0.248498	0.154616	-0.00111235	-0.118131	0.047386	-0.00467498	-0.238514	0.144383	0.534149	0.0665184	0.0424917	-0.0390016	0.206275	-0.164719	-0.518131	-0.0638843	-0.0607341	0.264949	-0.171397	0.0983424	0.0749722	-0.12525	-0.24235
lysoXperox_Z_slices_hist_stdev		0.0777891	-0.096584	0.232951	0.274305	0.524419	0.128365	-0.0113485	0.118131	0.367742	0.178643	0.221357	-0.0916083	0.236315	-0.210866	-0.428524	-0.0144686	-0.224472	-0.110122	-0.0789766	0.143493	-0.104783	0.119466	0.137709	0.0193548	0.183092	0.334816	-0.00600667	-0.228476	0.0224694	0.0229297	-0.261876	0.203115	0.463849	0.00956618	0.128365	-0.0891466	0.236315	-0.207234	-0.429143	-0.0144686	-0.168409	0.301283	-0.153812	0.140394	0.0278087	-0.0700779	-0.255035
mito_Z_slices_hist_stdev		-0.261006	-0.202515	-0.0144621	0.30812	0.438758	0.0847608	-0.185803	-0.0113459	0.231146	0.325028	0.186652	0.184331	0.201157	-0.197506	-0.124597	-0.00222593	-0.220912	-0.252948	-0.121246	0.0375973	0.16129	0.16574	0.0803115	0.0246941	0.364182	0.239155	-0.0375973	-0.220912	0.257842	-0.164292	-0.184448	0.0407119	0.133704	-0.040267	0.0847608	0.180076	0.201157	-0.193434	-0.12525	-0.00222593	-0.269855	-0.043782	-0.297607	0.172655	-0.123471	-0.0460512	-0.346501
mitoXperox_Z_slices_hist_stdev		-0.059512	-0.210971	0.144844	0.438932	0.659028	0.332147	-0.0600801	0.156841	0.466073	0.275195	0.393548	-0.00690963	0.397419	-0.122245	-0.141284	0.0796884	-0.0193548	-0.160845	-0.0941046	0.212458	0.00778643	0.294772	-0.0215795	0.0887653	0.45317	0.378865	-0.246274	-0.1604	0.0598443	-0.00445236	-0.365558	-0.0309232	0.182647	-0.123471	0.332147	-0.0104747	0.397419	-0.121091	-0.141713	0.0796884	-0.313904	0.0345291	-0.388648	0.213817	-0.324583	-0.148832	-0.286636
nuc_Z_slices_hist_stdev		-0.0407891	-0.237899	0.290577	0.202225	0.335521	0.156396	-0.0714286	0.241379	0.0674082	0.0820912	0.175083	0.0026747	0.159769	-0.185482	-0.406052	0.0193656	0.12792	-0.0905451	0.190211	0.0482759	0.0362625	0.301446	0.644494	-0.222247	0.365072	-0.0113459	-0.00689655	-0.00645161	-0.223582	-0.0231523	-0.186673	0.249388	0.37931	-0.00556174	0.156396	0.00445733	0.159769	-0.182304	-0.407341	0.0193656	-0.185317	-0.0180544	-0.280245	-0.0471688	0.0602892	-0.155506	-0.295315
perox_Z_slices_hist_stdev		-0.0283072	-0.192723	0.111692	0.257397	0.506397	0.0883204	-0.0794393	0.0985539	0.406452	0.12703	0.212903	-0.0374457	0.263685	-0.159653	-0.328401	0.0589872	-0.216908	-0.165295	-0.0309232	0.256062	-0.0901001	0.168854	0.268966	-0.0989989	0.260512	0.423804	-0.0522803	-0.302781	0.0932147	0.00779163	-0.251418	0.159066	0.345495	-0.0865406	0.0883204	-0.0356586	0.263685	-0.154257	-0.329477	0.0589872	-0.284983	0.153463	-0.238397	0.096785	-0.0117909	-0.149722	-0.357405
cell_volume		0.311156	0.308891	0.39337	0.643159	0.56024	0.765072	0.277036	0.413571	0.426474	0.59644	0.576418	-0.185223	0.2332	-0.192162	-0.247858	0.160267	0.0700779	0.133704	-0.367742	-0.160845	-0.26941	0.0464961	-0.356174	0.184427	-0.23604	0.216463	-0.179533	0.198665	-0.308565	0.146928	-0.252086	0.227586	0.3099	-0.0509455	0.765072	-0.183642	0.2332	-0.195214	-0.245829	0.160267	0.399333	0.0765057	-0.164942	0.317944	-0.00689655	-0.310345	-0.14087
nuc_volume		0.103867	-0.119729	0.398932	0.324583	0.355323	0.322803	0.106142	0.305451	0.153281	0.410456	0.110122	0.11412	0.300623	-0.166778	-0.442318	-0.0698943	0.0874305	0.0420467	-0.00556174	-0.00422692	0.160845	0.0331479	0.691212	-0.0812013	0.0816463	0.000667408	0.0932147	-0.0117909	-0.266741	-0.186109	-0.277673	0.275195	0.412236	0.147942	0.322803	0.118119	0.300623	-0.164274	-0.444716	-0.0698943	0.00912125	-0.0936574	-0.365721	0.11236	0.330367	-0.0362625	-0.266385
nuc_volume_fraction		-0.125265	-0.266162	-0.019357	-0.19733	-0.0560685	-0.2396	-0.104806	0.00645161	-0.197775	-0.0634038	-0.30634	0.212193	0.0440587	-0.072367	-0.215819	-0.162938	0.0803115	-0.0634038	0.293437	0.148832	0.314794	0.00689655	1	-0.233815	0.151057	-0.111457	0.222692	-0.167964	-0.0607341	-0.241318	-0.0253643	0.106563	0.118131	0.12881	-0.2396	0.215066	0.0440587	-0.0676683	-0.218687	-0.162938	-0.266741	-0.15414	-0.192098	-0.0235844	0.359733	0.12525	-0.186714
cell_SA_to_volume_ratio		0.0289759	-0.221208	0.0714206	-0.402447	-0.147514	-0.320578	-0.000222519	-0.201335	-0.248053	-0.277419	-0.528365	0.129054	0.23943	0.222445	0.223384	-0.431831	0.0051168	0.083426	0.0104561	-0.0553949	0.136374	-0.535484	0.0700779	0.0682981	-0.0878754	-0.246274	0.196885	-0.431368	0.223137	-0.218388	-0.224052	-0.19733	-0.182202	0.395328	-0.320578	0.129485	0.23943	0.225487	0.221802	-0.431831	-0.206229	0.00428793	-0.0414023	-0.0903326	-0.018465	0.547497	0.354735
nuc_SA_to_volume_ratio		-0.244066	0.0389451	-0.346868	-0.266741	-0.389142	-0.324138	-0.220516	-0.441157	-0.283204	-0.393103	-0.130145	-0.0354397	-0.217624	0.11022	0.398487	0.0558709	-0.0780868	-0.171524	-0.158621	-0.121246	-0.170189	-0.0335929	-0.593326	0.00778643	-0.154616	-0.16307	-0.148387	0.0496107	0.207564	0.133126	0.226722	-0.23693	-0.385539	-0.139933	-0.324138	-0.036773	-0.217624	0.110184	0.402447	0.0558709	0.0464961	0.022568	0.254647	-0.0449438	-0.242714	0.0816463	0.311339
cell_equivalent_diameter		0.311156	0.308891	0.39337	0.643159	0.56024	0.765072	0.277036	0.413571	0.426474	0.59644	0.576418	-0.185223	0.2332	-0.192162	-0.247858	0.160267	0.0700779	0.133704	-0.367742	-0.160845	-0.26941	0.0464961	-0.356174	0.184427	-0.23604	0.216463	-0.179533	0.198665	-0.308565	0.146928	-0.252086	0.227586	0.3099	-0.0509455	0.765072	-0.183642	0.2332	-0.195214	-0.245829	0.160267	0.399333	0.0765057	-0.164942	0.317944	-0.00689655	-0.310345	-0.14087
nuc_equivalent_diameter		0.103867	-0.119729	0.398932	0.324583	0.355323	0.322803	0.106142	0.305451	0.153281	0.410456	0.110122	0.11412	0.300623	-0.166778	-0.442318	-0.0698943	0.0874305	0.0420467	-0.00556174	-0.00422692	0.160845	0.0331479	0.691212	-0.0812013	0.0816463	0.000667408	0.0932147	-0.0117909	-0.266741	-0.186109	-0.277673	0.275195	0.412236	0.147942	0.322803	0.118119	0.300623	-0.164274	-0.444716	-0.0698943	0.00912125	-0.0936574	-0.365721	0.11236	0.330367	-0.0362625	-0.266385
cell_extent		0.164048	0.0209191	-0.0349316	0.139933	-0.152186	0.123471	0.143302	-0.27119	-0.288988	0.144828	0.116352	-0.141982	0.177793	-0.083055	-0.0852153	-0.0734558	-0.193326	0.134149	-0.537709	-0.593771	-0.139488	-0.171969	-0.34861	0.0291435	-0.299666	-0.246719	-0.00956618	0.186207	0.0540601	0.137578	-0.229614	0.025584	0.132814	0.173304	0.123471	-0.136617	0.177793	-0.0881469	-0.0807564	-0.0734558	0.892325	-0.0340777	-0.00556483	0.138614	0.241824	0.0941046	0.218315
nuc_extent		0.0312048	-0.0843441	0.0994549	-0.0803115	0.0273668	-0.0869855	-0.0440587	-0.0189099	-0.0335929	0.0380423	-0.337041	-0.112114	0.099911	-0.325317	-0.0680832	-0.29271	-0.12881	-0.0264739	0.025584	-0.0028921	0.137709	-0.398443	0.351724	-0.232481	-0.0611791	0.0246941	0.218242	-0.437597	0.149277	0.105076	-0.122594	0.313904	0.083426	0.274305	-0.0869855	-0.110765	0.099911	-0.322983	-0.0709677	-0.29271	0.0322581	-0.109681	-0.093044	0.122817	0.298331	0.177753	-0.185601
cell_euler_number		0.0523554	-0.312528	-0.201248	-0.266296	-0.0889237	-0.116323	-0.0497047	-0.155321	-0.430084	-0.168023	-0.488023	-0.191002	0.14722	-0.130032	0.229552	-0.480602	0.236435	0.00200557	0.0672981	-0.272758	0.236435	-0.418496	0.0782174	-0.14039	0.206351	-0.268301	-0.0278552	-0.374597	-0.136379	0.162003	-0.148763	0.103398	-0.182953	0.423622	-0.116323	-0.18607	0.14722	-0.127871	0.229972	-0.480602	0.242674	0.200061	-0.0740246	0.285603	-0.0550419	0.55443	0.109452
nuc_euler_number		0.0171642	0.0536804	0.373285	0.0146123	0.16869	0.0649996	0.14729	0.293002	0.0314921	0.265289	0.200038	0.171516	0.00982771	-0.0612751	-0.229288	0.217038	-0.039554	0.11841	0.254456	0.0461044	0.189456	0.237828	0.541915	0.0765887	0.00906972	-0.116143	0.317188	0.114379	-0.0760848	-0.221852	-0.0888175	0.0798639	0.158468	-0.201045	0.0649996	0.171496	0.00982771	-0.0587339	-0.226743	0.217038	-0.256471	-0.179284	-0.100453	-0.183178	0.129999	-0.231278	-0.253029
cell_solidity		0.358409	0.12863	-0.0638558	-0.047386	-0.28368	0.0433815	0.280819	-0.195996	-0.143938	-0.120801	0.267186	-0.11412	0.0371607	0.0924071	-0.125264	0.379299	-0.0949944	0.260512	-0.289433	-0.254727	-0.424249	0.242269	-0.280979	0.170634	-0.176418	-0.115907	-0.107008	0.401112	-0.204004	0.140249	-0.0335966	-0.208899	0.151057	-0.371746	0.0433815	-0.109205	0.0371607	0.0903729	-0.12436	0.379299	0.371301	0.0401711	0.0255982	-0.161753	-0.0758621	-0.291657	0.248581
nuc_solidity		-0.0699879	-0.228997	0.196462	0.00600667	0.0749805	-0.0874305	-0.0872274	0.0229143	-0.12525	0.0451613	-0.248498	0.12259	0.189586	-0.303496	-0.210702	-0.145576	-0.103448	-0.0705228	0.0976641	-0.0678532	0.107898	-0.162625	0.561735	-0.215128	0.202225	-0.144383	0.0843159	-0.284983	0.0678532	-0.108192	-0.215152	0.264961	0.213348	0.12792	-0.0874305	0.123914	0.189586	-0.298498	-0.213348	-0.145576	-0.137709	-0.243509	-0.272677	0.0700857	0.216463	0.00867631	-0.268165
cell_axis_major_length		-0.0871505	-0.0963614	0.160641	0.0380423	0.210479	0.0856507	-0.0442813	0.194661	0.138154	-0.0941046	-0.018465	0.170289	0.00756564	0.0207081	0.18645	-0.0229271	0.232925	-0.0580645	0.245829	0.26941	-0.0153504	0.0442714	0.0104561	0.13059	0.298776	-0.000667408	-0.274305	-0.0527253	-0.0656285	-0.159395	0.0282568	-0.0536151	-0.179978	-0.047386	0.0856507	0.16715	0.00756564	0.0173623	0.185317	-0.0229271	-0.628921	-0.0151206	-0.11241	0.0536211	-0.336596	-0.00244716	-0.112162
nuc_axis_major_length		-0.205952	-0.12952	0.236956	-0.0531702	-0.220047	-0.0771969	-0.0863373	-0.0967742	-0.319244	-0.16663	-0.0028921	0.215759	0.0282599	0.0759297	0.0275893	0.257318	0.104783	-0.0803115	0.0384872	-0.171969	-0.133704	0.179533	0.0278087	0.0291435	0.139933	-0.506563	-0.167964	0.248498	-0.230256	-0.150935	-0.0102347	-0.083871	-0.0393771	-0.283204	-0.0771969	0.218186	0.0282599	0.0808013	0.0313682	0.257318	-0.208899	-0.156171	-0.0966055	-0.126154	-0.114572	-0.204004	0.0885724
Control astrocyte - P-values
	ER_count	LD_count	golgi_count	lyso_count	mito_count	perox_count	ER_total_volume	LD_total_volume	golgi_total_volume	lyso_total_volume	mito_total_volume	perox_total_volume	LD_median_volume	golgi_median_volume	lyso_median_volume	mito_median_volume	perox_median_volume	ER_fraction_volume	LD_fraction_volume	golgi_fraction_volume	lyso_fraction_volume	mito_fraction_volume	perox_fraction_volume	nuc_fraction_volume	LD_std_volume	golgi_std_volume	lyso_std_volume	mito_std_volume	perox_std_volume	ER_median_SA_to_volume_ratio	LD_median_SA_to_volume_ratio	golgi_median_SA_to_volume_ratio	lyso_median_SA_to_volume_ratio	mito_median_SA_to_volume_ratio	perox_median_SA_to_volume_ratio	ER_median_equivalent_diameter	LD_median_equivalent_diameter	golgi_median_equivalent_diameter	lyso_median_equivalent_diameter	mito_median_equivalent_diameter	perox_median_equivalent_diameter	ER_median_extent	LD_median_extent	golgi_median_extent	lyso_median_extent	mito_median_extent	perox_median_extent	ER_median_euler_number	LD_median_euler_number
ER_count
LD_count			0.451549	0.75472	0.916204	0.993471	0.0919765	1.7953501957991e-009	0.14535	0.0563142	0.388325	0.545836	0.0747618	0.784252	0.0733124	0.455944	0.869901	0.263371	1.8991639733606e-008	0.477412	0.357572	0.997202	0.57042	0.509539	0.00802695	0.852506	0.138288	0.494465	0.294433	0.199193	0.266675	0.894421	0.107506	0.27383	0.906005	0.0919765	0.0762664	0.784252	0.0783605	0.452059	0.869901	0.270139	0.444412	0.862535	0.657557	0.479619	0.559256	0.472865
golgi_count		0.451549		0.968342	0.981377	0.697971	0.270904	0.465248	0.000221317	0.0888997	0.206413	0.235277	0.715342	2.13934e-05	0.582746	0.165149	0.0437772	0.924676	0.620744	0.0504846	0.252928	0.705823	0.49664	0.155119	0.911704	0.000173301	0.11744	0.627394	0.0355355	0.421282	0.767447	5.01307e-05	0.256459	0.0837975	0.0930017	0.270904	0.709249	2.13934e-05	0.582469	0.162034	0.0437772	0.718923	0.852026	6.20806e-06	0.325184	0.99255	0.112831	0.259093
lyso_count		0.75472	0.968342		0.0466874	0.152673	0.0770617	0.7128	0.30654	0.442945	0.217666	0.0870919	0.797359	0.251425	0.180975	0.0221102	0.811651	0.875722	0.950685	0.289249	0.326824	0.288155	0.490767	0.919132	0.453587	0.59208	0.0405747	0.829017	0.108715	0.335163	0.789935	0.159145	0.137045	0.00985785	0.885855	0.0770617	0.784749	0.251425	0.174803	0.0222051	0.811651	0.805415	0.692162	0.3313	0.725092	0.930257	0.290345	0.906603
mito_count		0.916204	0.981377	0.0466874		0.000135381	0.000202688	0.708468	0.173544	0.00753673	0.0276552	3.9887e-05	0.840594	0.174222	0.995341	0.00217731	0.394897	0.861951	0.782003	0.111543	0.920994	0.204822	0.0493556	0.295922	0.195396	0.204822	0.183032	0.00185139	0.134489	0.592935	0.982302	0.219944	0.978591	0.000562012	0.819941	0.000202688	0.85344	0.174222	0.977648	0.00222474	0.394897	0.700702	0.22762	0.152885	0.13836	0.986037	0.0320573	0.255447
perox_count		0.993471	0.697971	0.152673	0.000135381		0.000110794	0.643303	0.0618109	0.00551075	0.00499471	0.00850291	0.417413	0.0305896	0.274798	0.359639	0.22382	0.170411	0.260642	0.4166	0.500485	0.724243	0.369796	0.768542	0.922839	0.179383	0.0299709	0.117818	0.273647	0.182982	0.641892	0.0370841	0.309389	0.183385	0.152014	0.000110794	0.405263	0.0305896	0.277622	0.361575	0.22382	0.59208	0.537582	0.0672072	0.0316988	0.335163	0.795479	0.423979
ER_total_volume		0.0919765	0.270904	0.0770617	0.000202688	0.000110794		0.134398	0.000440446	0.00424423	0.000384005	0.000679584	0.0634856	0.189042	0.600766	0.490023	0.68842	0.000282469	0.413253	0.551315	0.652694	0.889556	0.361001	0.202221	0.224602	0.642573	0.108205	0.457932	0.311734	6.20341e-05	0.138461	0.268918	0.309443	0.351044	0.876656	0	0.0613475	0.189042	0.582999	0.484145	0.68842	0.117276	0.237246	0.245855	0.10119	0.429714	0.197936	0.894135
LD_total_volume		1.7953501957991e-009	0.465248	0.7128	0.708468	0.643303	0.134398		0.127742	0.168835	0.110339	0.249484	0.996268	0.87108	0.00394922	0.248188	0.132566	0.415866	8.85691012172706e-021	0.342358	0.664508	0.521693	0.955328	0.581512	2.09425931766527e-007	0.548081	0.333909	0.163939	0.194032	0.293043	0.541935	0.936739	0.00585593	0.273064	0.271484	0.134398	0.998134	0.87108	0.00433759	0.246017	0.132566	0.459267	0.814123	0.663054	0.264909	0.996276	0.0901293	0.626068
golgi_total_volume		0.14535	0.000221317	0.30654	0.173544	0.0618109	0.000440446	0.127742		0.000419129	0.0187669	0.0536993	0.356947	0.0720558	0.980435	0.796381	0.129171	0.0182256	0.26378	0.000289914	0.0146753	0.409193	0.243668	0.973008	0.443702	0.95255	0.0125788	0.725151	0.386618	0.00556592	0.594315	0.0595167	0.271067	0.607652	0.276352	0.000440446	0.347092	0.0720558	0.981373	0.810869	0.129171	0.433885	0.195588	0.0855526	0.246071	0.619203	0.0827782	0.0793563
lyso_total_volume		0.0563142	0.0888997	0.442945	0.00753673	0.00551075	0.00424423	0.168835	0.000419129		0.0725278	0.0117206	0.137958	0.834467	0.683147	0.391811	0.210276	0.586444	0.466585	0.212764	2.0461e-06	0.74278	0.191212	0.294812	0.433885	0.562385	1.27187561084448e-008	0.338831	0.604368	0.509589	0.160783	0.575118	0.825395	0.322172	0.310587	0.00424423	0.130255	0.834467	0.698807	0.380118	0.210276	0.125665	0.443494	0.934868	0.616681	0.361001	0.0458584	0.0211699
mito_total_volume		0.388325	0.206413	0.217666	0.0276552	0.00499471	0.000384005	0.110339	0.0187669	0.0725278		0.0809969	0.866291	0.613337	0.546241	0.891389	0.751509	0.421439	0.346127	0.568757	0.609296	0.00556592	0.89694	0.739243	0.171228	0.756975	0.258654	0.0600705	0.956267	0.110422	0.849937	0.649277	0.30151	0.911733	0.89694	0.000384005	0.847938	0.613337	0.562166	0.893247	0.751509	0.28278	0.964126	0.638187	0.45216	0.499032	0.559212	0.186939
perox_total_volume		0.545836	0.235277	0.0870919	3.9887e-05	0.00850291	0.000679584	0.249484	0.0536993	0.0117206	0.0809969		0.973889	0.973002	0.529113	0.0675609	0.000580921	0.594562	0.620861	0.57516	0.610943	0.130653	1.35129477467291e-007	0.0996698	0.0536993	0.719888	0.165907	0.0636537	0.000485965	0.138405	0.849021	0.931185	0.581596	0.0422954	0.00766524	0.000679584	0.961778	0.973002	0.547946	0.0681713	0.000580921	0.882181	0.443494	0.963686	0.718107	0.405157	6.20341e-05	0.851818
LD_median_volume		0.0747618	0.715342	0.797359	0.840594	0.417413	0.0634856	0.996268	0.356947	0.137958	0.866291	0.973889		0.903205	0.719138	0.396855	0.283197	0.062756	0.799642	0.890272	0.170773	0.796025	0.442123	0.260284	0.255699	0.808701	0.127078	0.972025	0.64194	0.0846525	5.5159203697744e-018	0.870419	0.452059	0.823247	0.436499	0.0634856	1.14286417492714e-052	0.903205	0.694788	0.408295	0.283197	0.153381	0.000987669	0.912446	0.300521	0.201772	0.462835	0.802292
golgi_median_volume		0.784252	2.13934e-05	0.251425	0.174222	0.0305896	0.189042	0.87108	0.0720558	0.834467	0.613337	0.973002	0.903205		0.772793	0.174562	0.0878058	0.547296	0.958117	0.000829649	0.216707	0.762268	0.276775	0.817177	0.619954	0.056255	0.492953	0.470116	0.0608898	0.676474	0.671985	9.59763901678522e-020	0.308763	0.111741	0.106483	0.189042	0.89766	0	0.775555	0.175392	0.0878058	0.362779	0.898249	9.33851556703148e-009	0.852734	0.896917	0.171513	0.10938
lyso_median_volume		0.0733124	0.582746	0.180975	0.995341	0.274798	0.600766	0.00394922	0.980435	0.683147	0.546241	0.529113	0.719138	0.772793		0.328162	0.104415	0.710899	0.000968502	0.299948	0.358062	0.93206	0.339603	0.703926	0.00164934	0.0824891	0.515293	0.915361	0.391437	0.906099	0.43316	0.929267	3.92431931152341e-010	0.472002	0.167024	0.600766	0.737684	0.772793	5.28285254579715e-046	0.32644	0.104415	0.539983	0.954654	0.545232	0.00556044	0.758547	0.162532	0.268895
mito_median_volume		0.455944	0.165149	0.0221102	0.00217731	0.359639	0.490023	0.248188	0.796381	0.391811	0.891389	0.0675609	0.396855	0.174562	0.328162		0.545939	0.701538	0.315135	0.397761	0.896005	0.175833	0.114915	0.252033	0.100148	0.17978	0.706757	0.556003	0.118112	0.501237	0.343302	0.09255	0.448604	1.52960559133333e-014	0.922839	0.490023	0.394918	0.174562	0.336994	1.08721037311268e-052	0.545939	0.826286	0.861824	0.0919095	0.29609	0.0195177	0.0394329	0.926987
perox_median_volume		0.869901	0.0437772	0.811651	0.394897	0.22382	0.68842	0.132566	0.129171	0.210276	0.751509	0.000580921	0.283197	0.0878058	0.104415	0.545939		0.365772	0.219733	0.286845	0.313761	0.144543	5.03939e-05	0.389625	0.0655346	0.907056	0.419122	0.799001	0.00102347	0.655901	0.520506	0.0823374	0.207186	0.748845	7.66921216953683e-018	0.68842	0.286785	0.0878058	0.103735	0.54168	0	0.232311	0.230692	0.169204	0.0267991	0.523857	7.50129134997684e-010	0.706538
ER_fraction_volume		0.263371	0.924676	0.875722	0.861951	0.170411	0.000282469	0.415866	0.0182256	0.586444	0.421439	0.594562	0.062756	0.547296	0.710899	0.701538	0.365772		0.401142	0.17277	0.309443	0.0981276	0.709401	0.673116	0.496036	0.260696	0.769461	0.615894	0.860116	1.18797038830177e-008	0.19551	0.680801	0.861951	0.473861	0.295922	0.000282469	0.0602847	0.547296	0.727641	0.714639	0.365772	0.374963	0.0185405	0.70402	0.468711	0.746321	0.698966	0.082222
LD_fraction_volume		1.8991639733606e-008	0.620744	0.950685	0.782003	0.260642	0.413253	8.85691012172706e-021	0.26378	0.466585	0.346127	0.620861	0.799642	0.958117	0.000968502	0.315135	0.219733	0.401142		0.211871	0.814495	0.449365	0.827215	0.739243	1.37543e-06	0.49156	0.592935	0.102809	0.277417	0.359748	0.365717	0.98045	0.00146986	0.426946	0.386618	0.413253	0.802379	0.958117	0.001088	0.312883	0.219733	0.450787	0.774388	0.595171	0.128409	0.798208	0.17983	0.913556
golgi_fraction_volume		0.477412	0.0504846	0.289249	0.111543	0.4166	0.551315	0.342358	0.000289914	0.212764	0.568757	0.57516	0.890272	0.000829649	0.299948	0.397761	0.286845	0.17277	0.211871		0.00142355	0.0518022	0.317506	0.115534	0.785597	0.317506	0.125665	0.235917	0.922848	0.304894	0.924651	0.00107086	0.741011	0.136437	0.240742	0.551315	0.871829	0.000829649	0.295648	0.409193	0.286845	0.00833602	0.556723	0.0115304	0.740099	0.898788	0.425565	0.162404
lyso_fraction_volume		0.357572	0.252928	0.326824	0.920994	0.500485	0.652694	0.664508	0.0146753	2.0461e-06	0.609296	0.610943	0.170773	0.216707	0.358062	0.896005	0.313761	0.309443	0.814495	0.00142355		0.681694	0.220913	0.432492	0.965566	0.438077	8.89538754676762e-007	0.712891	0.965566	0.741011	0.153904	0.104634	0.705917	0.714639	0.204822	0.652694	0.161404	0.216707	0.368944	0.919141	0.313761	0.00250838	0.392283	0.554245	0.988828	0.615894	0.209209	0.115407
mito_fraction_volume		0.997202	0.705823	0.288155	0.204822	0.724243	0.889556	0.521693	0.409193	0.74278	0.00556592	0.130653	0.796025	0.762268	0.93206	0.175833	0.144543	0.0981276	0.449365	0.0518022	0.681694		0.227395	0.0902048	0.567161	0.367309	0.74278	0.000197268	0.0428287	0.443702	0.80712	0.732158	0.869298	0.0651328	0.174321	0.889556	0.772644	0.762268	0.910759	0.179036	0.144543	0.887711	0.668662	0.763083	0.852766	0.106022	0.0289989	0.996275
perox_fraction_volume		0.57042	0.49664	0.490767	0.0493556	0.369796	0.361001	0.955328	0.243668	0.191212	0.89694	1.35129477467291e-007	0.442123	0.276775	0.339603	0.114915	5.03939e-05	0.709401	0.827215	0.317506	0.220913	0.227395		0.971147	0.34004	0.271067	0.443702	0.0832282	0.00011765	0.24269	0.686661	0.290894	0.330437	0.15634	0.000301406	0.361001	0.451396	0.276775	0.347693	0.113811	5.03939e-05	0.197936	0.261966	0.520787	0.17272	0.405157	2.82441e-05	0.77028
nuc_fraction_volume		0.509539	0.155119	0.919132	0.295922	0.768542	0.202221	0.581512	0.973008	0.294812	0.739243	0.0996698	0.260284	0.817177	0.703926	0.252033	0.389625	0.673116	0.739243	0.115534	0.432492	0.0902048	0.971147		0.213659	0.425565	0.557628	0.236877	0.374963	0.749868	0.198906	0.894158	0.57516	0.534125	0.497533	0.202221	0.253733	0.817177	0.72237	0.245632	0.389625	0.15419	0.416068	0.309169	0.901549	0.0508737	0.509589	0.32318
LD_std_volume		0.00802695	0.911704	0.453587	0.195396	0.922839	0.224602	2.09425931766527e-007	0.443702	0.433885	0.171228	0.0536993	0.255699	0.619954	0.00164934	0.100148	0.0655346	0.496036	1.37543e-06	0.785597	0.965566	0.567161	0.34004	0.213659		0.251587	0.789195	0.469488	0.195396	0.632515	0.11413	0.587212	0.000309289	0.145801	0.117276	0.224602	0.262909	0.619954	0.00188648	0.0991537	0.0655346	0.943259	0.75628	0.623988	0.37491	0.997207	0.0583392	0.415133
golgi_std_volume		0.852506	0.000173301	0.59208	0.204822	0.179383	0.642573	0.548081	0.95255	0.562385	0.756975	0.719888	0.808701	0.056255	0.0824891	0.17978	0.907056	0.260696	0.49156	0.317506	0.438077	0.367309	0.271067	0.425565	0.251587		0.521787	0.262749	0.266887	0.685136	0.761273	0.115491	0.0897263	0.123832	0.963706	0.642573	0.826912	0.056255	0.0805979	0.173544	0.907056	0.0590269	0.770757	0.0239231	0.428277	0.180627	0.730425	0.432336
lyso_std_volume		0.138288	0.11744	0.0405747	0.183032	0.0299709	0.108205	0.333909	0.0125788	1.27187561084448e-008	0.258654	0.165907	0.127078	0.492953	0.515293	0.706757	0.419122	0.769461	0.592935	0.125665	8.89538754676762e-007	0.74278	0.443702	0.557628	0.789195	0.521787		0.556047	0.426946	0.961846	0.1694	0.251033	0.889556	0.762319	0.420068	0.108205	0.11983	0.492953	0.518489	0.723395	0.419122	0.207446	0.304669	0.560578	0.374268	0.390549	0.354758	0.0302335
mito_std_volume		0.494465	0.627394	0.829017	0.00185139	0.117818	0.457932	0.163939	0.725151	0.338831	0.0600705	0.0636537	0.972025	0.470116	0.915361	0.556003	0.799001	0.615894	0.102809	0.235917	0.712891	0.000197268	0.0832282	0.236877	0.469488	0.262749	0.556047		0.176668	0.349811	0.528433	0.648433	0.578374	0.234959	0.823576	0.457932	0.977621	0.470116	0.88396	0.560798	0.799001	0.58321	0.132895	0.44769	0.101452	0.030804	0.342467	0.501893
perox_std_volume		0.294433	0.0355355	0.108715	0.134489	0.273647	0.311734	0.194032	0.386618	0.604368	0.956267	0.000485965	0.64194	0.0608898	0.391437	0.118112	0.00102347	0.860116	0.277417	0.922848	0.965566	0.0428287	0.00011765	0.374963	0.195396	0.266887	0.426946	0.176668		0.372402	0.912601	0.0789929	0.508074	0.108756	0.0122871	0.311734	0.639454	0.0608898	0.413668	0.121417	0.00102347	0.367309	0.131601	0.14591	0.247553	0.700702	0.000158334	0.916335
ER_median_SA_to_volume_ratio		0.199193	0.421282	0.335163	0.592935	0.182982	6.20341e-05	0.293043	0.00556592	0.509589	0.110422	0.138405	0.0846525	0.676474	0.906099	0.501237	0.655901	1.18797038830177e-008	0.359748	0.304894	0.741011	0.443702	0.24269	0.749868	0.632515	0.685136	0.961846	0.349811	0.372402		0.249268	0.688552	0.453638	0.830858	0.913585	6.20341e-05	0.0837775	0.676474	0.911685	0.49156	0.655901	0.184648	0.00822268	0.67723	0.889544	0.707659	0.344905	0.0972457
LD_median_SA_to_volume_ratio		0.266675	0.767447	0.789935	0.982302	0.641892	0.138461	0.541935	0.594315	0.160783	0.849937	0.849021	5.5159203697744e-018	0.671985	0.43316	0.343302	0.520506	0.19551	0.365717	0.924651	0.153904	0.80712	0.686661	0.198906	0.11413	0.761273	0.1694	0.528433	0.912601	0.249268		0.625574	0.305131	0.803499	0.784557	0.138461	6.30363183454035e-018	0.671985	0.413353	0.353191	0.520506	0.240906	0.0109275	0.956214	0.291391	0.143817	0.780963	0.929731
golgi_median_SA_to_volume_ratio		0.894421	5.01307e-05	0.159145	0.219944	0.0370841	0.268918	0.936739	0.0595167	0.575118	0.649277	0.931185	0.870419	9.59763901678522e-020	0.929267	0.09255	0.0823374	0.680801	0.98045	0.00107086	0.104634	0.732158	0.290894	0.894158	0.587212	0.115491	0.251033	0.648433	0.0789929	0.688552	0.625574		0.349141	0.075585	0.100148	0.268918	0.865831	9.59763901678522e-020	0.937647	0.0943122	0.0823374	0.257074	0.84046	3.28262316117314e-008	0.966489	0.751616	0.189505	0.0510709
lyso_median_SA_to_volume_ratio		0.107506	0.256459	0.137045	0.978591	0.309389	0.309443	0.00585593	0.271067	0.825395	0.30151	0.581596	0.452059	0.308763	3.92431931152341e-010	0.448604	0.207186	0.861951	0.00146986	0.741011	0.705917	0.869298	0.330437	0.57516	0.000309289	0.0897263	0.889556	0.578374	0.508074	0.453638	0.305131	0.349141		0.632515	0.151356	0.309443	0.467234	0.308763	5.90551462194938e-010	0.450787	0.207186	0.523321	0.371884	0.86463	0.0870919	0.610943	0.276352	0.17108
mito_median_SA_to_volume_ratio		0.27383	0.0837975	0.00985785	0.000562012	0.183385	0.351044	0.273064	0.607652	0.322172	0.911733	0.0422954	0.823247	0.111741	0.472002	1.52960559133333e-014	0.748845	0.473861	0.426946	0.136437	0.714639	0.0651328	0.15634	0.534125	0.145801	0.123832	0.762319	0.234959	0.108756	0.830858	0.803499	0.075585	0.632515		0.827215	0.351044	0.815078	0.111741	0.478007	1.4895551806857e-014	0.748845	0.737477	0.746374	0.0563335	0.537186	0.302635	0.0666386	0.716296
perox_median_SA_to_volume_ratio		0.906005	0.0930017	0.885855	0.819941	0.152014	0.876656	0.271484	0.276352	0.310587	0.89694	0.00766524	0.436499	0.106483	0.167024	0.922839	7.66921216953683e-018	0.295922	0.386618	0.240742	0.204822	0.174321	0.000301406	0.497533	0.117276	0.963706	0.420068	0.823576	0.0122871	0.913585	0.784557	0.100148	0.151356	0.827215		0.876656	0.441469	0.106483	0.166039	0.915436	7.66921216953683e-018	0.0758291	0.328168	0.23709	0.0522434	0.353518	1.07998249449641e-007	0.716296
ER_median_equivalent_diameter		0.0919765	0.270904	0.0770617	0.000202688	0.000110794	0	0.134398	0.000440446	0.00424423	0.000384005	0.000679584	0.0634856	0.189042	0.600766	0.490023	0.68842	0.000282469	0.413253	0.551315	0.652694	0.889556	0.361001	0.202221	0.224602	0.642573	0.108205	0.457932	0.311734	6.20341e-05	0.138461	0.268918	0.309443	0.351044	0.876656		0.0613475	0.189042	0.582999	0.484145	0.68842	0.117276	0.237246	0.245855	0.10119	0.429714	0.197936	0.894135
LD_median_equivalent_diameter		0.0762664	0.709249	0.784749	0.85344	0.405263	0.0613475	0.998134	0.347092	0.130255	0.847938	0.961778	1.14286417492714e-052	0.89766	0.737684	0.394918	0.286785	0.0602847	0.802379	0.871829	0.161404	0.772644	0.451396	0.253733	0.262909	0.826912	0.11983	0.977621	0.639454	0.0837775	6.30363183454035e-018	0.865831	0.467234	0.815078	0.441469	0.0613475		0.89766	0.713122	0.406325	0.286785	0.161404	0.00100627	0.913383	0.305661	0.202256	0.470874	0.80322
golgi_median_equivalent_diameter		0.784252	2.13934e-05	0.251425	0.174222	0.0305896	0.189042	0.87108	0.0720558	0.834467	0.613337	0.973002	0.903205	0	0.772793	0.174562	0.0878058	0.547296	0.958117	0.000829649	0.216707	0.762268	0.276775	0.817177	0.619954	0.056255	0.492953	0.470116	0.0608898	0.676474	0.671985	9.59763901678522e-020	0.308763	0.111741	0.106483	0.189042	0.89766		0.775555	0.175392	0.0878058	0.362779	0.898249	9.33851556703148e-009	0.852734	0.896917	0.171513	0.10938
lyso_median_equivalent_diameter		0.0783605	0.582469	0.174803	0.977648	0.277622	0.582999	0.00433759	0.981373	0.698807	0.562166	0.547946	0.694788	0.775555	5.28285254579715e-046	0.336994	0.103735	0.727641	0.001088	0.295648	0.368944	0.910759	0.347693	0.72237	0.00188648	0.0805979	0.518489	0.88396	0.413668	0.911685	0.413353	0.937647	5.90551462194938e-010	0.478007	0.166039	0.582999	0.713122	0.775555		0.335545	0.103735	0.521553	0.96033	0.542235	0.00554176	0.748845	0.166793	0.286408
mito_median_equivalent_diameter		0.452059	0.162034	0.0222051	0.00222474	0.361575	0.484145	0.246017	0.810869	0.380118	0.893247	0.0681713	0.408295	0.175392	0.32644	1.08721037311268e-052	0.54168	0.714639	0.312883	0.409193	0.919141	0.179036	0.113811	0.245632	0.0991537	0.173544	0.723395	0.560798	0.121417	0.49156	0.353191	0.0943122	0.450787	1.4895551806857e-014	0.915436	0.484145	0.406325	0.175392	0.335545		0.54168	0.838153	0.880492	0.090978	0.29365	0.0198892	0.0387095	0.921895
perox_median_equivalent_diameter		0.869901	0.0437772	0.811651	0.394897	0.22382	0.68842	0.132566	0.129171	0.210276	0.751509	0.000580921	0.283197	0.0878058	0.104415	0.545939	0	0.365772	0.219733	0.286845	0.313761	0.144543	5.03939e-05	0.389625	0.0655346	0.907056	0.419122	0.799001	0.00102347	0.655901	0.520506	0.0823374	0.207186	0.748845	7.66921216953683e-018	0.68842	0.286785	0.0878058	0.103735	0.54168		0.232311	0.230692	0.169204	0.0267991	0.523857	7.50129134997684e-010	0.706538
ER_median_extent		0.270139	0.718923	0.805415	0.700702	0.59208	0.117276	0.459267	0.433885	0.125665	0.28278	0.882181	0.153381	0.362779	0.539983	0.826286	0.232311	0.374963	0.450787	0.00833602	0.00250838	0.887711	0.197936	0.15419	0.943259	0.0590269	0.207446	0.58321	0.367309	0.184648	0.240906	0.257074	0.523321	0.737477	0.0758291	0.117276	0.161404	0.362779	0.521553	0.838153	0.232311		0.41331	0.938583	0.271538	0.203953	0.341252	0.0800107
LD_median_extent		0.444412	0.852026	0.692162	0.22762	0.537582	0.237246	0.814123	0.195588	0.443494	0.964126	0.443494	0.000987669	0.898249	0.954654	0.861824	0.230692	0.0185405	0.774388	0.556723	0.392283	0.668662	0.261966	0.416068	0.75628	0.770757	0.304669	0.132895	0.131601	0.00822268	0.0109275	0.84046	0.371884	0.746374	0.328168	0.237246	0.00100627	0.898249	0.96033	0.880492	0.230692	0.41331		0.564553	0.812304	0.835848	0.207378	0.174255
golgi_median_extent		0.862535	6.20806e-06	0.3313	0.152885	0.0672072	0.245855	0.663054	0.0855526	0.934868	0.638187	0.963686	0.912446	9.33851556703148e-009	0.545232	0.0919095	0.169204	0.70402	0.595171	0.0115304	0.554245	0.763083	0.520787	0.309169	0.623988	0.0239231	0.560578	0.44769	0.14591	0.67723	0.956214	3.28262316117314e-008	0.86463	0.0563335	0.23709	0.245855	0.913383	9.33851556703148e-009	0.542235	0.090978	0.169204	0.938583	0.564553		0.993479	0.987892	0.615696	0.758547
lyso_median_extent		0.657557	0.325184	0.725092	0.13836	0.0316988	0.10119	0.264909	0.246071	0.616681	0.45216	0.718107	0.300521	0.852734	0.00556044	0.29609	0.0267991	0.468711	0.128409	0.740099	0.988828	0.852766	0.17272	0.901549	0.37491	0.428277	0.374268	0.101452	0.247553	0.889544	0.291391	0.966489	0.0870919	0.537186	0.0522434	0.10119	0.305661	0.852734	0.00554176	0.29365	0.0267991	0.271538	0.812304	0.993479		0.711988	0.0896887	0.176665
mito_median_extent		0.479619	0.99255	0.930257	0.986037	0.335163	0.429714	0.996276	0.619203	0.361001	0.499032	0.405157	0.201772	0.896917	0.758547	0.0195177	0.523857	0.746321	0.798208	0.898788	0.615894	0.106022	0.405157	0.0508737	0.997207	0.180627	0.390549	0.030804	0.700702	0.707659	0.143817	0.751616	0.610943	0.302635	0.353518	0.429714	0.202256	0.896917	0.748845	0.0198892	0.523857	0.203953	0.835848	0.987892	0.711988		0.681694	0.242041
perox_median_extent		0.559256	0.112831	0.290345	0.0320573	0.795479	0.197936	0.0901293	0.0827782	0.0458584	0.559212	6.20341e-05	0.462835	0.171513	0.162532	0.0394329	7.50129134997684e-010	0.698966	0.17983	0.425565	0.209209	0.0289989	2.82441e-05	0.509589	0.0583392	0.730425	0.354758	0.342467	0.000158334	0.344905	0.780963	0.189505	0.276352	0.0666386	1.07998249449641e-007	0.197936	0.470874	0.171513	0.166793	0.0387095	7.50129134997684e-010	0.341252	0.207378	0.615696	0.0896887	0.681694		0.279926
ER_median_euler_number		0.472865	0.259093	0.906603	0.255447	0.423979	0.894135	0.626068	0.0793563	0.0211699	0.186939	0.851818	0.802292	0.10938	0.268895	0.926987	0.706538	0.082222	0.913556	0.162404	0.115407	0.996275	0.77028	0.32318	0.415133	0.432336	0.0302335	0.501893	0.916335	0.0972457	0.929731	0.0510709	0.17108	0.716296	0.716296	0.894135	0.80322	0.10938	0.286408	0.921895	0.706538	0.0800107	0.174255	0.758547	0.176665	0.242041	0.279926
LD_median_euler_number
golgi_median_euler_number
lyso_median_euler_number
mito_median_euler_number
perox_median_euler_number
ER_median_solidity		0.110274	0.663621	0.698067	0.825395	0.438026	0.167415	0.398372	0.718137	0.378825	0.898788	0.746321	0.074825	0.452109	0.712646	0.824467	0.787279	0.157062	0.391864	0.135785	0.118448	0.128766	0.939545	0.171228	0.865623	0.405157	0.481195	0.707659	0.38401	0.00342231	0.118485	0.511058	0.685136	0.787395	0.878497	0.167415	0.0793308	0.452109	0.72852	0.814495	0.787279	0.00161675	0.061648	0.749733	0.848189	0.725151	0.821758	0.0263983
LD_median_solidity
golgi_median_solidity		0.085239	0.00113841	0.352286	0.574741	0.570889	0.436965	0.0233631	0.0074528	0.211464	0.521874	0.19044	0.174747	2.4332e-05	0.558886	0.325916	0.0268736	0.3218	0.0403453	0.00728758	0.375337	0.617837	0.262973	0.152742	0.0177364	0.690981	0.48202	0.407133	0.0693995	0.0864783	0.263747	0.000319513	0.805661	0.381581	0.0636989	0.436965	0.173937	2.4332e-05	0.561181	0.324648	0.0268736	0.964349	0.182945	1.40041489578693e-007	0.893274	0.871244	0.0510014	0.855713
lyso_median_solidity		0.464282	0.462097	0.677366	0.690311	0.0584806	0.306027	0.129304	0.514146	0.746321	0.571955	0.518724	0.366388	0.943247	0.000196577	0.060391	0.0206887	0.584826	0.0521147	0.771249	0.678258	0.671405	0.270019	0.755197	0.181426	0.243668	0.338831	0.258654	0.169695	0.908032	0.331896	0.934897	0.016432	0.17277	0.0546682	0.306027	0.376028	0.943247	0.00018355	0.0611284	0.0206887	0.503543	0.863701	0.877509	6.69323977901418e-010	0.472401	0.0370104	0.304164
mito_median_solidity		0.301991	0.710899	0.703989	0.515434	0.860023	0.79539	0.852669	0.63651	0.159	0.444858	0.638187	0.136089	0.77421	0.892169	0.000773603	0.524393	0.763083	0.975786	0.803521	0.23517	0.278746	0.708375	0.0128202	0.748845	0.458397	0.187247	0.0723592	0.669523	0.264024	0.0790735	0.47649	0.771125	0.0419076	0.378556	0.79539	0.136462	0.77421	0.8996	0.000783899	0.524393	0.310886	0.99811	0.60972	0.889483	5.90551462194938e-010	0.968339	0.179629
perox_median_solidity		0.439203	0.110914	0.350263	0.0441346	0.872014	0.15091	0.0531861	0.0399132	0.0290578	0.365302	6.46321e-05	0.408864	0.165149	0.0663167	0.0877199	9.7385760204223e-011	0.947892	0.12163	0.266779	0.127121	0.114299	2.64788e-05	0.634111	0.0395347	0.485525	0.263671	0.47889	0.000272299	0.258036	0.675412	0.135	0.206465	0.132152	3.96525411245086e-008	0.15091	0.419467	0.165149	0.066035	0.0865889	9.7385760204223e-011	0.15232	0.210409	0.53458	0.0463487	0.551225	8.96233757429024e-019	0.209169
ER_median_axis_major_length		0.309653	0.435823	0.601051	0.861951	0.219944	0.805437	0.269386	0.373681	0.714639	0.57516	0.709401	0.752966	0.855499	0.526026	0.232525	0.518489	0.160705	0.264813	0.104406	0.118448	0.614242	0.771249	0.373681	0.690311	0.107109	0.917289	0.235917	0.54817	0.635861	0.846275	0.796381	0.68686	0.230212	0.861951	0.805437	0.768165	0.855499	0.513149	0.235917	0.518489	0.000264593	0.983947	0.418438	0.628304	0.210094	0.693769	0.541771
LD_median_axis_major_length		0.134923	0.676372	0.725941	0.59448	0.397323	0.0802654	0.824864	0.517102	0.27891	0.811734	0.891377	5.00530711871946e-018	0.93209	0.610544	0.289687	0.128143	0.0429129	0.666212	0.906162	0.285921	0.605928	0.313925	0.161713	0.304784	0.634948	0.203849	0.660253	0.51177	0.0728666	2.27672843419339e-012	0.956253	0.383253	0.6291	0.211321	0.0802654	3.9729355059128e-018	0.93209	0.588582	0.296925	0.128143	0.0875225	0.00011185	0.72231	0.288319	0.322648	0.216707	0.414688
golgi_median_axis_major_length		0.787001	7.8939237384542e-007	0.593707	0.556047	0.194923	0.718137	0.747153	0.0223003	0.551315	0.974869	0.557628	0.487755	6.85351204512174e-012	0.972984	0.300893	0.194298	0.937688	0.756975	0.00806199	0.316347	0.765888	0.325698	0.307163	0.737477	0.0331329	0.354758	0.570355	0.0455761	0.961846	0.469188	2.8478278095368e-010	0.402478	0.248598	0.310587	0.718137	0.482619	6.85351204512174e-012	0.962755	0.302635	0.194298	0.950691	0.556723	6.08964260249025e-014	0.764077	0.876656	0.344905	0.457063
lyso_median_axis_major_length		0.160987	0.175343	0.164734	0.895093	0.311679	0.380118	0.00937839	0.233053	0.941402	0.446529	0.457932	0.263887	0.350935	1.352244735675e-011	0.186632	0.192205	0.876656	0.00253337	0.971147	0.666282	0.97673	0.289304	0.62252	0.00122383	0.101754	0.589685	0.995345	0.49305	0.758756	0.127565	0.451448	1.36117289303208e-008	0.312883	0.309443	0.380118	0.272299	0.350935	2.17744353849795e-011	0.184648	0.192205	0.735712	0.66261	0.938583	0.000719281	0.891401	0.36985	0.0589366
mito_median_axis_major_length		0.787001	0.120094	0.0658504	0.0310101	0.675651	0.937688	0.381305	0.4065	0.889556	0.869298	0.175101	0.215014	0.194872	0.18263	8.72315560341343e-015	0.70315	0.816309	0.38271	0.394502	0.753419	0.359748	0.197087	0.22553	0.0926265	0.344905	0.389236	0.946974	0.227395	0.449365	0.164117	0.0894502	0.28821	3.17886536288962e-008	0.937688	0.937688	0.214166	0.194872	0.18889	1.21727120819652e-014	0.70315	0.809057	0.937732	0.179978	0.118112	0.000611044	0.125052	0.290785
perox_median_axis_major_length		0.730815	0.0376619	0.766755	0.151356	0.409816	0.276352	0.122533	0.0511818	0.130022	0.523321	9.88423e-05	0.396244	0.056255	0.164767	0.394449	6.36396490000965e-017	0.787395	0.219084	0.249592	0.264813	0.146487	4.1693e-06	0.664578	0.116112	0.882181	0.329248	0.532575	7.79458e-05	0.336419	0.699643	0.0418744	0.342467	0.534125	1.05135246970402e-011	0.276352	0.401628	0.056255	0.165663	0.389236	6.36396490000965e-017	0.359748	0.159663	0.238053	0.0662275	0.43528	1.28766475427149e-012	0.353974
ERXgolgi_count		0.659647	0.000168428	0.233845	0.418595	0.72638	0.66536	0.973927	0.0121695	0.0167141	0.52939	0.114585	0.807752	0.000597804	0.45456	0.85365	0.0913858	0.297482	0.813547	0.0977937	0.102729	0.208663	0.108674	0.798164	0.413148	0.131198	0.166562	0.432388	0.0251715	0.639978	0.57522	0.000830653	0.287009	0.795456	0.119543	0.66536	0.797811	0.000597804	0.447588	0.845428	0.0913858	0.0802654	0.389176	0.0249091	0.752451	0.349086	0.027806	0.00123451
ERXlyso_count		0.639762	0.773364	7.3733e-06	0.00330192	0.0270391	0.196138	0.519684	0.192776	0.0193617	0.387164	0.00470427	0.907838	0.962759	0.11511	0.111981	0.300845	0.219892	0.205154	0.762268	0.500437	0.188219	0.0439975	0.81264	0.783752	0.81264	0.908937	0.0858938	0.0820347	0.365934	0.763899	0.977188	0.0927948	0.0249976	0.486265	0.196138	0.906458	0.962759	0.113089	0.113727	0.300845	0.110898	0.144875	0.691378	0.718047	0.416548	0.055428	0.0357223
ERXmito_count		0.716748	0.848155	0.214504	5.30885705051771e-010	0.00231293	0.0481672	0.998138	0.532575	0.0122871	0.105481	0.000589589	0.468638	0.690246	0.830709	0.0228418	0.363876	0.18791	0.537231	0.177454	0.800013	0.203953	0.0444608	0.432492	0.49305	0.104406	0.106022	0.00137852	0.171228	0.224602	0.736425	0.876642	0.839979	0.00320108	0.718137	0.0481672	0.476728	0.690246	0.82621	0.0235929	0.363876	0.607652	0.0522908	0.464163	0.23875	0.576766	0.0389572	0.00649561
ERXperox_count		0.831399	0.704424	0.135766	0.000100318	2.51566083453801e-027	0.000307458	0.494673	0.0657863	0.00493878	0.0097994	0.00552313	0.515872	0.038285	0.243566	0.390007	0.301071	0.313294	0.173784	0.411062	0.501141	0.976722	0.302471	0.68676	0.94324	0.195242	0.0319949	0.0637428	0.291335	0.308708	0.682252	0.0439468	0.283697	0.19023	0.21395	0.000307458	0.503009	0.038285	0.246187	0.392363	0.301071	0.473711	0.675067	0.0700582	0.0351115	0.285866	0.933954	0.350717
LDXER_count		4.84028118946226e-014	0.821984	0.668974	0.989723	0.797025	0.0631962	9.14447642284179e-008	0.24786	0.178225	0.660887	0.604714	0.0557916	0.651456	0.149115	0.322411	0.973364	0.0897136	3.27741972379304e-007	0.557004	0.593237	0.934672	0.654926	0.641379	0.0162503	0.516451	0.325711	0.527999	0.314586	0.0540701	0.219361	0.832529	0.254883	0.177433	0.736571	0.0631962	0.0584441	0.651456	0.157641	0.316908	0.973364	0.105256	0.306652	0.915088	0.776267	0.711907	0.691858	0.814236
LDXgolgi_count		0.0018416	0.384467	0.713441	0.998848	0.776993	0.478137	0.00643229	0.904595	0.413431	0.607382	0.802638	0.189464	0.254972	0.0295542	0.745011	0.747095	0.167773	0.00349788	0.547714	0.659092	0.695175	0.524642	0.211593	0.110203	0.0727885	0.813842	0.371067	0.948192	0.479955	0.338462	0.40669	0.0284984	0.793702	0.708073	0.478137	0.189515	0.254972	0.0329614	0.745039	0.747095	0.879471	0.91949	0.861193	0.258792	0.239179	0.642362	0.718792
LDXlyso_count		2.45130592207279e-009	0.658474	0.799444	0.975732	0.966399	0.381364	0.000141415	0.589455	0.0504893	0.608293	0.979465	0.105256	0.451548	0.1696	0.297837	0.548002	0.431193	0.000169772	0.584582	0.18097	0.581344	0.591897	0.860649	0.194533	0.297333	0.0997127	0.683439	0.716505	0.404501	0.27439	0.689023	0.236497	0.156224	0.423569	0.381364	0.109138	0.451548	0.180919	0.291228	0.548002	0.67999	0.515344	0.705849	0.619843	0.586205	0.893876	0.480181
LDXmito_count		0.000501243	0.518066	0.864574	0.791355	0.663073	0.441977	0.00535132	0.705032	0.316763	0.930098	0.724465	0.678828	0.293569	0.986188	0.839846	0.515143	0.417751	0.00472754	0.84809	0.736581	0.818168	0.430138	0.466177	0.335509	0.697676	0.471562	0.980287	0.879195	0.290471	0.819492	0.492583	0.643396	0.7544	0.433819	0.441977	0.691653	0.293569	0.99211	0.830688	0.515143	0.313094	0.715004	0.220866	0.719793	0.844216	0.828759	0.893803
LDXperox_count		6.9466529486949e-007	0.864527	0.929991	0.814039	0.486732	0.0741823	3.4807e-05	0.212311	0.720166	0.264548	0.676967	0.179214	0.708013	0.112454	0.712389	0.571077	0.173109	6.4676e-05	0.850361	0.533787	0.974237	0.584648	0.678867	0.124185	0.39511	0.86864	0.453759	0.215789	0.0441922	0.369986	0.889526	0.435772	0.49916	0.913584	0.0741823	0.186179	0.708013	0.11258	0.71242	0.571077	0.0277708	0.219898	0.923797	0.511649	0.654322	0.486781	0.478061
golgiXlyso_count		0.648048	4.22676890167895e-008	0.922788	0.450481	0.409161	0.112705	0.771946	5.1059e-05	0.0685566	0.0480067	0.139454	0.87588	0.00115703	0.327888	0.341173	0.106659	0.999068	0.999068	0.056638	0.592686	0.773787	0.375925	0.44977	0.498743	0.0544954	0.132611	0.883947	0.146207	0.370163	0.862227	0.00135681	0.114416	0.232733	0.195932	0.112705	0.885589	0.00115703	0.345527	0.3313	0.106659	0.738191	0.99622	0.00945167	0.242314	0.641509	0.125709	0.00673988
golgiXmito_count		0.215865	0.00177999	0.193613	0.244104	0.232946	0.0268919	0.0452179	5.0261e-06	0.00184878	0.000397973	0.0219701	0.6495	0.0167006	0.992545	0.847257	0.0287359	0.450736	0.144049	0.00740251	0.0527158	0.054477	0.0702903	0.855515	0.0928331	0.934897	0.0321427	0.0873255	0.209157	0.142695	0.849462	0.0137277	0.503495	0.904322	0.0677531	0.0268919	0.632286	0.0167006	0.994411	0.833574	0.0287359	0.287609	0.578121	0.0304779	0.97626	0.815382	0.0237416	0.0340392
golgiXperox_count		0.585884	0.00103127	0.439119	0.00142608	0.0493155	0.022439	0.225804	0.0151094	0.00639139	0.0135234	3.42634e-06	0.823587	0.32585	0.733549	0.646525	0.00252183	0.327141	0.545547	0.927435	0.731133	0.422498	0.00781437	0.015282	0.0735484	0.321843	0.0420148	0.235117	0.0241579	0.85727	0.838854	0.388861	0.572497	0.663515	0.0131621	0.022439	0.838676	0.32585	0.745577	0.657562	0.00252183	0.746157	0.37156	0.115935	0.471688	0.504764	0.00526513	0.314985
lysoXmito_count		0.600358	0.791805	0.00282238	3.11623e-06	0.00380517	0.000165848	0.404327	0.0497799	0.00548634	0.0041234	0.000174058	0.409932	0.346576	0.762088	0.00274748	0.152484	0.348526	0.911724	0.568713	0.644219	0.945111	0.0308866	0.645061	0.186224	0.0681387	0.43105	0.438727	0.0955585	0.137045	0.331841	0.381305	0.513338	0.00104733	0.316292	0.000165848	0.401241	0.346576	0.761719	0.00273759	0.152484	0.928402	0.834905	0.157498	0.639139	0.923766	0.0109895	0.142894
lysoXperox_count		0.459228	0.667884	0.0986002	8.92031e-06	8.24394e-06	0.0010845	0.567074	0.0452952	5.09467e-06	0.0681713	8.10943350878927e-008	0.366388	0.486265	0.967397	0.0607436	0.152885	0.755197	0.878497	0.702439	0.0775226	0.262749	0.000712151	0.0868957	0.257636	0.143079	0.00215833	0.0402152	0.17046	0.496036	0.331896	0.532529	0.950691	0.017438	0.316347	0.0010845	0.353887	0.486265	0.981373	0.0604215	0.152885	0.521787	0.833073	0.552667	0.699802	0.114383	0.0140178	0.239127
mitoXperox_count		0.812332	0.995344	0.0800818	1.31377e-05	0.000180141	0.000575655	0.357763	0.238804	0.0282247	0.000818213	2.98446562813622e-008	0.932921	0.317978	0.731956	0.0230844	0.0633139	0.625845	0.850951	0.233053	0.887711	0.986037	0.000535576	0.18791	0.0377311	0.163663	0.210981	0.449365	0.118448	0.159241	0.871051	0.264759	0.980453	0.0138042	0.147176	0.000575655	0.914359	0.317978	0.725882	0.0232641	0.0633139	0.790995	0.834923	0.278211	0.902473	0.651003	0.00883451	0.752451
ERXgolgi_total_volume		0.0879028	0.0105812	0.825376	0.268972	0.0564509	9.31973e-05	0.047383	2.16555338662793e-008	0.02547	0.0091305	0.222752	0.379202	0.778366	0.461845	0.567915	0.497292	0.000321456	0.0902048	0.00920579	0.17277	0.0996698	0.800013	0.589685	0.139066	0.819941	0.0754102	0.509589	0.95255	0.00010479	0.826191	0.674794	0.945117	0.378825	0.758756	9.31973e-05	0.368348	0.778366	0.45267	0.573557	0.497292	0.690311	0.127142	0.430148	0.101452	0.764103	0.545034	0.836274
ERXlyso_total_volume		0.00883467	0.085396	0.266833	0.00662974	0.0020591	1.60798e-06	0.0299509	8.27619e-05	5.30885705051771e-010	0.0151277	0.0033578	0.0576609	0.764052	0.549383	0.406447	0.324246	0.00657273	0.133844	0.319834	0.000480058	0.874815	0.135136	0.26378	0.130022	0.497533	3.33411e-05	0.556047	0.312883	0.00358827	0.133252	0.927475	0.945117	0.398479	0.560798	1.60798e-06	0.0542075	0.764052	0.567742	0.395825	0.324246	0.825395	0.158923	0.946016	0.511058	0.401142	0.0576577	0.322007
ERXmito_total_volume		0.16924	0.565436	0.0889747	0.0499585	0.00172815	1.12133e-06	0.0761805	0.00990725	0.0991537	3.62622688746447e-009	0.059721	0.144666	0.243071	0.662593	0.562342	0.806235	0.00170374	0.22553	0.882181	0.825395	0.00432308	0.819941	0.619203	0.0897263	0.637536	0.440885	0.0586823	0.926556	8.27619e-05	0.388259	0.235384	0.374963	0.637536	0.521787	1.12133e-06	0.138333	0.243071	0.665255	0.557628	0.806235	0.115534	0.12249	0.404892	0.494494	0.62751	0.807246	0.776549
ERXperox_total_volume		0.440009	0.201635	0.0639895	6.29966e-05	0.00558452	2.73129e-05	0.182128	0.0407274	0.0284167	0.0206184	2.44221959997222e-019	0.714995	0.810827	0.635559	0.0785606	0.0027638	0.234959	0.506561	0.43528	0.946974	0.284944	5.7352e-06	0.0873627	0.0392063	0.889556	0.2904	0.218173	0.000927339	0.0221429	0.718832	0.76497	0.716387	0.0508737	0.0260026	2.73129e-05	0.703673	0.810827	0.652513	0.0792451	0.0027638	0.436677	0.733823	0.92837	0.936753	0.521787	0.000321456	0.563844
LDXER_total_volume		1.109253928538e-007	0.850411	0.759568	0.964628	0.411739	0.0932858	2.36661336023332e-007	0.642499	0.875708	0.862838	0.633275	0.275047	0.500341	0.0725962	0.282616	0.657102	0.0587943	1.51329923063938e-007	0.922831	0.578289	0.883076	0.688519	0.48257	0.0050342	0.345406	0.919123	0.48036	0.263156	0.0283782	0.625536	0.616602	0.125271	0.230578	0.960907	0.0932858	0.283687	0.500341	0.0767468	0.282671	0.657102	0.0494514	0.430613	0.978575	0.40065	0.901538	0.463591	0.700977
LDXgolgi_total_volume		0.00192418	0.377221	0.532609	0.868508	0.967851	0.370271	0.00744773	0.894643	0.380569	0.714356	0.98048	0.163024	0.272483	0.0396258	0.817769	0.784243	0.127457	0.00517833	0.634125	0.664322	0.729498	0.725161	0.215882	0.0981739	0.06788	0.850405	0.313407	0.856055	0.373422	0.294264	0.4293	0.0385847	0.903761	0.740376	0.370271	0.163073	0.272483	0.0442503	0.817789	0.784243	0.949505	0.887359	0.867302	0.233562	0.177807	0.742557	0.713725
LDXlyso_total_volume		8.03782106990866e-009	0.752842	0.602607	0.962768	0.526258	0.511011	6.52121092255276e-009	0.415186	0.112306	0.927467	0.658554	0.917578	0.732071	0.00404218	0.210159	0.472782	0.484046	1.76935319645607e-009	0.360893	0.317978	0.60101	0.815361	0.407067	0.000605294	0.548866	0.332713	0.850918	0.320892	0.42961	0.706538	0.840383	0.00526497	0.252481	0.6266	0.511011	0.916659	0.732071	0.00460356	0.208222	0.472782	0.929322	0.880466	0.80393	0.126612	0.953469	0.2611	0.96229
LDXmito_total_volume		0.00123216	0.351747	0.958746	0.714226	0.670852	0.444213	0.00667631	0.70778	0.376541	0.926408	0.592064	0.795917	0.207359	0.955767	0.886863	0.410754	0.344778	0.0046354	0.890283	0.837001	0.999017	0.30563	0.475321	0.32267	0.455464	0.471468	0.811086	0.547377	0.297913	0.975423	0.364381	0.622413	0.914672	0.357811	0.444213	0.807404	0.207359	0.978866	0.876667	0.410754	0.330149	0.969109	0.162387	0.639998	0.960713	0.618038	0.971502
LDXperox_total_volume		3.79316e-06	0.961409	0.794296	0.924978	0.685946	0.0453044	4.63621e-05	0.184743	0.599593	0.134861	0.613209	0.254742	0.671675	0.212596	0.669819	0.641563	0.148579	0.000101156	0.852607	0.516543	0.710903	0.528418	0.611386	0.1121	0.334449	0.673635	0.308586	0.399497	0.0368724	0.484689	0.824334	0.634334	0.553427	0.996913	0.0453044	0.262696	0.671675	0.212754	0.669854	0.641563	0.0228856	0.153649	0.921861	0.598649	0.927028	0.541285	0.428236
golgiXlyso_total_volume		0.198338	0.000130996	0.245086	0.212764	0.718107	0.0855062	0.0755505	3.67811e-05	1.07462e-05	0.137747	0.0246022	0.551343	0.0171544	0.295483	0.813567	0.00439787	0.586444	0.176668	0.0160673	0.000846797	0.986037	0.063288	0.0950972	0.0658824	0.490072	0.00522972	0.89694	0.0337922	0.479723	0.536958	0.0111217	0.771249	0.649314	0.0130778	0.0855062	0.534167	0.0171544	0.312034	0.829036	0.00439787	0.208326	0.752673	0.0100627	0.596151	0.308302	0.00448456	0.20773
golgiXmito_total_volume		0.67253	0.000928072	0.445063	0.512625	0.784675	0.325698	0.198685	0.000268086	0.0873627	0.0099879	0.499032	0.896746	0.00821608	0.649021	0.442241	0.0267259	0.351044	0.226462	0.000687601	0.0655068	0.00436298	0.36985	0.602729	0.443702	0.586444	0.0502621	0.00112105	0.749868	0.104943	0.777373	0.00989794	0.656081	0.105481	0.0484621	0.325698	0.871829	0.00821608	0.635672	0.450787	0.0267259	0.570355	0.314524	0.0148943	0.526351	0.175101	0.117276	0.358959
golgiXperox_total_volume		0.455636	0.00114697	0.865608	0.0109121	0.169265	0.0818838	0.146738	0.0149	0.0475815	0.0733425	5.83141e-05	0.915277	0.0831557	0.412832	0.802702	0.00393593	0.514146	0.356002	0.481195	0.776621	0.730425	0.00868958	0.0284167	0.0291951	0.502037	0.0892497	0.228332	0.0235929	0.89694	0.891329	0.103565	0.349811	0.807246	0.0173096	0.0818838	0.925496	0.0831557	0.418438	0.816309	0.00393593	0.771249	0.539997	0.00962291	0.29365	0.573557	0.017438	0.385152
lysoXmito_total_volume		0.210981	0.0765681	0.559961	0.0859675	0.0836437	0.0770966	0.103259	0.00890774	5.36277479113293e-008	0.00250838	0.0607742	0.406946	0.318559	0.789011	0.650967	0.221567	0.943259	0.30151	0.171228	0.000275194	0.0996698	0.235917	0.484145	0.117276	0.856448	2.19022e-05	0.371125	0.723395	0.794599	0.486069	0.206956	0.943259	0.796403	0.283861	0.0770966	0.387723	0.318559	0.80533	0.634187	0.221567	0.218173	0.601623	0.418438	0.923766	0.800013	0.120819	0.0563922
lysoXperox_total_volume		0.356947	0.202066	0.827196	0.00394101	0.046401	0.0484621	0.275181	0.0363008	2.23048e-06	0.195396	1.04662e-06	0.495213	0.761376	0.262315	0.297536	0.00030036	0.685136	0.614242	0.557628	0.00376109	0.292601	1.80983e-05	0.265849	0.304894	0.389236	4.60745e-05	0.0971094	0.0593732	0.693769	0.356298	0.568713	0.364778	0.247607	0.00115867	0.0484621	0.480405	0.761376	0.270795	0.289304	0.00030036	0.280627	0.585118	0.814393	0.464363	0.228332	0.000124591	0.239127
mitoXperox_total_volume		0.810516	0.334454	0.176618	0.00935793	0.0548022	0.0651328	0.189454	0.255609	0.0579977	0.00274113	1.35129477467291e-007	0.404927	0.979517	0.681425	0.0854695	0.000658088	0.488587	0.488587	0.55289	0.946974	0.865623	7.119e-05	0.117276	0.0232641	0.709401	0.280627	0.900636	0.0240932	0.426946	0.478692	0.794577	0.606009	0.119038	0.00420526	0.0651328	0.416494	0.979517	0.679807	0.0878316	0.000658088	0.954408	0.65486	0.920023	0.225013	0.941402	0.000562012	0.814434
ERXgolgi_median_volume		0.0205135	0.468551	0.598883	0.79047	0.255319	0.0540061	0.12518	0.816755	0.91522	0.413399	0.891124	0.142748	0.0213514	0.979451	0.577754	0.114347	0.035552	0.130574	0.417492	0.757262	0.536179	0.168183	0.967343	0.570962	0.812209	0.650163	0.699968	0.531516	0.0876785	0.323222	0.0121228	0.876341	0.489693	0.0793001	0.0540061	0.144496	0.0213514	0.970124	0.579006	0.114347	0.00256989	0.467393	0.0831144	0.124152	0.413399	0.347939	0.184551
ERXlyso_median_volume		0.249314	0.237784	0.141539	0.212794	0.909158	0.333847	0.181873	0.78321	0.0518826	0.775115	0.695558	0.858544	0.106003	0.178177	0.929598	0.435826	0.000784769	0.0997127	0.761675	0.103661	0.243301	0.960807	0.590268	0.107176	0.332647	0.00513161	0.238912	0.805811	0.000550556	0.608464	0.0747234	0.187872	0.823091	0.414655	0.333847	0.861324	0.106003	0.185162	0.919845	0.435826	0.45165	0.11425	0.476032	0.188027	0.829479	0.383317	0.000836741
ERXmito_median_volume		0.237328	0.337956	0.816715	0.800394	0.160968	0.00276359	0.458412	0.0410491	0.510725	0.211059	0.401202	0.0428785	0.646246	0.787555	0.0477918	0.920274	0.000107265	0.662025	0.587058	0.573327	0.563722	0.698197	0.381418	0.608333	0.840471	0.641679	0.801299	0.828585	4.01673e-05	0.0995148	0.78907	0.739454	0.0508241	0.792253	0.00276359	0.0435134	0.646246	0.77008	0.0490033	0.920274	0.520663	0.0350546	0.929109	0.347522	0.0448162	0.833152	0.255409
ERXperox_median_volume		0.205258	0.0231461	0.615696	0.454149	0.434323	0.199436	0.0110271	0.0534253	0.14391	0.389678	0.000431796	0.75375	0.205165	0.0675878	0.339767	2.48963929124639e-011	0.816229	0.0286291	0.316707	0.32666	0.318449	0.000202337	0.464213	0.0109594	0.735599	0.308653	0.558244	0.00181261	0.0646337	0.736311	0.176026	0.147333	0.560622	2.90081054484366e-009	0.199436	0.756895	0.205165	0.067878	0.3338	2.48963929124639e-011	0.711896	0.930171	0.141653	0.0670484	0.785503	1.78732841282088e-007	0.764817
LDXER_median_volume		0.932208	0.233508	0.623275	0.591564	0.702667	0.860525	0.389	0.308199	0.0852115	0.765944	0.234626	0.0410004	0.0966247	0.78825	0.751619	0.416702	0.396052	0.207483	0.686627	0.0802569	0.60385	0.316853	0.451956	0.721534	0.432171	0.244835	0.373178	0.227041	0.298571	0.0076226	0.122044	0.694429	0.820199	0.286397	0.860525	0.0391718	0.0966247	0.766713	0.767736	0.416702	0.235586	0.658843	0.413628	0.882198	0.185824	0.378984	0.417834
LDXgolgi_median_volume		0.00392272	0.265646	0.369888	0.832265	0.903685	0.365245	0.0156018	0.931134	0.424772	0.587146	0.821031	0.14344	0.223346	0.0475086	0.876353	0.727005	0.111155	0.012035	0.824398	0.713092	0.869554	0.887738	0.163785	0.0905935	0.0621713	0.996553	0.247058	0.731494	0.390706	0.260395	0.343737	0.0402975	0.977021	0.696984	0.365245	0.143487	0.223346	0.0536304	0.876366	0.727005	0.986211	0.792438	0.815326	0.208356	0.123403	0.733669	0.496978
LDXlyso_median_volume		0.821289	0.395624	0.590164	0.491964	0.00227406	0.120517	0.136191	0.760356	0.232679	0.709185	0.939498	0.000167816	0.198965	0.173189	0.921852	0.00324558	0.156366	0.0803067	0.709185	0.317703	0.423822	0.488988	0.711803	0.0239724	0.666891	0.211951	0.660926	0.0823013	0.268069	0.000852871	0.205716	0.0689131	0.639791	0.00282492	0.120517	0.000165295	0.198965	0.173144	0.918151	0.00324558	0.570052	0.084803	0.349773	0.20419	0.858172	0.0232277	0.96739
LDXmito_median_volume		0.0192898	0.180089	0.980319	0.59926	0.764674	0.512494	0.0540194	0.534411	0.443527	0.718439	0.56431	0.941882	0.097611	0.6833	0.823263	0.347655	0.404975	0.039367	0.645757	0.9312	0.841587	0.286701	0.442037	0.500513	0.403558	0.536052	0.583802	0.270877	0.357743	0.883221	0.174361	0.89988	0.917482	0.355767	0.512494	0.952709	0.097611	0.662585	0.809852	0.347655	0.457056	0.600972	0.0587757	0.619223	0.947882	0.473885	0.708652
LDXperox_median_volume		2.32396e-05	0.615685	0.512113	0.943419	0.827282	0.0916562	0.000266181	0.343604	0.646266	0.206947	0.782296	0.267026	0.458909	0.15624	0.548867	0.931063	0.150722	0.000363022	0.874883	0.538533	0.481539	0.424765	0.738947	0.140875	0.204051	0.585954	0.357239	0.778327	0.0770694	0.517355	0.596243	0.435505	0.513842	0.634195	0.0916562	0.274347	0.458909	0.156384	0.548912	0.931063	0.0233635	0.114137	0.745658	0.78128	0.739924	0.952667	0.589413
golgiXlyso_median_volume		0.00785379	0.183588	0.848212	0.591041	0.0365146	0.932854	0.00584581	0.962668	0.605781	0.498527	0.774192	0.582607	0.559565	0.219573	0.853262	0.502809	0.964533	0.00994629	0.658545	0.49928	0.409169	0.271224	0.174588	0.0147458	0.0421815	0.805789	0.958938	0.119992	0.558064	0.596099	0.454052	0.226479	0.943095	0.522876	0.932854	0.601841	0.559565	0.236176	0.850523	0.502809	0.224149	0.875465	0.125994	0.853262	0.82216	0.936577	0.678563
golgiXmito_median_volume		0.29802	0.871479	0.00980612	0.00129413	0.00704248	0.0455957	0.586928	0.529382	0.0979257	0.112912	0.0384035	0.664641	0.35655	0.737899	0.0192509	0.718406	0.896691	0.878967	0.141023	0.800492	0.239598	0.247521	0.980227	0.596877	0.517729	0.912591	0.0842618	0.0394074	0.937909	0.731262	0.349089	0.725653	0.00312895	0.50315	0.0455957	0.656065	0.35655	0.748731	0.0199844	0.718406	0.891089	0.541287	0.228005	0.838138	0.150017	0.25818	0.125018
golgiXperox_median_volume		0.197015	0.327921	0.345018	0.563069	0.792424	0.439819	0.329172	0.336514	0.0526729	0.156706	0.971842	0.497202	0.99061	0.207951	0.85893	0.519171	0.692179	0.284071	0.934355	0.2142	0.799269	0.748716	0.846938	0.229024	0.280808	0.372815	0.398463	0.700915	0.582454	0.64632	0.996714	0.156706	0.574341	0.493876	0.439819	0.512878	0.99061	0.202824	0.848783	0.519171	0.328683	0.955738	0.187943	0.544333	0.121453	0.207038	0.459009
lysoXmito_median_volume		0.747621	0.147908	0.00554353	0.320356	0.180917	0.309918	0.465551	0.456976	0.0305442	0.969173	0.684033	0.811196	0.0826335	0.149768	0.0377323	0.313967	0.533384	0.429383	0.0620752	0.000883713	0.102009	0.933733	0.678856	0.813822	0.598923	0.000379137	0.438478	0.652341	0.14563	0.738145	0.0243905	0.307056	0.0144363	0.288586	0.309918	0.796217	0.0826335	0.153448	0.0398044	0.313967	0.560935	0.723476	0.0387448	0.700487	0.813822	0.989722	0.441143
lysoXperox_median_volume		0.61953	0.0482204	0.157828	0.225558	0.48511	0.486271	0.297385	0.0305619	2.51329e-05	0.56722	0.0447181	0.649338	0.502254	0.0869016	0.947799	0.00168568	0.711495	0.445658	0.113665	6.66567e-05	0.621858	0.0279945	0.578456	0.27702	0.873658	7.85926830121346e-007	0.501973	0.710621	0.981348	0.707378	0.269298	0.1277	0.70103	0.00147994	0.486271	0.669833	0.502254	0.0865463	0.929204	0.00168568	0.0645922	0.783542	0.426491	0.751604	0.681983	0.00722072	0.341069
mitoXperox_median_volume		0.768965	0.155415	0.830652	0.140714	0.161639	0.174258	0.417594	0.838582	0.74849	0.594393	0.342887	0.0642126	0.504563	0.248794	0.694782	0.000740272	0.0518682	0.436384	0.836719	0.752113	0.480326	0.154462	0.719701	0.339173	0.221412	0.988599	0.0800032	0.446437	0.742162	0.0722761	0.656299	0.388683	0.35481	0.000854487	0.174258	0.0632129	0.504563	0.235998	0.686879	0.000740272	0.717021	0.937891	0.138621	0.00673821	0.920314	0.0434007	0.741628
ERXgolgi_std_volume		0.196213	0.797239	0.127475	0.816309	0.982312	0.10123	0.0520586	0.191212	0.728666	0.373681	0.527939	0.624354	0.434478	0.0183791	0.555213	0.523857	0.000737467	0.027844	0.19624	0.884024	0.0430973	0.328062	0.514146	0.0518022	0.131923	0.843633	0.329248	0.297034	0.00238662	0.83622	0.584784	0.0960993	0.377535	0.357248	0.10123	0.615261	0.434478	0.0179551	0.563975	0.523857	0.132561	0.0706399	0.955313	0.593707	0.692039	0.436677	0.0858569
ERXlyso_std_volume		0.00990956	0.169548	0.628304	0.163663	0.0456912	0.00102589	0.0111116	0.00207246	9.54030590868395e-007	0.0272808	0.137747	0.127388	0.92005	0.191635	0.874802	0.603346	0.00477958	0.0356022	0.154904	0.000147655	0.155621	0.549741	0.538788	0.0741643	0.488587	1.22847e-06	0.554467	0.93212	0.0138042	0.334289	0.677366	0.599457	0.937688	0.814495	0.00102589	0.120426	0.92005	0.197679	0.854615	0.603346	0.92841	0.108167	0.739987	0.710243	0.830858	0.356002	0.567031
ERXmito_std_volume		0.329505	0.757787	0.568713	0.0374896	0.588022	0.257636	0.132471	0.332822	0.586444	0.0196036	0.267928	0.375974	0.605107	0.838011	0.480409	0.693606	0.0094348	0.112107	0.512625	0.762319	0.00115867	0.116693	0.647626	0.36985	0.409193	0.499032	9.00553159982949e-009	0.218173	0.00203064	0.75949	0.476738	0.432492	0.175883	0.719888	0.257636	0.371537	0.605107	0.853618	0.485623	0.693606	0.199643	0.0314077	0.873826	0.265795	0.0996698	0.426946	0.0972457
ERXperox_std_volume		0.251167	0.0942351	0.0875597	0.15419	0.150957	0.287119	0.147427	0.739243	0.965566	0.895093	0.00358827	0.616049	0.174222	0.335982	0.0577977	0.00551103	0.725151	0.192878	0.446529	0.478254	0.0280339	0.00226999	0.26378	0.14856	0.273173	0.197936	0.295922	9.49891399988239e-017	0.213659	0.788156	0.189505	0.505051	0.0514913	0.0508737	0.287119	0.608655	0.174222	0.355108	0.0593732	0.00551103	0.100708	0.292206	0.228535	0.208715	0.941402	0.000876252	0.511723
LDXER_std_volume		0.0793687	0.336409	0.360426	0.69395	0.205021	0.284542	0.00998397	0.283135	0.0963504	0.604314	0.504192	0.910806	0.203816	0.0311523	0.341193	0.313975	0.109491	0.00415375	0.105206	0.0217826	0.319628	0.97348	0.246829	0.0139063	0.579035	0.0173127	0.687234	0.0943888	0.174464	0.748338	0.210243	0.0570637	0.35402	0.533946	0.284542	0.897627	0.203816	0.034071	0.349205	0.313975	0.068439	0.678505	0.736833	0.0283697	0.783141	0.338124	0.0261141
LDXgolgi_std_volume		0.166667	0.75	0.333333	0.333333	0.0833333	0.333333	0.333333	0.333333	0.75	0.333333	0.333333	0.333333	1	0.333333	0.916667	0.333333	0.75	1	1	0.75	0.333333	0.333333	0.916667	0.416667	0.333333	0.916667	0.0833333	0.0833333	0.333333	0.333333	1	0.333333	0.75	0.75	0.333333	0.333333	1	0.333333	0.916667	0.333333	0.75	0.333333	0.416667	0.75	0.333333	0.333333	0.75
LDXlyso_std_volume		0.0376072	0.658004	0.372647	0.442846	0.628876	0.482902	0.000250175	0.749764	0.771334	0.624627	0.211939	0.145539	0.55151	0.00972434	0.716239	0.149556	0.527379	0.000399243	0.686195	0.656606	0.627509	0.656606	0.0299593	4.36999313439647e-009	0.974264	0.79307	0.824378	0.244676	0.799308	0.065204	0.452691	0.00166131	0.900498	0.162011	0.482902	0.154237	0.55151	0.0104104	0.716239	0.149556	0.749764	0.218355	0.513729	0.164618	0.49061	0.179483	0.109232
LDXmito_std_volume		0.107295	0.687034	0.0703185	0.551378	0.973198	0.638045	0.0526822	0.524545	0.471456	0.174445	0.727814	0.633601	0.514801	0.0812497	0.76934	0.759604	0.718247	0.0311472	0.275361	0.588988	0.115472	0.896894	0.165028	0.479543	0.350598	0.178721	0.677795	0.561402	0.687034	0.718247	0.301655	0.220692	0.66706	0.506547	0.638045	0.633601	0.514801	0.0716868	0.76934	0.759604	0.929977	0.0686388	0.801571	0.853887	0.886801	0.801571	0.13072
LDXperox_std_volume		0.452954	0.107997	0.948391	0.743541	0.229817	0.493331	0.1618	0.677745	0.385323	0.120574	0.880093	0.453968	0.180159	0.291193	0.385323	0.291193	0.520635	0.177662	0.843182	0.708069	0.358581	0.743541	0.249917	0.551709	0.249917	0.613404	0.0368662	0.98157	0.0760362	0.385323	0.249917	0.3125	0.249917	0.229817	0.493331	0.453968	0.180159	0.291193	0.385323	0.291193	0.385323	0.712919	0.41008	0.05889	0.880093	0.1938	0.580941
golgiXlyso_std_volume		0.958979	0.0712186	0.726878	0.629176	0.484096	0.647626	0.373573	0.0873627	0.0060251	0.748094	0.234959	0.638576	0.110618	0.115773	0.775701	0.0139048	0.647626	0.462248	0.130653	0.00201001	0.865623	0.150653	0.0864306	0.062924	0.987898	0.0358339	0.726908	0.251587	0.93212	0.510821	0.075585	0.367309	0.573557	0.0183597	0.647626	0.616917	0.110618	0.124527	0.798208	0.0139048	0.267928	0.574497	0.0343531	0.189505	0.543469	0.0180924	0.877536
golgiXmito_std_volume		0.971093	0.175734	0.0058109	0.0125788	0.0614535	0.413253	0.775677	0.599457	0.849121	0.647626	0.126899	0.442123	0.114299	0.350608	0.16029	0.619836	0.774829	0.463691	0.0859675	0.532575	0.0297903	0.304894	0.92841	0.606009	0.591309	0.322172	0.00022571	0.28603	0.659475	0.746157	0.153786	0.762319	0.027844	0.565567	0.413253	0.42542	0.114299	0.340373	0.16218	0.619836	0.526397	0.0901725	0.137191	0.236823	0.140395	0.89694	0.721552
golgiXperox_std_volume		0.110274	0.011969	0.50727	0.872976	0.829017	0.900636	0.0847447	0.143079	0.449365	0.700702	0.4187	0.7019	0.00896414	0.814332	0.861935	0.379202	0.785597	0.15419	0.120819	0.57516	0.861951	0.751643	0.218173	0.0622009	0.183839	0.273173	0.80182	0.452211	0.911733	0.856353	0.0142221	0.827215	0.818125	0.450787	0.900636	0.713275	0.00896414	0.818934	0.854615	0.379202	0.644256	0.309862	0.00107601	0.11122	0.596192	0.482668	0.522414
lysoXmito_std_volume		0.495962	0.085396	0.153075	0.168933	0.66284	0.725151	0.377428	0.309443	0.0117206	0.438077	0.62751	0.74852	0.10594	0.244218	0.0970703	0.700543	0.674829	0.371125	0.0717201	0.000451459	0.0823301	0.986037	0.58321	0.463691	0.543469	0.00183234	0.0583392	0.588064	0.950691	0.95996	0.0410906	0.429714	0.0351426	0.604368	0.725151	0.722921	0.10594	0.247337	0.102281	0.700543	0.130022	0.355895	0.0912196	0.325643	0.956267	0.950691	0.776549
[truncated: 127 more rows]
[truncated: 201 more columns]
